# Supplementary material for: Changes in orogenic style and surface environment recorded in Paleoproterozoic foreland successions
Source: Nat Commun. 2023 Dec 2;14:7997. doi: 10.1038/s41467-023-43893-w (PMC10693560; doi:10.1038/s41467-023-43893-w)
Supplement: Supplementary file 4 — Supplementary Data 1 [file 41467_2023_43893_MOESM4_ESM.xlsx]

## Sheet: Zircon U-Pb data
Supplementary Data 1. Zircon U-Pb isotopic analyses.
Sample	Spot	Th (ppm)	U (ppm)	Th/U	207Pb/206Pb	207Pb/206Pb	207Pb/235U	207Pb/235U	206Pb/238U	206Pb/238U	207Pb/206Pb	207Pb/235U	207Pb/235U	207Pb/235U	206Pb/238U	206Pb/238U	Concordance	Comment
					Ratio	1sigma	Ratio	1sigma	Ratio	1sigma	Age (Ma)	1sigma	Age (Ma)	1sigma	Age (Ma)	1sigma
20SS10 quartz-mica schist, Dengfeng Complex (GPS: 113°2'30.93", 34°30'9.22")
20SS10	20SS10-01	33.0114	68.6497	0.480867	0.171239	0.00393569	11.3754	0.522287	0.489822	0.0223641	2570.06	39.3525	2554.41	42.8883	2569.9	96.7787	0.99
20SS10	20SS10-02	51.2815	101.18	0.506833	0.168536	0.00419662	11.3505	0.345844	0.492031	0.0143793	2542.9	41.205	2552.37	28.4861	2579.46	62.1423	0.98
20SS10	20SS10-03	20.4497	48.7913	0.419126	0.169533	0.00445408	11.375	0.4493	0.487983	0.0145774	2552.77	44.445	2554.38	36.9065	2561.95	63.1689	0.99
20SS10	20SS10-04	25.9199	56.677	0.457326	0.169152	0.00347725	11.3263	0.369306	0.486085	0.0142331	2549.07	34.265	2550.38	30.471	2553.71	61.7563	0.99
20SS10	20SS10-05	65.6705	153.726	0.427193	0.168984	0.00487389	11.2361	0.427997	0.486685	0.0175773	2547.83	48.455	2542.92	35.5583	2556.32	76.2292	0.99
20SS10	20SS10-07	11.2381	25.8109	0.435403	0.167645	0.0059396	11.0041	0.434746	0.477957	0.0172029	2600	59.26	2523.48	36.8136	2518.36	75.0463	0.99
20SS10	20SS10-08	37.4198	99.1859	0.377269	0.167041	0.00526019	11.1106	0.588613	0.481878	0.0213332	2528.09	52.01	2532.45	49.3807	2535.44	92.813	0.99
20SS10	20SS10-09	35.7356	58.9565	0.606136	0.169739	0.0050623	11.5661	0.436103	0.497592	0.0183776	2555.24	50	2569.94	35.2818	2603.44	79.1192	0.98
20SS10	20SS10-10	27.6343	48.3378	0.571691	0.169382	0.00883845	11.1188	0.740678	0.485294	0.0413132	2551.54	87.3525	2533.13	62.0823	2550.28	179.311	0.99
20SS10	20SS10-13	72.4704	88.233	0.821353	0.185833	0.00412434	13.0071	0.319821	0.518796	0.0108047	2705.86	36.4225	2680.17	23.2556	2694.07	45.883	0.99
20SS10	20SS10-14	27.001	60.3883	0.447124	0.169179	0.00385421	11.0643	0.302127	0.485697	0.0115119	2549.69	38.275	2528.56	25.4862	2552.03	49.9688	0.99
20SS10	20SS10-15	28.0714	130.683	0.214806	0.171976	0.00455044	11.2222	0.326821	0.486897	0.0128927	2576.86	44.445	2541.76	27.2062	2557.24	55.9132	0.99
20SS10	20SS10-16	36.5923	82.4655	0.443728	0.169071	0.00539155	11.2489	0.293373	0.48948	0.0112735	2549.99	58.485	2543.98	24.3809	2568.43	48.8109	0.99
20SS10	20SS10-17	18.9225	45.3526	0.417229	0.176315	0.00530063	11.6906	0.387299	0.497825	0.012398	2618.21	49.54	2579.95	31.0376	2604.44	53.3775	0.99
20SS10	20SS10-18	24.3956	54.9508	0.443953	0.174779	0.00476739	11.1517	0.327047	0.482052	0.0127564	2605.55	46.145	2535.89	27.382	2536.2	55.503	0.99
20SS10	20SS10-19	77.3359	110.121	0.702283	0.172197	0.0050936	11.1106	0.431455	0.486707	0.0189404	2579.32	49.385	2532.45	36.2153	2556.41	82.1377	0.99
20SS10	20SS10-20	45.7645	71.1708	0.643023	0.175906	0.00383443	11.7384	0.306345	0.501066	0.011254	2614.5	30.71	2583.77	24.482	2618.38	48.3515	0.98
20SS10	20SS10-21	26.3911	135.064	0.195397	0.16794	0.00380817	10.8649	0.420314	0.485025	0.0175035	2538.89	38.735	2511.64	36.0104	2549.12	75.9943	0.98
20SS10	20SS10-22	34.2529	73.1635	0.468168	0.167447	0.00433973	10.8155	0.347753	0.481442	0.0128884	2532.4	43.5225	2507.4	29.9333	2533.55	56.0998	0.98
20SS10	20SS10-23	27.8938	60.5609	0.460591	0.177121	0.00468863	11.9721	0.409892	0.504358	0.013605	2627.78	44.1375	2602.22	32.1328	2632.5	58.3169	0.98
20SS10	20SS10-24	31.0875	110.512	0.281304	0.171201	0.00404415	11.031	0.34908	0.48056	0.0142198	2569.44	39.5075	2525.75	29.5113	2529.7	61.9286	0.99
20SS10	20SS10-25	15.2478	31.3969	0.485647	0.179883	0.0093261	12.6633	0.852782	0.520073	0.0214327	2651.55	85.345	2654.93	63.4	2699.49	90.9049	0.98
20SS10	20SS10-26	27.2089	112.388	0.242098	0.175058	0.00438304	11.7135	0.30653	0.494824	0.0103494	2606.48	41.67	2581.78	24.5443	2591.51	44.6535	0.99
20SS10	20SS10-27	30.4502	46.9173	0.649019	0.176051	0.00485291	11.843	0.39009	0.502245	0.0182457	2615.74	45.9925	2592.07	30.8913	2623.44	78.3086	0.98
20SS10	20SS10-28	102.983	137.151	0.750873	0.170252	0.00374792	11.2758	0.30522	0.487226	0.0104458	2561.11	37.04	2546.2	25.3053	2558.66	45.2985	0.99
20SS10	20SS10-29	30.2976	64.1617	0.472207	0.171888	0.00363851	11.4408	0.303251	0.490647	0.0129672	2576.24	35.185	2559.76	24.8117	2573.47	56.0947	0.99
20SS10	20SS10-30	14.859	36.0934	0.411682	0.171149	0.00612129	11.3956	0.497842	0.494058	0.0180601	2568.82	59.105	2556.07	40.8176	2588.21	77.9363	0.98
20SS10	20SS10-31	36.2817	61.7795	0.587277	0.176141	0.0053525	12.178	0.319345	0.510384	0.0103221	2616.97	50.62	2618.22	24.6702	2658.27	44.0789	0.98
20SS10	20SS10-32	35.8003	44.273	0.808624	0.172318	0.00436558	12.0322	0.347996	0.516024	0.01536	2580.56	41.5125	2606.92	27.1715	2682.3	65.3294	0.97
20SS10	20SS10-33	34.9943	63.8336	0.548212	0.169143	0.00348239	11.2152	0.314454	0.487309	0.0117285	2549.07	34.265	2541.18	26.1958	2559.02	50.8534	0.99
20SS10	20SS10-34	17.8217	46.6852	0.381741	0.169794	0.00697546	11.1254	0.597704	0.485545	0.0215598	2566.66	74.2325	2533.69	50.0816	2551.37	93.5671	0.99
20SS10	20SS10-35	23.1419	44.1197	0.524524	0.168537	0.00415186	11.0772	0.369864	0.483846	0.0124617	2542.9	41.0525	2529.64	31.1437	2544	54.1561	0.99
20SS10	20SS10-36	39.5831	48.7959	0.811198	0.170161	0.0070903	11.4264	0.337876	0.486761	0.013157	2558.95	69.755	2558.59	27.6631	2556.65	57.0639	0.99
20SS10	20SS10-37	42.387	74.8279	0.566459	0.169146	0.00440785	10.8794	0.327642	0.476435	0.0170802	2549.07	43.825	2512.88	28.057	2511.72	74.5878	0.99
20SS10	20SS10-38	31.6805	57.6929	0.549123	0.17326	0.00520764	12.0111	0.462611	0.515535	0.0162291	2590.74	50	2605.27	36.1456	2680.22	69.0467	0.97
20SS10	20SS10-39	34.9959	88.0753	0.397341	0.170191	0.005608	11.3638	0.375431	0.499981	0.0176038	2561.11	55.2475	2553.46	30.8812	2613.72	75.6683	0.97
20SS10	20SS10-40	24.9438	119.053	0.209519	0.176471	0.00416845	11.8848	0.278335	0.501531	0.0106306	2620.06	39.505	2595.37	22.005	2620.37	45.6615	0.99
20SS10	20SS10-41	72.4778	110.685	0.654812	0.171153	0.00554135	11.1854	0.531145	0.482526	0.01312	2568.82	54.0125	2538.7	44.2927	2538.26	57.0659	0.99
20SS10	20SS10-42	70.638	58.8989	1.19931	0.173435	0.00445215	11.9177	0.460376	0.508266	0.0151677	2591.05	42.6	2597.96	36.2306	2649.22	64.8435	0.98
20SS10	20SS10-43	41.6427	74.768	0.556959	0.177086	0.00900782	12.4565	0.786916	0.518454	0.0184579	2625.61	85.34	2639.45	59.4052	2692.62	78.3743	0.98
20SS10	20SS10-44	46.846	113.877	0.411374	0.174856	0.00703252	11.6146	0.370773	0.496793	0.0158178	2604.63	66.9775	2573.85	29.8958	2600	68.139	0.98
20SS10	20SS10-45	16.5788	43.1384	0.384315	0.176175	0.0047532	12.0179	0.366126	0.504855	0.0117644	2616.97	45.0625	2605.8	28.6124	2634.63	50.4157	0.98
20SS10	20SS10-46	18.973	112.327	0.168908	0.169693	0.00415472	11.4105	0.382675	0.491851	0.0110599	2554.62	40.7425	2557.28	31.3574	2578.68	47.8112	0.99
20SS10	20SS10-47	5.86508	19.2792	0.304219	0.186097	0.00807828	13.2941	0.563954	0.522541	0.0176969	2709.26	77.3125	2700.76	40.1027	2709.95	74.9426	0.99
20SS10	20SS10-49	11.5002	31.8333	0.361263	0.175366	0.00722079	11.9024	0.640196	0.496046	0.0236523	2609.57	68.5225	2596.75	50.4127	2596.78	101.927	0.99
20SS10	20SS10-50	31.9151	77.172	0.413557	0.171034	0.00553098	11.2502	0.526169	0.486156	0.0237332	2567.59	54.015	2544.08	43.6471	2554.02	102.955	0.99
20SS10	20SS10-51	24.6725	103.453	0.23849	0.177497	0.00610729	12.3165	0.707809	0.509335	0.0334516	2629.32	57.4075	2628.83	54.0001	2653.79	142.88	0.99
20SS10	20SS10-52	15.7818	44.8409	0.351951	0.170122	0.00522841	11.1122	0.460467	0.478376	0.0165279	2558.95	51.545	2532.58	38.6399	2520.19	72.0822	0.99
20SS10	20SS10-53	54.808	93.7165	0.584827	0.16806	0.00353601	11.5163	0.312872	0.500512	0.0108604	2538.58	35.1875	2565.91	25.4416	2616	46.6794	0.98
20SS10	20SS10-54	46.9897	85.4283	0.550048	0.172955	0.00485251	12.1069	0.424441	0.513211	0.0150615	2586.73	46.915	2612.72	32.9291	2670.32	64.1796	0.97
20SS10	20SS10-55	43.1906	54.4533	0.793168	0.169834	0.00482735	11.2263	0.401761	0.488226	0.0163508	2566.66	46.7575	2542.1	33.4107	2563	70.8388	0.99
20SS10	20SS10-56	33.8774	69.7146	0.485943	0.170389	0.00409833	11.2393	0.30794	0.488266	0.0139041	2561.42	40.1225	2543.19	25.6053	2563.17	60.2415	0.99
20SS10	20SS10-57	15.703	86.3787	0.181792	0.167665	0.00520314	11.2499	0.332679	0.480728	0.0122337	2534.26	52.935	2544.06	27.6297	2530.44	53.2775	0.99
20SS10	20SS10-58	14.12	94.1153	0.150029	0.171192	0.00321468	11.2005	0.25786	0.48293	0.00973651	2569.44	36.1125	2539.95	21.5298	2540.01	42.3476	0.99
20SS10	20SS10-59	37.1529	68.3502	0.543567	0.170593	0.0043423	11.4649	0.366937	0.500978	0.0148176	2564.81	42.5925	2561.73	29.9411	2618	63.6545	0.97
20SS10	20SS10-60	40.4183	79.1738	0.510501	0.17248	0.00477632	11.3702	0.435257	0.487081	0.0147438	2583.34	46.3	2553.98	35.7694	2558.03	63.9283	0.99
20SS09 meta-basal-conglomerate, Luohandong Formation, Songshan Group (GPS: 113°2'30.93", 34°30'9.22")
20SS09	20SS09-01	23.5076	53.5701	0.43882	0.171863	0.0157964	9.99214	1.13606	0.449413	0.041544	2575.62	154.325	2434.06	104.955	2392.64	184.776	0.98
20SS09	20SS09-02	56.772	129.711	0.437682	0.172222	0.00676242	10.9692	0.759755	0.480604	0.0333278	2579.32	65.7425	2520.52	64.475	2529.89	145.113	0.99
20SS09	20SS09-03	22.7455	69.725	0.326217	0.190274	0.0100657	13.5706	0.938339	0.531259	0.0334497	2746.3	87.0325	2720.22	65.4163	2746.76	140.827	0.99
20SS09	20SS09-04	15.7753	64.1313	0.245985	0.180462	0.0112058	12.3401	1.19605	0.516507	0.0465083	2657.1	103.09	2630.63	91.0551	2684.35	197.704	0.97
20SS09	20SS09-07	23.7933	92.0339	0.258527	0.175872	0.0102163	11.2707	1.00832	0.494726	0.0476272	2614.5	97.38	2545.79	83.4549	2591.09	205.41	0.98
20SS09	20SS09-08	62.7377	107.386	0.584223	0.175673	0.00630534	11.94	0.785936	0.499731	0.0308738	2612.65	60.3425	2599.71	61.6964	2612.64	132.715	0.99
20SS09	20SS09-09	37.7495	86.5801	0.436006	0.17091	0.00981842	10.623	0.786389	0.470518	0.0310097	2566.35	91.67	2490.72	68.7195	2485.83	135.946	0.99
20SS09	20SS09-10	9.86054	90.5231	0.108928	0.166372	0.00594452	10.7818	0.59911	0.476443	0.0252235	2521.3	59.725	2504.5	51.6607	2511.75	110.139	0.99
20SS09	20SS09-11	21.6177	56.1016	0.38533	0.187104	0.00982261	12.7422	0.759901	0.52035	0.0289075	2716.98	86.7275	2660.78	56.1766	2700.66	122.579	0.98
20SS09	20SS09-12	25.7583	86.013	0.29947	0.181058	0.0131901	12.2833	1.15915	0.502341	0.0472962	2662.66	126.085	2626.3	88.6241	2623.85	202.949	0.99
20SS09	20SS09-13	15.0384	66.1496	0.22734	0.187105	0.0104322	13.1841	1.48979	0.531679	0.0568486	2716.98	91.9775	2692.92	106.664	2748.52	239.265	0.97
20SS09	20SS09-14	29.8918	66.4104	0.450107	0.181541	0.00449873	12.7833	0.509384	0.510686	0.0187306	2733.34	41.825	2663.81	37.5688	2659.56	79.9402	0.99
20SS09	20SS09-15	35.3249	69.4393	0.508716	0.177359	0.0122578	12.2843	0.62315	0.512159	0.0416641	2628.09	115.128	2626.37	47.6639	2665.84	177.622	0.98
20SS09	20SS09-16	24.2961	78.4376	0.309751	0.168427	0.00647489	11.2459	0.756248	0.483021	0.0281857	2542.28	64.5075	2543.73	62.7291	2540.41	122.526	0.99
20SS09	20SS09-17	35.4798	114.886	0.308827	0.171709	0.00549097	11.3617	0.597541	0.490882	0.0252931	2575.93	53.8575	2553.29	49.1123	2574.49	109.374	0.99
20SS09	20SS09-18	49.5136	133.051	0.372141	0.175362	0.00390468	11.9455	0.54043	0.498882	0.0222925	2609.57	37.0375	2600.14	42.4256	2608.99	95.8863	0.99
20SS09	20SS09-19	69.6943	139.764	0.498659	0.170312	0.00411307	11.4569	0.528371	0.485661	0.0199398	2560.8	45.8325	2561.07	43.1036	2551.87	86.5317	0.99
20SS09	20SS09-20	18.4683	59.8066	0.308801	0.179591	0.00539794	12.3973	0.443639	0.508321	0.0205511	2649.08	49.69	2634.97	33.6712	2649.46	87.845	0.99
20SS09	20SS09-21	30.3694	62.0704	0.489273	0.175448	0.00584742	12.2988	0.655127	0.5085	0.0241403	2610.18	55.25	2627.48	50.0518	2650.22	103.171	0.99
20SS09	20SS09-22	40.4099	101.134	0.399569	0.175169	0.0090683	11.7458	0.852077	0.496752	0.033817	2609.26	85.6475	2584.35	67.9029	2599.82	145.654	0.99
20SS09	20SS09-23	58.3332	83.0722	0.702199	0.171538	0.00538632	12.2498	0.691051	0.513594	0.0215415	2572.53	52.005	2623.73	52.9878	2671.96	91.757	0.98
20SS09	20SS09-24	34.7972	76.8552	0.452764	0.181999	0.00602347	12.6963	0.492052	0.518827	0.018924	2672.22	54.17	2657.39	36.5232	2694.2	80.3332	0.98
20SS09	20SS09-25	153.629	188.119	0.816656	0.164501	0.00498943	10.6474	0.460938	0.477751	0.0209879	2502.16	51.6975	2492.85	40.2188	2517.46	91.5657	0.99
20SS09	20SS09-26	30.0395	83.2091	0.361012	0.170409	0.00830079	11.2088	0.906052	0.489893	0.038773	2561.42	82.5675	2540.65	75.3745	2570.22	167.767	0.98
20SS09	20SS09-27	197.749	214.062	0.923794	0.157447	0.0049846	9.92696	0.769168	0.461177	0.0345166	2428.7	53.7	2428.02	71.4937	2444.75	152.286	0.99
20SS09	20SS09-29	21.2889	86.9623	0.244806	0.172019	0.00778768	12.0397	0.899926	0.499533	0.0184135	2577.47	75.62	2607.5	70.0983	2611.79	79.1714	0.99
20SS09	20SS09-34	48.7322	102.704	0.474491	0.165182	0.0135266	9.49385	0.997716	0.440806	0.0414782	2509.57	139.042	2386.95	96.5525	2354.25	185.585	0.98
20SS09	20SS09-35	24.9523	85.5485	0.291675	0.162849	0.00938489	10.382	0.981076	0.48232	0.0489349	2487.03	97.22	2469.44	87.5375	2537.36	212.816	0.97
20SS09	20SS09-36	26.0272	100.313	0.25946	0.168951	0.0106519	11.16	1.25658	0.486331	0.0617158	2547.22	105.097	2536.58	104.941	2554.78	267.673	0.99
20SS09	20SS09-38	101.285	137.841	0.734792	0.172971	0.00683452	11.6456	0.790184	0.496659	0.0314118	2586.73	65.28	2576.34	63.4723	2599.42	135.305	0.99
20SS09	20SS09-39	127.496	243.149	0.524356	0.156934	0.00519468	9.74279	0.428447	0.457082	0.0191356	2433.33	56.94	2410.76	40.529	2426.66	84.67	0.99
20SS09	20SS09-40	26.52	59.2612	0.447509	0.179939	0.0132712	11.5516	0.668396	0.506597	0.0371906	2653.71	122.532	2568.76	54.0994	2642.08	159.137	0.97
20SS09	20SS09-43	35.1289	100.776	0.348586	0.178851	0.0100857	11.2053	0.905051	0.474081	0.0330699	2642.29	93.8325	2540.35	75.313	2501.43	144.627	0.98
20SS09	20SS09-46	40.5653	128.269	0.316252	0.169272	0.00751961	10.6213	0.701073	0.476595	0.0290044	2550.31	79.7875	2490.57	61.2779	2512.42	126.633	0.99
20SS09	20SS09-48	39.561	142.705	0.277222	0.207847	0.0111132	14.8649	1.25212	0.542099	0.0435142	2888.58	87.0375	2806.63	80.161	2792.23	181.908	0.99
20SS09	20SS09-53	50.2538	84.6574	0.593613	0.172947	0.0076873	11.2439	0.632502	0.492517	0.0295712	2586.11	74.3825	2543.56	52.4817	2581.56	127.73	0.98
20SS09	20SS09-55	146.467	300.993	0.486614	0.161164	0.0039039	10.2861	0.537448	0.466673	0.0239548	2468.2	40.7425	2460.85	48.3819	2468.95	105.296	0.99
20SS09	20SS09-56	82.2703	126.748	0.649083	0.176265	0.00724222	11.7361	0.640244	0.499467	0.0269082	2618.21	68.525	2583.58	51.0736	2611.51	115.69	0.98
20SS09	20SS09-57	34.4889	108.636	0.317473	0.176493	0.00432128	12.3755	0.477315	0.505401	0.0150257	2620.06	40.7425	2633.32	36.2788	2636.97	64.3587	0.99
20SS09	20SS09-59	40.4443	175.595	0.230327	0.171211	0.00609048	11.1078	0.552042	0.487019	0.0262375	2569.44	59.5675	2532.22	46.3272	2557.77	113.751	0.98
20SS09	20SS09-60	13.1947	51.4167	0.256623	0.17723	0.00621524	12.8562	0.61882	0.526792	0.024016	2626.85	57.8725	2669.17	45.3834	2727.92	101.411	0.97
20SS09	20SS09-64	65.9028	164.472	0.400694	0.188353	0.00727023	12.4788	0.546684	0.511937	0.0252598	2728.09	63.5775	2641.13	41.222	2664.89	107.709	0.99
20SS09	20SS09-65	32.4107	83.9004	0.3863	0.179657	0.00873019	12.4123	0.778664	0.508073	0.0268214	2649.69	79.7875	2636.11	58.9763	2648.4	114.66	0.99
20SS09	20SS09-68	6.63619	20.1111	0.329976	0.176352	0.00621843	12.4092	0.709678	0.508631	0.0222785	2620.37	58.645	2635.88	53.7686	2650.78	95.2075	0.99
20SS09	20SS09-71	45.7575	96.879	0.472316	0.183032	0.00657021	12.8162	0.658044	0.513612	0.0243718	2680.56	59.265	2666.24	48.395	2672.03	103.809	0.99
20SS09	20SS09-72	44.2588	93.2004	0.474878	0.190839	0.00544403	13.7872	0.687443	0.529518	0.0238071	2749.69	46.915	2735.2	47.2407	2739.42	100.35	0.99
20SS09	20SS09-73	155.074	343.932	0.450885	0.165788	0.00312961	10.9001	0.332082	0.477559	0.0138573	2516.66	31.7875	2514.64	28.3867	2516.62	60.4731	0.99
20SS09	20SS09-75	26.473	111.825	0.236737	0.188018	0.00432421	13.6834	0.487052	0.528559	0.0155418	2725.01	37.655	2728.05	33.7315	2735.38	65.5614	0.99
20SS09	20SS09-76	44.4849	46.1832	0.963227	0.18228	0.00461839	13.1359	0.547602	0.524062	0.0181225	2673.77	42.7475	2689.46	39.3769	2716.39	76.6676	0.99
20SS09	20SS09-77	195.694	170.827	1.14557	0.175019	0.00465407	11.6908	0.394924	0.495789	0.0161795	2606.48	44.1375	2579.97	31.6463	2595.68	69.7429	0.99
20SS09	20SS09-78	72.779	103.864	0.700712	0.19544	0.00570318	14.2517	0.528056	0.538966	0.0200029	2788.58	47.835	2766.6	35.2057	2779.12	83.8015	0.99
20SS09	20SS09-81	20.7692	49.0823	0.423149	0.181119	0.00678864	12.4154	0.517472	0.511115	0.0239914	2664.82	62.04	2636.34	39.2075	2661.39	102.357	0.99
20SS09	20SS09-82	13.9032	20.7879	0.668809	0.168961	0.00619847	11.1106	0.749601	0.483595	0.0301824	2547.22	62.195	2532.44	62.8722	2542.91	131.154	0.99
20SS09	20SS09-85	25.541	79.3233	0.321986	0.173247	0.00360405	12.0585	0.663839	0.499681	0.023939	2590.74	34.875	2608.96	51.6485	2612.43	102.912	0.99
20SS09	20SS09-86	29.7353	65.7603	0.452177	0.174326	0.00488503	11.7613	0.49047	0.492324	0.0190062	2599.69	45.8375	2585.59	39.0649	2580.72	82.1132	0.99
20SS09	20SS09-87	70.0063	242.52	0.288662	0.163674	0.00406947	10.6372	0.389549	0.476682	0.0185008	2494.14	41.975	2491.96	34.0317	2512.8	80.7759	0.99
20SS09	20SS09-89	60.2567	203.38	0.296276	0.17574	0.00386107	11.9707	0.498173	0.496207	0.0202551	2613.27	36.42	2602.12	39.0384	2597.47	87.2804	0.99
20SS09	20SS09-90	22.7084	74.0982	0.306464	0.183524	0.00472136	12.7395	0.590239	0.517149	0.0270617	2684.88	42.595	2660.58	43.6578	2687.08	114.995	0.99
20SS09	20SS09-91	54.8363	37.7618	1.45216	0.170261	0.0134408	11.0991	0.783985	0.480982	0.0292591	2561.11	132.41	2531.49	65.8161	2531.54	127.366	0.99
20SS09	20SS09-92	20.1989	50.377	0.400954	0.175504	0.00719538	11.985	0.777026	0.503739	0.0328933	2610.8	67.44	2603.24	60.7864	2629.84	141.018	0.98
20SS09	20SS09-93	99.1901	149.208	0.664778	0.178338	0.00618388	12.2642	0.500683	0.505105	0.0213571	2638.89	52.6225	2624.84	38.3691	2635.7	91.4842	0.99
20SS09	20SS09-94	42.6158	81.6274	0.522077	0.1611	0.00615037	10.2282	0.65011	0.462973	0.0268152	2477.77	64.97	2455.63	58.8143	2452.67	118.165	0.99
20SS09	20SS09-95	46.7435	104.928	0.445482	0.171663	0.00381395	11.5131	0.428299	0.488089	0.017961	2573.77	37.3475	2565.64	34.7984	2562.4	77.8194	0.99
20SS09	20SS09-96	36.2055	45.3409	0.798517	0.166784	0.00767839	10.6723	0.592254	0.48434	0.0294349	2525.61	82.565	2495.02	51.5485	2546.14	127.842	0.97
20SS09	20SS09-97	65.8934	177.754	0.370701	0.17417	0.00371803	11.844	0.46246	0.493365	0.0187127	2597.84	35.4975	2592.15	36.6023	2585.22	80.7894	0.99
20SS09	20SS09-99	31.1772	106.134	0.293753	0.167667	0.00552528	10.9715	0.580791	0.478477	0.0230746	2534.26	54.4775	2520.72	49.2904	2520.63	100.618	0.99
20SS09	20SS09-100	9.2571	189.771	0.0487805	0.175632	0.00395231	12.1044	0.621065	0.497356	0.024397	2612.96	37.0375	2612.53	48.1554	2602.42	105.043	0.99
20SS01 quartzite, Luohandong Formation, Songshan Group (GPS: 113°3'34.42", 34°27'18.79")
20SS01	20SS01-01	38.3756	87.764	0.437259	0.183033	0.00428292	13.1268	0.435052	0.517107	0.0172228	2680.56	38.89	2688.81	31.3233	2686.9	73.1967	0.99
20SS01	20SS01-02	40.1621	42.9071	0.936024	0.163209	0.00466378	11.0284	0.488925	0.487298	0.0199187	2500	48.145	2525.53	41.3086	2558.98	86.3447	0.98
20SS01	20SS01-03	52.1537	73.7584	0.707089	0.170349	0.00412824	11.5736	0.325302	0.491417	0.0131071	2560.8	40.4325	2570.54	26.328	2576.8	56.6704	0.99
20SS01	20SS01-04	64.5845	78.2799	0.825046	0.166489	0.00529302	11.0053	0.472999	0.474478	0.0129451	2524.07	53.4025	2523.58	40.0419	2503.17	56.6121	0.99
20SS01	20SS01-05	103.283	159.805	0.646304	0.179059	0.00418774	12.4388	0.54942	0.507192	0.0222652	2644.14	38.89	2638.11	41.5509	2644.63	95.2412	0.99
20SS01	20SS01-06	47.5899	75.4714	0.630568	0.164538	0.00344196	10.834	0.38578	0.474369	0.0140778	2502.77	30.555	2508.99	33.1447	2502.69	61.5675	0.99
20SS01	20SS01-07	35.7894	42.8123	0.835961	0.1634	0.00473226	10.6369	0.378935	0.472474	0.0131121	2491.05	48.3025	2491.93	33.1076	2494.4	57.4197	0.99
20SS01	20SS01-08	44.6435	91.1662	0.489693	0.188529	0.00398047	13.7042	0.434859	0.526483	0.0149993	2729.33	35.3425	2729.49	30.086	2726.62	63.3598	0.99
20SS01	20SS01-09	78.3967	130.265	0.601822	0.16867	0.00423586	11.4036	0.329125	0.489451	0.0110201	2546.29	42.75	2556.72	26.9989	2568.3	47.7155	0.99
20SS01	20SS01-10	112.104	175.443	0.638977	0.164459	0.00441023	10.7404	0.373916	0.477427	0.016516	2502.16	44.6	2500.93	32.3832	2516.05	72.0768	0.99
20SS01	20SS01-11	83.4195	145.18	0.574595	0.160281	0.00383369	10.1623	0.373185	0.458582	0.0168999	2458.94	40.435	2449.65	33.9877	2433.29	74.7029	0.99
20SS01	20SS01-12	64.7663	100.209	0.646311	0.16498	0.00367226	10.8133	0.307717	0.472435	0.0108662	2507.1	37.3475	2507.21	26.504	2494.23	47.5918	0.99
20SS01	20SS01-13	52.1419	88.9362	0.586285	0.166215	0.00458066	10.978	0.484542	0.475221	0.0155703	2520.06	46.605	2521.27	41.1106	2506.42	68.0525	0.99
20SS01	20SS01-14	86.168	192.549	0.447511	0.164636	0.00460932	10.8097	0.562219	0.474338	0.0229353	2505.55	46.4525	2506.9	48.3691	2502.56	100.292	0.99
20SS01	20SS01-15	73.4469	144.49	0.508319	0.164072	0.00637044	10.7461	0.458883	0.476536	0.0197364	2497.84	65.4325	2501.42	39.7041	2512.16	86.1778	0.99
20SS01	20SS01-16	43.3859	65.33	0.664103	0.183647	0.00518669	13.1551	0.532624	0.519504	0.0207397	2687.04	46.61	2690.84	38.2504	2697.08	87.999	0.99
20SS01	20SS01-17	78.7607	73.4084	1.07291	0.183587	0.0066806	12.9805	0.514918	0.513849	0.0208801	2687.04	60.96	2678.24	37.442	2673.04	88.9255	0.99
20SS01	20SS01-18	60.2988	66.3944	0.908191	0.172477	0.00425057	11.7189	0.436075	0.49031	0.0157691	2583.34	46.7625	2582.21	34.8573	2572.02	68.224	0.99
20SS01	20SS01-19	21.0488	55.1023	0.381994	0.170856	0.00493519	11.4817	0.438618	0.487071	0.0169447	2566.35	48.15	2563.1	35.7239	2557.99	73.4677	0.99
20SS01	20SS01-20	20.4817	55.3656	0.369935	0.168185	0.00761042	11.1133	0.509938	0.482161	0.0214998	2539.81	75.9275	2532.68	42.7796	2536.67	93.52	0.99
20SS01	20SS01-21	67.5428	158.963	0.424895	0.164133	0.00759197	10.5341	0.386245	0.473256	0.0261875	2498.46	77.78	2482.92	34.0442	2497.82	114.595	0.99
20SS01	20SS01-22	100.125	160.421	0.624141	0.169216	0.0040664	11.4588	0.394701	0.489154	0.0147112	2549.69	40.895	2561.23	32.215	2567.01	63.6986	0.99
20SS01	20SS01-23	58.3022	83.4547	0.698609	0.162968	0.0061454	10.158	0.488963	0.463546	0.0217056	2486.73	64.0425	2449.26	44.527	2455.2	95.615	0.99
20SS01	20SS01-24	25.6356	71.2501	0.359797	0.161513	0.00382585	10.4775	0.338212	0.469494	0.0127166	2471.29	39.815	2477.93	29.9681	2481.34	55.8017	0.99
20SS01	20SS01-25	67.2816	101.208	0.664785	0.28097	0.00685437	26.7659	0.841869	0.691038	0.0213624	3368.21	37.1925	3374.94	30.8721	3386.58	81.4563	0.99
20SS01	20SS01-26	115.406	99.685	1.15771	0.16852	0.00428771	11.3279	0.356539	0.488965	0.0163576	2542.9	42.595	2550.51	29.4173	2566.2	70.8332	0.99
20SS01	20SS01-27	61.5299	98.5005	0.624666	0.169328	0.00538463	11.2603	0.541336	0.482273	0.021703	2550.92	52.62	2544.92	44.866	2537.16	94.3964	0.99
20SS01	20SS01-28	63.0043	168.515	0.373879	0.173589	0.00426215	11.805	0.38091	0.496668	0.0181443	2592.28	41.055	2589.06	30.2558	2599.46	78.1632	0.99
20SS01	20SS01-29	20.3512	50.9954	0.399079	0.178944	0.00494404	12.4948	0.552648	0.504093	0.0183677	2642.9	44.9075	2642.33	41.6216	2631.36	78.7353	0.99
20SS01	20SS01-30	54.2084	143.792	0.376992	0.165911	0.00323473	10.9312	0.248782	0.476571	0.00938807	2516.97	32.715	2517.29	21.2412	2512.31	41.0089	0.99
20SS01	20SS01-31	85.0888	103.668	0.820778	0.169122	0.00332224	11.3745	0.28834	0.486668	0.0121291	2549.99	33.335	2554.33	23.7233	2556.24	52.6116	0.99
20SS01	20SS01-32	77.4159	83.832	0.923464	0.170944	0.00364101	11.5056	0.353721	0.489617	0.0164677	2568.51	35.8025	2565.04	28.7729	2569.02	71.2787	0.99
20SS01	20SS01-33	48.7515	105.197	0.463429	0.170469	0.00410071	11.382	0.294963	0.485353	0.0119584	2562.03	40.4325	2554.95	24.2506	2550.54	51.9177	0.99
20SS01	20SS01-34	12.5263	54.2168	0.231041	0.188383	0.00440037	13.6427	0.446896	0.523435	0.0151273	2728.09	33.18	2725.23	31.0448	2713.73	64.0278	0.99
20SS01	20SS01-35	72.0749	103.731	0.694828	0.167884	0.00361974	11.1593	0.333503	0.484216	0.0149889	2536.72	35.34	2536.52	27.9032	2545.6	65.1158	0.99
20SS01	20SS01-36	45.8183	85.9082	0.53334	0.167909	0.003808	11.1756	0.316171	0.482777	0.0117711	2536.72	38.735	2537.89	26.4234	2539.35	51.1934	0.99
20SS01	20SS01-37	47.4189	76.709	0.618167	0.163463	0.00447112	10.6685	0.358941	0.474936	0.0182755	2491.66	41.6675	2494.69	31.2808	2505.17	79.887	0.99
20SS01	20SS01-38	46.915	52.1969	0.898809	0.182705	0.0041698	13.0582	0.383004	0.519848	0.0147092	2677.47	38.735	2683.87	27.7234	2698.53	62.406	0.99
20SS01	20SS01-39	81.4025	103.452	0.786859	0.163862	0.00340418	10.6651	0.261215	0.472402	0.00997018	2495.99	35.65	2494.39	22.8005	2494.08	43.6718	0.99
20SS01	20SS01-40	49.1102	111.91	0.438835	0.178251	0.00397427	12.1575	0.31659	0.496089	0.011893	2636.73	37.0375	2616.63	24.4964	2596.97	51.2641	0.99
20SS01	20SS01-41	28.7296	57.3822	0.500671	0.158657	0.00369459	9.94715	0.266443	0.455355	0.010421	2442.59	39.505	2429.89	24.7686	2419.02	46.1775	0.99
20SS01	20SS01-42	90.4324	136.848	0.660822	0.158975	0.00383986	10.1237	0.245157	0.465443	0.0112574	2455.55	40.74	2446.14	22.4399	2463.54	49.5388	0.99
20SS01	20SS01-43	89.1129	136.104	0.654742	0.160128	0.00384055	10.1812	0.29896	0.464183	0.0140077	2457.09	40.7425	2451.37	27.2003	2458	61.6864	0.99
20SS01	20SS01-44	64.1273	141.427	0.45343	0.160527	0.00322724	10.2806	0.263946	0.464245	0.0106086	2461.41	33.49	2460.36	23.8171	2458.28	46.7239	0.99
20SS01	20SS01-45	46.8017	111.487	0.419794	0.191056	0.00424145	14.1905	0.42591	0.536925	0.0135434	2751.55	36.42	2762.52	28.5312	2770.57	56.8258	0.99
20SS01	20SS01-46	67.9234	47.4855	1.4304	0.167306	0.00441314	10.8667	0.294101	0.476296	0.012039	2531.17	44.4475	2511.79	25.2228	2511.11	52.5869	0.99
20SS01	20SS01-47	64.5582	90.267	0.715191	0.166778	0.00436385	10.8944	0.262322	0.476115	0.0107988	2525.61	43.8275	2514.16	22.4587	2510.32	47.1796	0.99
20SS01	20SS01-48	143.843	106.615	1.34918	0.163181	0.00341476	10.7352	0.28177	0.476139	0.010668	2500	35.185	2500.47	24.4393	2510.43	46.6078	0.99
20SS01	20SS01-49	75.2388	141.947	0.530048	0.279354	0.00534528	26.3721	0.53846	0.682311	0.0109905	3361.11	30.71	3360.43	20.1048	3353.22	42.1533	0.99
20SS01	20SS01-50	74.1437	113.724	0.651963	0.164045	0.00325747	10.8851	0.293531	0.480356	0.011473	2497.84	32.8725	2513.36	25.1356	2528.81	49.9796	0.99
20SS01	20SS01-51	82.9602	134.629	0.616213	0.159216	0.00293902	10.051	0.330364	0.455826	0.0155889	2447.22	31.48	2439.48	30.3996	2421.1	69.04	0.99
20SS01	20SS01-52	152.416	170.213	0.895439	0.162043	0.00308897	10.8994	0.300531	0.486163	0.0126704	2476.85	26.7	2514.58	25.7016	2554.05	54.9766	0.98
20SS01	20SS01-53	26.8647	75.8108	0.354365	0.177905	0.00365758	12.5549	0.374394	0.510181	0.0124162	2635.19	67.13	2646.85	28.1032	2657.4	53.0196	0.99
20SS01	20SS01-54	47.6849	84.6652	0.563217	0.17002	0.00373024	11.5223	0.320512	0.490534	0.012237	2557.72	36.73	2566.39	26.0476	2572.99	52.9422	0.99
20SS01	20SS01-55	64.2437	107.826	0.595808	0.164255	0.00346978	10.6878	0.295302	0.47221	0.0137023	2499.69	35.03	2496.37	25.7105	2493.24	60.0138	0.99
20SS01	20SS01-56	21.3151	47.2473	0.451138	0.177146	0.00476712	12.326	0.568864	0.500991	0.0151387	2627.78	45.5275	2629.55	43.3818	2618.05	65.0324	0.99
20SS01	20SS01-57	65.9269	143.427	0.459653	0.157077	0.00377288	10.0847	0.413885	0.463971	0.0178715	2424.38	40.735	2442.57	37.9492	2457.07	78.7059	0.99
20SS01	20SS01-58	84.5664	122.024	0.693032	0.161278	0.00350975	10.6575	0.341472	0.477995	0.0138827	2468.82	36.7275	2493.73	29.7908	2518.53	60.5662	0.99
20SS01	20SS01-59	37.379	108.357	0.344961	0.169849	0.00351216	11.4269	0.304614	0.488004	0.0138683	2566.66	34.5675	2558.63	24.9503	2562.03	60.0971	0.99
20SS01	20SS01-60	154.194	226.681	0.680226	0.152787	0.00399835	9.40354	0.226442	0.443978	0.0100066	2377.47	44.7475	2378.18	22.1597	2368.43	44.6912	0.99
20SS01	20SS01-61	64.0202	81.7248	0.783364	0.175399	0.00384274	12.7328	0.33567	0.525888	0.0147528	2609.57	36.42	2660.08	24.8849	2724.1	62.3436	0.97
20SS01	20SS01-63	108.278	136.019	0.796048	0.167329	0.00550271	10.8701	0.299714	0.481063	0.0191583	2531.17	55.56	2512.08	25.6948	2531.89	83.3988	0.99
20SS01	20SS01-64	5.69644	14.9509	0.381009	0.213527	0.00566384	17.5588	0.909382	0.594677	0.0269473	2932.4	37.965	2965.88	49.7946	3008.36	108.946	0.98
20SS01	20SS01-65	24.3249	53.3851	0.455649	0.173827	0.00508713	11.3485	0.479293	0.486469	0.021699	2594.76	48.3075	2552.2	39.4491	2555.38	94.1129	0.99
20SS01	20SS01-66	72.6884	143.648	0.506016	0.276526	0.0054889	26.0806	1.11892	0.680981	0.0218214	3343.52	31.9475	3349.57	42.0153	3348.12	83.7027	0.99
20SS01	20SS01-67	110.406	218.301	0.505748	0.16719	0.00555261	10.3972	0.434211	0.471035	0.0214664	2531.48	55.56	2470.8	38.7204	2488.1	94.0803	0.99
20SS01	20SS01-68	89.9646	157.684	0.570537	0.171079	0.00696627	10.8919	0.4674	0.481778	0.0203538	2568.21	68.21	2513.94	39.9452	2535	88.5588	0.99
20SS01	20SS01-69	101.722	170.073	0.598109	0.182076	0.0056606	12.0742	0.545151	0.500617	0.0247816	2671.91	51.855	2610.18	42.3753	2616.45	106.467	0.99
20SS01	20SS01-70	89.4101	218.391	0.409404	0.166502	0.00569989	10.5608	0.665972	0.476048	0.0329475	2524.07	57.7175	2485.27	58.5166	2510.03	143.9	0.99
20SS01	20SS01-71	56.6377	122.334	0.462978	0.283307	0.00862918	28.9757	0.840241	0.745718	0.0303286	3381.17	47.5325	3452.7	28.5586	3591.72	112.011	0.96
20SS01	20SS01-72	31.91	46.4244	0.687355	0.189469	0.00897246	13.8306	0.727208	0.529852	0.0251389	2738.89	77.775	2738.18	49.8233	2740.83	105.94	0.99
20SS01	20SS01-73	48.7188	74.7988	0.651331	0.164759	0.00592451	10.7827	0.387588	0.477311	0.0208066	2505.24	60.4925	2504.57	33.4442	2515.54	90.8022	0.99
20SS01	20SS01-74	77.6393	141.501	0.548682	0.174292	0.00527188	11.9736	0.462227	0.496866	0.0157195	2599.07	51.0875	2602.34	36.2196	2600.31	67.7124	0.99
20SS01	20SS01-75	108.659	271.795	0.399783	0.164517	0.00744072	9.89667	0.405184	0.462927	0.0276815	2502.77	76.2375	2425.2	37.7922	2452.47	121.986	0.98
20SS01	20SS01-76	26.1511	87.7124	0.298146	0.191662	0.0078451	13.9071	0.748301	0.53327	0.0253083	2756.48	67.28	2743.4	51.004	2755.21	106.415	0.99
20SS01	20SS01-77	114.981	162.967	0.705544	0.163236	0.00723869	9.99683	0.599193	0.454508	0.0294884	2500	74.6925	2434.49	55.3507	2415.26	130.7	0.99
20SS01	20SS01-79	60.0559	56.88	1.05584	0.177335	0.00551903	12.089	0.457854	0.503353	0.0188066	2628.09	51.5425	2611.33	35.5626	2628.19	80.6557	0.99
20SS01	20SS01-80	24.7104	78.2487	0.315793	0.173725	0.00621672	11.8623	0.538941	0.496562	0.0219677	2594.14	60.345	2593.6	42.5818	2599	94.6358	0.99
20SS01	20SS01-81	59.1325	113.677	0.520182	0.286742	0.00765571	27.5182	0.61216	0.695235	0.0254402	3411.11	42.4425	3402.09	21.9182	3402.55	96.758	0.99
20SS01	20SS01-82	19.8208	59.2694	0.334419	0.170819	0.0082971	11.0042	0.833537	0.478682	0.0329183	2565.73	86.115	2523.49	70.5261	2521.52	143.516	0.99
20SS01	20SS01-83	81.9732	100.509	0.81558	0.172954	0.00679337	10.9317	0.626851	0.483013	0.033705	2586.73	64.97	2517.33	53.3723	2540.38	146.516	0.99
20SS01	20SS01-84	59.2947	189.848	0.312327	0.183967	0.00494133	12.8376	0.511806	0.520436	0.022305	2700	44.1375	2667.8	37.5994	2701.03	94.5809	0.98
20SS01	20SS01-85	42.1966	143.738	0.293566	0.164755	0.00519946	10.6475	0.452448	0.476149	0.0210338	2505.24	53.09	2492.86	39.4789	2510.47	91.8658	0.99
20SS01	20SS01-86	56.7512	103.812	0.546673	0.284313	0.0102781	28.0715	1.01959	0.716422	0.034109	3386.73	56.485	3421.6	35.6872	3482.62	128.118	0.98
20SS01	20SS01-87	101.514	214.634	0.472962	0.163654	0.00546557	10.4718	0.589174	0.473863	0.0248103	2493.52	56.945	2477.42	52.1758	2500.48	108.524	0.99
20SS01	20SS01-88	38.4911	86.9349	0.442758	0.168664	0.0043869	11.4458	0.31091	0.491053	0.0157955	2544.13	42.75	2560.17	25.4251	2575.23	68.3045	0.99
20SS01	20SS01-89	48.4431	126.626	0.382567	0.171737	0.0048984	11.7769	0.641023	0.491674	0.0213895	2575.93	46.76	2586.83	50.9726	2577.91	92.4475	0.99
20SS01	20SS01-90	133.625	220.926	0.604843	0.181265	0.00408944	12.9587	0.591416	0.513921	0.0208049	2664.51	36.8825	2676.65	43.0593	2673.35	88.6009	0.99
20SS01	20SS01-91	21.7698	70.8593	0.307226	0.176982	0.00720174	11.988	0.643281	0.502902	0.0260071	2624.99	67.905	2603.47	50.3218	2626.26	111.561	0.99
20SS01	20SS01-92	91.2852	130.574	0.699104	0.167298	0.00362959	11.2873	0.375184	0.484993	0.0129214	2530.56	37.1875	2547.16	31.0523	2548.98	56.1091	0.99
20SS01	20SS01-93	26.8003	64.929	0.412764	0.175192	0.00648967	11.5143	0.465933	0.496939	0.0230021	2609.26	60.96	2565.74	37.8451	2600.63	99.0663	0.98
20SS01	20SS01-94	100.776	194.89	0.51709	0.168425	0.00394831	11.8684	0.342382	0.509215	0.0150928	2542.28	39.1975	2594.08	27.0732	2653.28	64.4827	0.97
20SS01	20SS01-95	45.1085	92.7352	0.486423	0.17443	0.00386835	12.3555	0.355468	0.513767	0.0178001	2611.11	37.04	2631.8	27.0845	2672.69	75.816	0.98
20SS01	20SS01-96	57.9038	124.518	0.465023	0.168293	0.0041386	11.3796	0.384995	0.488401	0.0156039	2542.59	41.0475	2554.76	31.6253	2563.76	67.5962	0.99
20SS01	20SS01-97	92.8782	131.302	0.707363	0.167306	0.00277821	11.2188	0.457883	0.483258	0.0202733	2531.17	27.7775	2541.48	38.0894	2541.44	88.1207	0.99
20SS01	20SS01-98	29.0068	60.2584	0.481374	0.170885	0.00619806	12.0652	0.504908	0.511763	0.0196414	2566.35	60.0275	2609.48	39.2799	2664.15	83.7666	0.97
20SS01	20SS01-99	75.1502	119.81	0.627245	0.1802	0.00656232	12.0263	0.631975	0.500645	0.0325528	2654.64	59.7225	2606.46	49.2936	2616.57	139.846	0.99
20SS01	20SS01-100	86.3689	155.339	0.556002	0.176894	0.00460334	12.3537	0.293367	0.505446	0.0152742	2623.76	43.21	2631.66	22.3786	2637.16	65.4206	0.99
20SS07 quartzite, Luohandong Formation, Songshan Group (GPS: 113°2'29.54", 34°29'15.69")
20SS07	20SS07-01	52.5799	334.333	0.157268	0.170538	0.0051431	11.1522	0.857946	0.485322	0.039847	2562.65	45.215	2535.93	71.7068	2550.41	172.945	0.99
20SS07	20SS07-02	60.6277	139.834	0.43357	0.186343	0.0120014	12.2622	1.09265	0.521645	0.0513802	2710.18	106.48	2624.68	83.6746	2706.15	217.676	0.96
20SS07	20SS07-03	73.5215	229.129	0.320874	0.185441	0.00682677	13.0109	1.00575	0.520765	0.0401211	2702.16	60.805	2680.45	72.9102	2702.42	170.077	0.99
20SS07	20SS07-04	50.4335	89.5706	0.563058	0.172378	0.0100922	11.2873	0.92376	0.480796	0.0390842	2581.17	98.1525	2547.16	76.3561	2530.73	170.152	0.99
20SS07	20SS07-05	64.2515	253.391	0.253566	0.18194	0.00953286	12.2492	1.29689	0.503182	0.0529682	2672.22	86.7325	2623.68	99.4067	2627.46	227.159	0.99
20SS07	20SS07-08	90.4829	308.345	0.293447	0.166476	0.0068464	10.5909	0.958049	0.474857	0.0422472	2524.07	69.1375	2487.91	83.9437	2504.83	184.662	0.99
20SS07	20SS07-13	41.6525	128.617	0.32385	0.169363	0.00908385	10.1634	1.08609	0.462033	0.0470898	2551.54	90.1275	2449.76	98.8007	2448.53	207.633	0.99
20SS07	20SS07-15	173.437	228.692	0.758389	0.190702	0.00925969	12.3669	0.994836	0.504447	0.0454426	2750.01	79.625	2632.67	75.5914	2632.88	194.722	0.99
20SS07	20SS07-16	97.8475	955.208	0.102436	0.160237	0.00569865	9.99723	0.902074	0.457103	0.0399125	2458.32	59.41	2434.53	83.3056	2426.75	176.583	0.99
20SS07	20SS07-17	64.0924	149.503	0.428703	0.174216	0.00675604	11.1311	1.04662	0.477687	0.0459442	2598.46	64.8175	2534.16	87.6204	2517.18	200.436	0.99
20SS07	20SS07-20	38.041	157.808	0.241059	0.197765	0.00949671	13.6852	1.16601	0.52701	0.0492302	2809.26	78.6975	2728.17	80.6436	2728.84	207.835	0.99
20SS07	20SS07-22	115.514	358.465	0.322247	0.163412	0.00764649	10.0255	0.867811	0.459602	0.039397	2491.05	79.0125	2437.13	79.9375	2437.8	174.004	0.99
20SS07	20SS07-23	38.9069	152.648	0.25488	0.189392	0.00858766	12.7913	0.970839	0.511066	0.0409876	2736.73	74.69	2664.4	71.5009	2661.18	174.864	0.99
20SS07	20SS07-25	103.281	349.717	0.295327	0.165958	0.00768458	10.74	0.889633	0.479095	0.0370735	2517.59	77.78	2500.89	76.9624	2523.32	161.585	0.99
20SS07	20SS07-26	162.738	321.062	0.506875	0.165882	0.00622615	10.5567	0.835702	0.47023	0.0352222	2516.36	67.595	2484.91	73.445	2484.57	154.442	0.99
20SS07	20SS07-27	104.934	281.444	0.37284	0.185678	0.00488036	13.0696	0.706141	0.516498	0.0275537	2705.55	43.5175	2684.69	50.994	2684.31	117.136	0.99
20SS07	20SS07-28	72.1238	106.645	0.6763	0.170446	0.00698946	11.1284	0.686126	0.487096	0.0291895	2562.03	68.8275	2533.94	57.4679	2558.1	126.541	0.99
20SS07	20SS07-29	122.374	64.2597	1.90436	0.176484	0.00935045	12.1866	1.02696	0.505207	0.0402845	2620.06	88.2725	2618.88	79.0967	2636.14	172.534	0.99
20SS07	20SS07-31	67.6279	146.911	0.460333	0.166509	0.00419359	10.8363	0.434879	0.480706	0.0210657	2524.07	42.285	2509.19	37.3452	2530.34	91.7222	0.99
20SS07	20SS07-32	59.4918	86.1517	0.690547	0.189251	0.00952949	13.1546	0.77337	0.532249	0.0344587	2735.5	83.0225	2690.8	55.5082	2750.92	144.981	0.97
20SS07	20SS07-33	35.9642	93.149	0.386094	0.177574	0.00439823	12.4993	0.426271	0.508679	0.0149524	2631.49	41.8225	2642.67	32.1134	2650.99	63.9059	0.99
20SS07	20SS07-34	15.9847	46.6209	0.342866	0.179934	0.00340871	12.6185	0.330209	0.509308	0.0133743	2653.71	31.4825	2651.6	24.686	2653.67	57.1411	0.99
20SS07	20SS07-35	90.3503	135.065	0.668937	0.174727	0.00269271	11.9806	0.249495	0.495283	0.00870952	2603.39	25.615	2602.89	19.5965	2593.49	37.5743	0.99
20SS07	20SS07-36	41.9962	79.789	0.526341	0.163109	0.00283758	10.6771	0.301898	0.47236	0.0113853	2487.96	29.3225	2495.43	26.3064	2493.9	49.8664	0.99
20SS07	20SS07-37	35.4492	108.823	0.325752	0.169867	0.00650031	10.8517	0.494183	0.47706	0.0242808	2566.66	64.66	2510.5	42.3733	2514.45	105.979	0.99
20SS07	20SS07-38	29.6691	44.5602	0.66582	0.175164	0.00427774	12.1768	0.494009	0.501539	0.0158974	2609.26	40.745	2618.12	38.1091	2620.41	68.2654	0.99
20SS07	20SS07-39	29.1773	56.6213	0.515307	0.171093	0.00323659	11.5813	0.336324	0.489672	0.0116657	2568.21	31.7925	2571.17	27.1994	2569.26	50.5015	0.99
20SS07	20SS07-40	59.0042	107.297	0.549913	0.172227	0.00327936	11.6748	0.322741	0.491336	0.012021	2579.32	31.7925	2578.68	25.9144	2576.46	51.9802	0.99
20SS07	20SS07-41	43.3377	55.0774	0.786851	0.180823	0.00444074	12.828	0.545319	0.511722	0.0177749	2660.19	40.74	2667.1	40.0837	2663.98	75.8109	0.99
20SS07	20SS07-42	85.2967	175.394	0.486316	0.17484	0.00429826	11.955	0.54088	0.500942	0.0226876	2605.55	45.375	2600.88	42.4299	2617.84	97.4514	0.99
20SS07	20SS07-43	22.2784	58.4795	0.380962	0.185782	0.00472414	13.232	0.377776	0.518619	0.0154693	2705.25	41.975	2696.34	27.0147	2693.32	65.6819	0.99
20SS07	20SS07-44	83.0077	89.6768	0.925632	0.181894	0.00380962	12.7836	0.323288	0.5114	0.0126745	2670.06	35.3375	2663.83	23.8842	2662.6	54.0784	0.99
20SS07	20SS07-45	12.0242	25.4136	0.473139	0.181985	0.00447824	13.1182	0.336359	0.529414	0.0146839	2672.22	45.37	2688.19	24.2599	2738.98	61.9097	0.98
20SS07	20SS07-46	28.9512	71.905	0.402632	0.177783	0.00278629	12.3885	0.273437	0.503759	0.00926236	2632.41	26.2375	2634.31	20.8146	2629.93	39.7319	0.99
20SS07	20SS07-47	18.4841	71.436	0.258751	0.178036	0.00311777	12.3921	0.283223	0.504499	0.0102969	2634.88	29.7875	2634.58	21.5484	2633.1	44.1425	0.99
20SS07	20SS07-48	84.1101	176.814	0.475697	0.168756	0.00318146	11.3426	0.281675	0.486832	0.0114396	2546.29	31.7925	2551.71	23.2373	2556.95	49.6174	0.99
20SS07	20SS07-49	32.4321	79.9554	0.405627	0.165478	0.00293916	10.8234	0.232131	0.47447	0.00916102	2512.65	29.475	2508.08	20.008	2503.13	40.075	0.99
20SS07	20SS07-50	17.7149	44.1779	0.40099	0.177002	0.00317956	12.2991	0.265365	0.503049	0.00856232	2624.99	29.94	2627.51	20.3392	2626.89	36.7502	0.99
20SS07	20SS07-51	36.4789	68.8052	0.530176	0.166437	0.0025317	11.0194	0.21232	0.479148	0.00805884	2521.91	24.5325	2524.77	18.0185	2523.56	35.1484	0.99
20SS07	20SS07-52	68.7329	136.355	0.504072	0.17451	0.00241513	12.0008	0.218574	0.497692	0.00834259	2601.54	17.745	2604.47	17.1627	2603.87	35.936	0.99
20SS07	20SS07-53	66.9829	110.161	0.608043	0.176748	0.00289531	12.3161	0.239773	0.503106	0.00716581	2633.34	27.1625	2628.8	18.3705	2627.13	30.7649	0.99
20SS07	20SS07-54	56.3761	106.018	0.531761	0.163688	0.00283217	10.6855	0.206906	0.472914	0.00806495	2494.14	29.785	2496.17	18.0585	2496.33	35.3231	0.99
20SS07	20SS07-55	76.6425	149.37	0.513106	0.165083	0.00290283	10.8414	0.246752	0.474611	0.00912784	2509.26	29.63	2509.62	21.2274	2503.75	39.9262	0.99
20SS07	20SS07-56	68.3882	143.587	0.476285	0.164972	0.00253324	10.8057	0.195259	0.473892	0.00741242	2507.1	25.925	2506.56	16.88	2500.6	32.4481	0.99
20SS07	20SS07-57	34.3056	93.1907	0.368123	0.178606	0.00272363	12.5259	0.249893	0.50665	0.00814625	2639.82	25.315	2644.68	18.8453	2642.31	34.8841	0.99
20SS07	20SS07-58	26.1446	64.812	0.403392	0.180039	0.00287497	12.6267	0.265259	0.507489	0.0093497	2653.4	25.7725	2652.21	19.8477	2645.9	40.0073	0.99
20SS07	20SS07-59	24.0216	54.521	0.440594	0.185648	0.00308387	13.3306	0.299362	0.520226	0.0109188	2705.55	27.47	2703.35	21.2906	2700.14	46.3234	0.99
20SS07	20SS07-60	35.61	84.4959	0.421441	0.18093	0.00302241	12.73	0.289101	0.508852	0.0103401	2661.43	26.695	2659.88	21.4564	2651.73	44.2	0.99
20SS05 quartzite, Wuzhiling Formation, Songshan Group (GPS: 113°4'52.29", 34°28'53.57")
20SS05	20SS05-02	29.8715	47.3228	0.631228	0.16992	0.0122229	11.1158	1.001	0.485876	0.0335349	2557.1	120.68	2532.88	83.9081	2552.81	145.496	0.99
20SS05	20SS05-03	26.8288	114.264	0.234797	0.189461	0.00962419	13.3599	0.939798	0.519969	0.0347687	2738.89	84.41	2705.43	66.4781	2699.05	147.466	0.99
20SS05	20SS05-04	46.5399	83.3229	0.558549	0.166952	0.00975292	10.524	0.761765	0.476607	0.0333717	2527.47	98.15	2482.04	67.1404	2512.47	145.697	0.98
20SS05	20SS05-06	26.9463	66.0403	0.408028	0.16576	0.00992466	10.794	0.734503	0.48336	0.028704	2516.66	100.925	2505.55	63.2584	2541.88	124.75	0.98
20SS05	20SS05-07	57.6625	92.0522	0.626411	0.160129	0.0103894	8.9275	0.658903	0.440004	0.0279825	2457.09	109.87	2330.62	67.4111	2350.66	125.275	0.99
20SS05	20SS05-08	38.2319	63.6519	0.60064	0.165127	0.00739282	10.3763	0.560738	0.474787	0.0247963	2508.95	75.7725	2468.94	50.0762	2504.52	108.395	0.98
20SS05	20SS05-09	68.9148	229.088	0.300823	0.163188	0.00445951	10.427	0.510564	0.476772	0.0207769	2500	78.86	2473.45	45.3992	2513.19	90.7056	0.98
20SS05	20SS05-10	70.8583	218.782	0.323876	0.167993	0.00439362	10.7487	0.464928	0.48409	0.0207237	2538.89	43.3625	2501.64	40.2174	2545.06	90.0276	0.98
20SS05	20SS05-11	20.2771	26.9956	0.751127	0.183423	0.00871249	12.7893	0.682968	0.512992	0.0253865	2684.26	78.71	2664.26	50.3234	2669.39	108.174	0.99
20SS05	20SS05-12	57.6762	110.134	0.523692	0.163019	0.006585	10.2185	0.449421	0.471286	0.0206677	2487.35	68.21	2454.76	40.711	2489.2	90.5653	0.98
20SS05	20SS05-13	21.5158	70.7652	0.304045	0.170754	0.00598868	11.2179	0.645667	0.49432	0.0253028	2565.12	64.045	2541.4	53.6869	2589.34	109.164	0.98
20SS05	20SS05-14	65.221	109.706	0.594509	0.163841	0.00739207	10.3415	0.439864	0.474986	0.0200188	2495.99	75.925	2465.83	39.4159	2505.39	87.5027	0.98
20SS05	20SS05-16	65.5051	118.976	0.550572	0.160882	0.00494096	10.3795	0.299624	0.488156	0.0100429	2465.12	51.39	2469.22	26.7879	2562.69	43.5261	0.96
20SS05	20SS05-17	45.3885	80.6995	0.562438	0.169648	0.00600595	10.9064	0.419119	0.484983	0.0167565	2554.01	59.2575	2515.18	35.7835	2548.93	72.7542	0.98
20SS05	20SS05-18	37.859	97.7215	0.387417	0.162956	0.0077078	10.112	0.585372	0.465814	0.0219965	2486.73	79.165	2445.06	53.5157	2465.18	96.7465	0.99
20SS05	20SS05-20	33.16	78.7236	0.421221	0.16272	0.0080605	9.66221	0.546491	0.45625	0.022729	2484.26	83.64	2403.11	52.0691	2422.98	100.623	0.99
20SS05	20SS05-21	40.77	73.5955	0.553975	0.17192	0.00515393	10.7034	0.349979	0.480409	0.0171418	2576.24	50	2497.72	30.4114	2529.05	74.6561	0.98
20SS05	20SS05-22	58.9656	110.329	0.534452	0.170909	0.00510434	11.0585	0.387688	0.488809	0.0159228	2566.35	50	2528.07	32.6905	2565.52	68.9582	0.98
20SS05	20SS05-23	62.3366	76.8366	0.811288	0.163399	0.0114941	10.4917	0.703289	0.474	0.0294324	2491.05	118.362	2479.18	62.1642	2501.08	128.727	0.99
20SS05	20SS05-24	26.8266	46.5351	0.576481	0.175941	0.00600213	11.1865	0.434698	0.485069	0.0192563	2616.66	57.5625	2538.79	36.2603	2549.31	83.5993	0.99
20SS05	20SS05-25	26.9872	66.1704	0.407844	0.172484	0.00542396	11.3456	0.358816	0.492804	0.0156109	2583.34	53.245	2551.96	29.5624	2582.8	67.4272	0.98
20SS05	20SS05-26	39.3262	54.643	0.719694	0.16671	0.00512016	10.7437	0.277207	0.484808	0.0167958	2524.99	51.5475	2501.21	24.0281	2548.18	72.9335	0.98
20SS05	20SS05-27	21.4306	39.5865	0.541361	0.170868	0.00647629	11.237	0.392413	0.48398	0.0178729	2566.35	63.2725	2542.99	32.607	2544.58	77.652	0.99
20SS05	20SS05-28	97.514	217.437	0.44847	0.168361	0.00436931	11.0695	0.21197	0.484244	0.010201	2542.59	43.055	2529	17.9153	2545.72	44.3268	0.99
20SS05	20SS05-29	39.2767	111.48	0.35232	0.162661	0.00528903	10.7069	0.273291	0.474197	0.0112405	2483.64	55.7075	2498.02	23.7644	2501.94	49.1712	0.99
20SS05	20SS05-30	33.8498	43.8263	0.772361	0.187404	0.00542819	13.1787	0.413762	0.52325	0.0150218	2719.45	47.0675	2692.53	29.6874	2712.95	63.5892	0.99
20SS05	20SS05-31	208.064	157.873	1.31792	0.166912	0.00548594	10.83	0.280105	0.475246	0.0135856	2527.78	54.4775	2508.65	24.1021	2506.53	59.3807	0.99
20SS05	20SS05-32	65.5177	133.867	0.489423	0.166523	0.00366188	10.7176	0.387542	0.475383	0.0166522	2524.07	37.0375	2498.95	33.6254	2507.13	72.7711	0.99
20SS05	20SS05-33	38.7878	63.2981	0.612779	0.175474	0.0051635	11.8362	0.449695	0.497673	0.0173004	2610.8	49.075	2591.53	35.616	2603.79	74.4791	0.99
20SS05	20SS05-34	15.7808	40.2198	0.392364	0.160683	0.00739468	10.066	0.536739	0.468558	0.0243699	2462.65	77.775	2440.85	49.2777	2477.23	106.983	0.98
20SS05	20SS05-35	81.1301	120.934	0.67086	0.162533	0.00418034	10.4309	0.288598	0.471758	0.0105763	2483.33	43.5175	2473.8	25.6906	2491.27	46.3447	0.99
20SS05	20SS05-36	27.7577	55.4024	0.50102	0.159964	0.00846349	10.4895	0.483957	0.458423	0.0196127	2455.24	89.81	2478.99	42.8027	2432.59	86.7005	0.98
20SS05	20SS05-37	55.0492	102.612	0.536477	0.163159	0.0033639	10.5698	0.284141	0.47193	0.00961814	2488.58	35.34	2486.06	24.9939	2492.02	42.1448	0.99
20SS05	20SS05-38	74.5139	93.4035	0.797763	0.160788	0.00477868	10.2215	0.432912	0.463141	0.0157631	2464.81	50.31	2455.02	39.208	2453.41	69.4628	0.99
20SS05	20SS05-39	25.985	51.4201	0.505348	0.160458	0.00538358	10.2919	0.520344	0.466766	0.0206426	2460.8	56.79	2461.37	46.82	2469.36	90.7337	0.99
20SS05	20SS05-40	29.8517	70.54	0.423188	0.164632	0.00352482	10.7186	0.24916	0.475192	0.0113001	2505.55	30.71	2499.04	21.6558	2506.29	49.3985	0.99
20SS05	20SS05-41	71.6771	99.0689	0.723507	0.159026	0.00419857	10.2463	0.389493	0.467514	0.0158896	2455.55	50.155	2457.27	35.2055	2472.65	69.8118	0.99
20SS05	20SS05-42	68.5205	125.681	0.545196	0.159675	0.00393352	10.1728	0.281754	0.461926	0.0108835	2453.7	42.13	2450.61	25.6599	2448.05	48.0093	0.99
20SS05	20SS05-43	61.0826	112.008	0.545341	0.165889	0.00608206	10.9395	0.48356	0.478431	0.0154572	2516.36	61.7325	2518	41.1594	2520.43	67.4119	0.99
20SS05	20SS05-44	54.8848	68.797	0.797779	0.170828	0.00426591	11.5097	0.526181	0.48664	0.0180657	2565.73	41.9775	2565.37	42.7443	2556.12	78.3491	0.99
20SS05	20SS05-45	104.901	148.611	0.705874	0.162875	0.00393939	10.6078	0.348692	0.471049	0.0123743	2487.03	41.8225	2489.39	30.5486	2488.16	54.243	0.99
20SS05	20SS05-46	48.919	57.7316	0.847352	0.169182	0.00441945	11.2718	0.31334	0.484084	0.0106569	2549.69	44.6	2545.88	25.9838	2545.03	46.3108	0.99
20SS05	20SS05-47	66.1376	85.0882	0.777283	0.16109	0.00405434	10.4039	0.315823	0.468011	0.0119431	2477.77	42.595	2471.4	28.1705	2474.83	52.4624	0.99
20SS05	20SS05-48	24.4794	52.5517	0.465815	0.167288	0.0061823	11.2727	0.522095	0.488867	0.0171589	2530.56	56.945	2545.95	43.2303	2565.77	74.3066	0.99
20SS05	20SS05-49	58.6457	68.736	0.853201	0.185214	0.00709326	13.2424	0.667158	0.518535	0.0219593	2701.85	63.27	2697.08	47.5991	2692.96	93.2317	0.99
20SS05	20SS05-50	57.7951	93.3961	0.618817	0.162785	0.00494568	10.6887	0.41808	0.472199	0.0126583	2484.87	51.2325	2496.44	36.3577	2493.2	55.444	0.99
20SS05	20SS05-51	26.8929	70.1095	0.383584	0.172892	0.00534719	11.5371	0.470803	0.489145	0.0191028	2587.04	51.855	2567.59	38.1703	2566.98	82.7062	0.99
20SS05	20SS05-52	28.8404	63.5308	0.453959	0.164886	0.00621483	10.9067	0.502177	0.478134	0.0159892	2506.48	62.81	2515.2	42.8591	2519.13	69.7452	0.99
20SS05	20SS05-53	123.415	267.061	0.462122	0.161785	0.00425889	10.4795	0.377978	0.466654	0.01486	2475.92	44.445	2478.11	33.4753	2468.87	65.3282	0.99
20SS05	20SS05-54	33.6327	64.2322	0.523611	0.163189	0.00456135	10.7476	0.459719	0.470835	0.0133687	2500	46.45	2501.55	39.7712	2487.22	58.6079	0.99
20SS05	20SS05-55	51.0589	71.7498	0.711624	0.160959	0.0047947	10.3571	0.310725	0.463284	0.0109386	2465.73	51.0825	2467.22	27.8311	2454.04	48.2075	0.99
20SS05	20SS05-56	5.89228	189.217	0.0311404	0.188932	0.00579699	13.8984	0.428682	0.529336	0.0153572	2733.03	50.62	2742.81	29.2758	2738.65	64.7503	0.99
20SS05	20SS05-57	80.6233	150.815	0.534583	0.159719	0.00453634	10.4271	0.373843	0.468811	0.0153849	2453.7	47.0675	2473.46	33.2613	2478.34	67.5357	0.99
20SS05	20SS05-58	47.3709	105.303	0.449852	0.161681	0.00429301	10.5422	0.366479	0.467574	0.0134269	2473.14	44.7525	2483.64	32.2837	2472.92	58.9937	0.99
20SS05	20SS05-59	37.4008	118.222	0.316362	0.16226	0.00490612	10.4727	0.385787	0.470923	0.0173391	2479.32	50.925	2477.51	34.1853	2487.61	76.0015	0.99
20SS05	20SS05-60	57.8309	129.418	0.446854	0.167029	0.00425404	11.209	0.467568	0.481669	0.0171931	2528.09	42.595	2540.67	38.9243	2534.53	74.8158	0.99
20SS06 quartz-mcia schist, Wuzhiling Formation, Songshan Group (GPS: 113°4'55.01", 34°28'51.95")
20SS06	20SS06-01	95.6931	194.713	0.491457	0.165295	0.00291969	10.8305	0.486415	0.474639	0.0208062	2510.8	29.63	2508.68	41.7828	2503.87	90.9646	0.99
20SS06	20SS06-02	50.9878	152.486	0.334377	0.164314	0.0036206	10.6764	0.371915	0.470267	0.0131213	2501.85	37.0375	2495.38	32.3862	2484.73	57.5462	0.99
20SS06	20SS06-03	23.1806	58.1209	0.398834	0.164486	0.0037858	10.8053	0.666014	0.475224	0.0274192	2502.16	37.81	2506.52	57.3096	2506.43	119.824	0.99
20SS06	20SS06-04	48.9949	90.2937	0.542617	0.165888	0.00282237	10.9948	0.261035	0.48008	0.0102673	2516.36	29.165	2522.69	22.1636	2527.62	44.7396	0.99
20SS06	20SS06-05	22.6183	63.4322	0.356574	0.176167	0.00847192	12.3212	0.84716	0.509591	0.0301879	2616.97	79.94	2629.19	64.5978	2654.88	128.92	0.99
20SS06	20SS06-06	32.4608	84.3016	0.385056	0.161331	0.0040595	10.4969	0.370626	0.471475	0.0156848	2469.43	47.2225	2479.64	32.7765	2490.02	68.7269	0.99
20SS06	20SS06-07	6.10676	17.531	0.348341	0.174951	0.00701573	11.9969	0.599402	0.500876	0.0216975	2605.86	66.67	2604.17	46.8616	2617.56	93.2038	0.99
20SS06	20SS06-08	72.7363	138.739	0.524268	0.165164	0.00324046	10.9856	0.28903	0.480937	0.0124836	2508.95	33.0275	2521.91	24.5457	2531.35	54.3575	0.99
20SS06	20SS06-09	32.7327	77.1053	0.424519	0.163268	0.00346698	10.61	0.320816	0.472291	0.0154231	2500	35.8025	2489.58	28.1089	2493.6	67.5431	0.99
20SS06	20SS06-10	74.0331	142.201	0.520625	0.165947	0.0032213	11.002	0.307928	0.478729	0.0108151	2516.97	32.7175	2523.3	26.1076	2521.73	47.1671	0.99
20SS06	20SS06-11	17.4446	36.2655	0.481023	0.164896	0.00482162	10.8019	0.377023	0.476062	0.0156751	2506.48	48.6125	2506.23	32.482	2510.09	68.4716	0.99
20SS06	20SS06-12	54.3841	74.0732	0.734193	0.167389	0.00381392	11.0721	0.310971	0.480732	0.0133275	2531.79	37.4975	2529.21	26.2123	2530.45	58.038	0.99
20SS06	20SS06-13	97.1994	135.585	0.716891	0.165642	0.0034196	10.901	0.353974	0.475719	0.0132928	2513.89	35.6475	2514.72	30.249	2508.59	58.083	0.99
20SS06	20SS06-14	88.072	109.397	0.80507	0.175454	0.00329969	12.0848	0.267098	0.498898	0.00981248	2610.18	26.8525	2611.01	20.8028	2609.06	42.2247	0.99
20SS06	20SS06-15	52.4715	89.666	0.585188	0.170621	0.00283879	11.4184	0.2428	0.484245	0.0103925	2564.81	27.78	2557.93	19.9285	2545.73	45.1579	0.99
20SS06	20SS06-16	38.2394	196.843	0.194264	0.171093	0.00323086	11.2398	0.429035	0.483888	0.0202132	2568.21	31.485	2543.23	35.6336	2544.18	87.8222	0.99
20SS06	20SS06-17	54.3829	102.913	0.528437	0.170935	0.00364461	11.5355	0.306174	0.488423	0.012287	2568.51	35.8025	2567.46	24.8616	2563.85	53.2333	0.99
20SS06	20SS06-18	29.9564	88.4604	0.338642	0.174301	0.00363607	11.8659	0.504968	0.49403	0.0237469	2599.07	35.6525	2593.87	39.8914	2588.09	102.472	0.99
20SS06	20SS06-19	26.5352	43.9795	0.603355	0.164444	0.00464282	10.8856	0.442088	0.479896	0.0183214	2502.16	48.3025	2513.4	37.8062	2526.81	79.8197	0.99
20SS06	20SS06-20	40.2508	72.7464	0.553303	0.163027	0.00474113	10.805	0.415174	0.479947	0.0173225	2487.35	48.3025	2506.5	35.7509	2527.04	75.4663	0.99
20SS06	20SS06-21	23.3957	47.7784	0.489671	0.167945	0.00479018	11.2389	0.469011	0.495497	0.020261	2538.89	47.84	2543.15	38.9493	2594.42	87.3474	0.98
20SS06	20SS06-22	60.088	153.704	0.390933	0.167436	0.00222864	11.0855	0.332111	0.478839	0.0145702	2532.4	22.5275	2530.34	27.956	2522.21	63.5276	0.99
20SS06	20SS06-23	42.78	118.905	0.359782	0.169586	0.00290685	11.3702	0.37652	0.485131	0.0159244	2553.39	29.4775	2553.99	30.9546	2549.57	69.1358	0.99
20SS06	20SS06-24	66.2397	107.214	0.617825	0.165134	0.00250539	10.9475	0.544911	0.479722	0.0239477	2508.95	58.49	2518.68	46.342	2526.06	104.337	0.99
20SS06	20SS06-25	97.3709	154.884	0.628671	0.164284	0.003431	10.7577	0.432946	0.477934	0.0189637	2501.85	35.185	2502.42	37.4276	2518.26	82.7266	0.99
20SS06	20SS06-26	26.5412	40.3974	0.657003	0.193356	0.00465045	14.3983	0.48399	0.539116	0.0141589	2772.22	39.195	2776.32	31.9707	2779.75	59.322	0.99
20SS06	20SS06-27	53.7566	107.538	0.499882	0.173293	0.00286209	11.8737	0.338983	0.494908	0.0108061	2590.74	27.4675	2594.49	26.7947	2591.88	46.6196	0.99
20SS06	20SS06-28	25.8194	41.777	0.61803	0.170985	0.00665481	11.217	0.670586	0.482179	0.027246	2568.51	64.6625	2541.33	55.7606	2536.75	118.508	0.99
20SS06	20SS06-29	49.5647	78.2571	0.633358	0.16625	0.00337856	10.9045	0.322262	0.477793	0.0149674	2520.06	33.4875	2515.02	27.5402	2517.64	65.305	0.99
20SS06	20SS06-30	118.384	205.002	0.577478	0.17007	0.00521671	11.1942	0.41457	0.487695	0.0182241	2558.33	51.545	2539.43	34.5634	2560.7	78.9799	0.99
20SS06	20SS06-31	81.2771	210.176	0.386709	0.165255	0.00368107	10.6637	0.396436	0.476444	0.0191172	2510.18	37.6525	2494.27	34.5535	2511.76	83.4802	0.99
20SS06	20SS06-32	94.8574	172.416	0.550167	0.16695	0.00246687	11.0629	0.21839	0.480272	0.0081523	2527.47	25.77	2528.44	18.463	2528.45	35.5286	0.99
20SS06	20SS06-33	96.7585	198.442	0.487591	0.172672	0.00575713	11.9702	0.354143	0.509253	0.0202419	2583.64	55.865	2602.07	27.7809	2653.44	86.4704	0.98
20SS06	20SS06-34	46.4507	93.3192	0.497762	0.165845	0.00403442	10.9649	0.408799	0.479011	0.0174366	2516.36	45.3725	2520.15	34.7345	2522.96	76.0115	0.99
20SS06	20SS06-35	18.9059	53.6469	0.352415	0.166885	0.00393775	11.2004	0.379396	0.486417	0.0170572	2527.78	39.5025	2539.95	31.6225	2555.15	73.9878	0.99
20SS06	20SS06-36	58.2836	114.35	0.509697	0.162536	0.0035602	10.6331	0.263564	0.473414	0.0107345	2483.33	32.41	2491.6	23.0673	2498.51	46.9843	0.99
20SS06	20SS06-37	28.1391	44.9746	0.625667	0.183016	0.0041444	12.9177	0.38624	0.513984	0.0167017	2680.56	37.6525	2673.67	28.2372	2673.61	71.1292	0.99
20SS06	20SS06-38	65.0485	74.9907	0.867421	0.180008	0.00336472	12.623	0.313404	0.509821	0.0132736	2652.78	30.8675	2651.94	23.4289	2655.86	56.6917	0.99
20SS06	20SS06-39	45.2968	89.1272	0.508226	0.170301	0.00599276	11.5132	0.530892	0.488452	0.0150657	2560.8	58.18	2565.65	43.1145	2563.97	65.2635	0.99
20SS06	20SS06-40	88.5653	193.675	0.457287	0.166647	0.00303434	10.9681	0.27642	0.479619	0.0139115	2524.38	30.09	2520.43	23.5142	2525.6	60.6253	0.99
20SS06	20SS06-41	72.0169	135.434	0.531751	0.170732	0.00241577	11.5488	0.299466	0.489368	0.0120378	2565.12	22.995	2568.54	24.2941	2567.94	52.1215	0.99
20SS06	20SS06-42	53.2183	88.2665	0.602927	0.165081	0.00265105	10.7853	0.232028	0.474763	0.0099903	2509.26	26.85	2504.8	20.0632	2504.41	43.6901	0.99
20SS06	20SS06-43	20.0885	89.6908	0.223975	0.172102	0.00323281	11.6342	0.272675	0.491686	0.0116804	2588.89	31.175	2575.43	21.9841	2577.97	50.4966	0.99
20SS06	20SS06-44	118.894	218.312	0.544606	0.165211	0.00355969	10.8163	0.251935	0.474619	0.0110473	2509.57	36.1125	2507.47	21.7159	2503.78	48.3133	0.99
20SS06	20SS06-45	127.18	239.532	0.530952	0.168066	0.0022669	11.1471	0.200849	0.481199	0.00883363	2538.58	22.0675	2535.51	16.8773	2532.49	38.4697	0.99
20SS06	20SS06-46	65.7769	174.063	0.377892	0.165718	0.00257787	10.9682	0.250004	0.480259	0.0144956	2516.66	27.005	2520.44	21.2795	2528.39	63.1421	0.99
20SS06	20SS06-47	86.4668	110.414	0.783114	0.174919	0.00303894	12.2828	0.294675	0.507888	0.0122936	2605.24	29.475	2626.26	22.5966	2647.61	52.5761	0.99
20SS06	20SS06-48	42.1566	121.833	0.346021	0.170682	0.00364247	11.6072	0.365674	0.492032	0.0179202	2564.5	35.8025	2573.25	29.5034	2579.46	77.438	0.99
20SS06	20SS06-49	21.441	98.8399	0.216926	0.17423	0.00269778	11.9783	0.270354	0.496191	0.0101971	2598.46	25.925	2602.71	21.2256	2597.4	43.9569	0.99
20SS06	20SS06-50	194.817	182.948	1.06488	0.162638	0.00465593	10.5683	0.565621	0.469797	0.0233072	2483.02	47.6875	2485.93	49.6748	2482.67	102.232	0.99
20SS06	20SS06-51	61.9328	73.0504	0.847809	0.165843	0.00276405	11.0066	0.253493	0.479018	0.00814702	2516.36	28.085	2523.69	21.5062	2522.99	35.5355	0.99
20SS06	20SS06-52	55.3393	81.8164	0.676384	0.164191	0.0026839	10.7784	0.2354	0.475229	0.00839573	2499.07	28.2425	2504.21	20.3644	2506.45	36.7124	0.99
20SS06	20SS06-53	106.237	94.3621	1.12584	0.185373	0.00326423	13.2646	0.306901	0.519246	0.0110093	2701.54	29.7875	2698.67	21.9228	2695.98	46.7371	0.99
20SS06	20SS06-54	43.2299	92.0376	0.469699	0.167928	0.0034755	11.156	0.303279	0.48273	0.0120821	2538.89	34.57	2536.25	25.3913	2539.15	52.5467	0.99
20SS06	20SS06-55	107.383	203.391	0.527961	0.163735	0.00306612	10.6169	0.283415	0.471574	0.0121309	2494.76	31.48	2490.19	24.8299	2490.46	53.1581	0.99
20SS06	20SS06-56	11.414	22.9529	0.497281	0.174976	0.00389236	11.8918	0.33072	0.497233	0.0132086	2605.86	37.04	2595.92	26.1079	2601.89	56.8878	0.99
20SS06	20SS06-57	93.406	119.52	0.781511	0.170022	0.00250658	11.393	0.228666	0.485624	0.00839904	2557.72	25.1575	2555.86	18.8154	2551.72	36.4711	0.99
20SS06	20SS06-58	81.3504	167.31	0.486227	0.168872	0.00230793	11.3113	0.248417	0.484274	0.00936951	2546.6	23.1475	2549.14	20.5615	2545.86	40.7163	0.99
20SS06	20SS06-59	36.9066	58.341	0.632601	0.164793	0.00366908	10.8602	0.332696	0.47925	0.0146852	2505.24	32.2525	2511.23	28.5341	2524	64.0111	0.99
20SS06	20SS06-60	31.7275	59.4521	0.533665	0.163351	0.00290786	10.6019	0.23885	0.469834	0.00954827	2490.43	29.94	2488.87	20.9723	2482.83	41.8984	0.99
20SS06	20SS06-61	94.5389	129.298	0.731172	0.166672	0.00813815	10.5772	0.82024	0.469197	0.0356706	2524.38	82.8725	2486.72	71.9591	2480.04	156.518	0.99
20SS06	20SS06-63	31.1237	71.3221	0.436383	0.167166	0.00875811	10.6694	0.968784	0.47352	0.0360299	2529.32	89.0425	2494.77	84.3131	2498.98	157.631	0.99
20SS06	20SS06-64	66.0296	171.873	0.384176	0.172927	0.00843524	11.0507	0.804642	0.479932	0.0349557	2586.11	81.485	2527.41	67.8204	2526.97	152.269	0.99
20SS06	20SS06-65	37.9411	64.5721	0.587577	0.197686	0.0145948	12.4458	1.03632	0.503583	0.0388574	2807.1	120.987	2638.65	78.2802	2629.18	166.602	0.99
20SS06	20SS06-66	33.115	60.7493	0.545109	0.168997	0.0132665	10.1803	0.938036	0.464461	0.0386216	2547.83	132.1	2451.29	85.2077	2459.22	170.014	0.99
20SS06	20SS06-67	36.1021	131.107	0.275364	0.184859	0.00853695	12.4156	1.08391	0.504655	0.0421068	2698.15	75.465	2636.36	82.0568	2633.77	180.404	0.99
20SS06	20SS06-70	70.1955	105.706	0.66406	0.170392	0.00651635	10.9063	0.521727	0.475652	0.0219492	2561.42	64.195	2515.17	44.5265	2508.3	95.895	0.99
20SS06	20SS06-71	71.6781	143.395	0.499866	0.173489	0.00805092	11.144	0.748161	0.491736	0.0320407	2591.66	105.557	2535.25	62.5788	2578.18	138.468	0.98
20SS06	20SS06-72	63.1171	118.208	0.533951	0.167501	0.00860637	10.7032	0.752167	0.484996	0.0308936	2533.02	86.1125	2497.7	65.281	2548.99	134.117	0.97
20SS06	20SS06-73	138.055	114.326	1.20756	0.172697	0.00901458	11.1967	0.642481	0.485836	0.0253062	2584.26	87.345	2539.64	53.515	2552.64	109.802	0.99
20SS06	20SS06-74	26.5661	62.642	0.424094	0.176495	0.0108932	11.3348	0.67684	0.503203	0.0309213	2620.06	103.245	2551.07	55.7434	2627.55	132.612	0.97
20SS06	20SS06-75	22.7567	75.2821	0.302286	0.165167	0.00715043	10.3279	0.617908	0.468832	0.0248077	2508.95	73.15	2464.61	55.412	2478.44	108.884	0.99
20SS06	20SS06-76	91.9594	298.001	0.308588	0.169706	0.00525067	11.2297	0.517102	0.48395	0.0242224	2554.62	51.85	2542.39	42.9676	2544.45	105.233	0.99
20SS06	20SS06-81	40.627	107.089	0.379375	0.162471	0.0107333	10.2803	0.898444	0.463789	0.0304723	2483.33	111.418	2460.33	80.8898	2456.27	134.204	0.99
20SS06	20SS06-82	48.2032	90.0105	0.535529	0.163731	0.00422626	10.5012	0.418576	0.467245	0.0192116	2494.76	44.29	2480.03	36.9924	2471.47	84.4178	0.99
20SS06	20SS06-83	49.7858	71.5155	0.696154	0.179196	0.00985671	12.9812	0.828863	0.528231	0.0279475	2645.38	96.765	2678.29	60.2235	2734	117.898	0.97
20SS06	20SS06-84	106.42	165.466	0.643151	0.181781	0.00435482	12.859	0.700801	0.513777	0.0268016	2669.44	39.8175	2669.38	51.3763	2672.73	114.144	0.99
20SS06	20SS06-85	92.3822	186.04	0.496573	0.165259	0.00406006	10.6792	0.430224	0.472853	0.0183504	2510.18	41.36	2495.62	37.442	2496.06	80.3278	0.99
20SS06	20SS06-86	66.2974	174.383	0.380183	0.163392	0.00359495	10.8753	0.546478	0.476746	0.0217748	2491.05	37.04	2512.52	46.7573	2513.07	95.0629	0.99
20SS06	20SS06-87	31.4354	71.5193	0.439537	0.161513	0.00383935	10.5908	0.374643	0.477611	0.0149463	2471.29	45.525	2487.91	32.8631	2516.85	65.2208	0.98
20SS06	20SS06-88	57.4261	103.087	0.557062	0.168521	0.00645414	10.9849	0.621539	0.480864	0.0266582	2542.9	64.2	2521.86	52.6858	2531.03	116.055	0.99
20SS06	20SS06-89	66.8685	124.029	0.539136	0.161998	0.00371603	10.3317	0.417395	0.467723	0.0185067	2476.85	38.89	2464.94	37.4386	2473.57	81.2947	0.99
20SS06	20SS06-90	109.14	281.907	0.387151	0.167878	0.00405954	11.1348	0.545378	0.481278	0.0225596	2536.72	40.7425	2534.47	45.6672	2532.83	98.1875	0.99
20SS06	20SS06-91	75.4253	156.336	0.482456	0.166273	0.0033548	11.0467	0.363736	0.480255	0.0165143	2520.68	33.4875	2527.08	30.7063	2528.37	71.9319	0.99
20SS06	20SS06-92	72.4625	96.4446	0.751338	0.17683	0.00650282	11.8879	0.63486	0.497014	0.0301743	2623.14	61.115	2595.61	50.049	2600.95	129.944	0.99
20SS06	20SS06-93	57.9285	187.936	0.308235	0.17297	0.00463676	11.4775	0.436674	0.489052	0.0185749	2586.73	43.985	2562.75	35.5779	2566.57	80.4264	0.99
20SS06	20SS06-94	29.3829	73.4847	0.399851	0.160397	0.00672271	10.3079	0.658609	0.464375	0.0222168	2461.11	70.675	2462.82	59.1628	2458.85	97.8109	0.99
20SS06	20SS06-95	53.7336	128.974	0.416623	0.181896	0.00792905	12.5987	0.86192	0.519927	0.032468	2670.06	72.225	2650.12	64.3829	2698.87	137.713	0.98
20SS06	20SS06-96	37.5598	42.4523	0.884753	0.175471	0.00791115	12.3438	0.89324	0.509251	0.0290394	2610.8	41.8225	2630.91	67.9935	2653.43	124.043	0.99
20SS06	20SS06-98	37.599	68.2919	0.550562	0.166993	0.00619071	10.7767	0.611851	0.486233	0.0283347	2527.47	62.3475	2504.06	52.7809	2554.36	122.907	0.98
20SS06	20SS06-99	135.525	267.433	0.506761	0.163607	0.0067383	10.2996	0.776672	0.470014	0.0342854	2494.45	69.445	2462.07	69.8118	2483.62	150.357	0.99
21SS25 quartzite, Huayu Formation, Songshan Group (GPS: 113°10'27.30", 34°32'23.00")
21SS25	21SS25-01	127.553	113.123	1.12757	0.168688	0.003536	11.3465	0.251599	0.489112	0.0100818	2546.29	35.185	2552.04	20.7642	2566.83	43.6662	0.99
21SS25	21SS25-02	41.2435	69.1215	0.596681	0.155207	0.00361227	9.51488	0.251752	0.450009	0.0131586	2405.55	39.04	2388.98	24.3649	2395.29	58.5144	0.99
21SS25	21SS25-04	48.2846	50.3212	0.959528	0.168379	0.00348154	11.2409	0.37163	0.484374	0.0141818	2542.59	34.57	2543.32	30.8751	2546.29	61.6048	0.99
21SS25	21SS25-05	125.154	207.701	0.60257	0.139292	0.0028683	7.75375	0.214363	0.407982	0.0117595	2218.21	35.0325	2202.86	24.9099	2205.69	53.8536	0.99
21SS25	21SS25-06	195.98	152.023	1.28915	0.157084	0.00563992	9.73818	0.567901	0.450583	0.0296802	2424.38	61.1075	2410.32	53.7247	2397.84	131.906	0.99
21SS25	21SS25-07	118.924	113.759	1.0454	0.168323	0.00418999	11.1122	0.46665	0.483335	0.0230125	2542.59	42.4375	2532.58	39.1577	2541.78	100.019	0.99
21SS25	21SS25-08	99.9557	149.394	0.669077	0.167152	0.00503989	10.8251	0.350559	0.474995	0.016579	2529.32	49.8475	2508.22	30.1497	2505.43	72.4706	0.99
21SS25	21SS25-09	130.914	85.7746	1.52626	0.168864	0.00419641	11.1307	0.364137	0.480278	0.0138762	2546.6	40.8975	2534.13	30.5281	2528.48	60.4444	0.99
21SS25	21SS25-10	351.023	231.579	1.51578	0.163079	0.00531984	10.7009	0.527867	0.472904	0.0155262	2487.96	54.9375	2497.51	45.8387	2496.28	67.9664	0.99
21SS25	21SS25-11	154.198	153.823	1.00244	0.17009	0.00333311	11.4306	0.31105	0.487492	0.0112569	2558.33	32.72	2558.93	25.4674	2559.82	48.8041	0.99
21SS25	21SS25-12	150.054	137.167	1.09396	0.161407	0.00365215	10.2534	0.320592	0.465286	0.0176411	2472.22	38.735	2457.91	28.975	2462.86	77.6219	0.99
21SS25	21SS25-13	124.981	187.453	0.666734	0.171127	0.00553111	11.2054	0.400164	0.474162	0.016756	2568.82	54.0125	2540.37	33.3349	2501.79	73.2852	0.98
21SS25	21SS25-14	25.6518	58.4561	0.438821	0.222285	0.00600256	17.9823	0.866895	0.5859	0.0272415	2997.23	43.2125	2988.79	46.4157	2972.78	110.744	0.99
21SS25	21SS25-15	144.586	157.638	0.917202	0.170173	0.00424277	11.3077	0.298615	0.487467	0.0130746	2561.11	47.07	2548.84	24.6966	2559.71	56.6796	0.99
21SS25	21SS25-16	154.565	137.925	1.12064	0.166733	0.00398403	10.7248	0.274454	0.473985	0.0125821	2524.99	40.1225	2499.58	23.8287	2501.01	55.0437	0.99
21SS25	21SS25-18	8.53992	25.9	0.329727	0.168628	0.00613491	11.0813	0.5836	0.483446	0.0240292	2544.13	61.1125	2529.99	49.0793	2542.26	104.429	0.99
21SS25	21SS25-19	232.34	210.906	1.10163	0.167513	0.00640011	10.945	0.519288	0.477163	0.0262132	2533.02	58.7975	2518.47	44.1751	2514.9	114.404	0.99
21SS25	21SS25-20	109.321	134.218	0.814502	0.167419	0.00308854	11.1565	0.27065	0.481716	0.00980251	2531.79	30.4	2536.29	22.672	2534.74	42.6692	0.99
21SS25	21SS25-21	114.891	175.534	0.654523	0.169063	0.00481682	11.4188	0.370307	0.489167	0.0157246	2549.99	47.84	2557.96	30.327	2567.07	68.084	0.99
21SS25	21SS25-23	115.569	120.164	0.961759	0.169398	0.00352878	11.4074	0.316871	0.4871	0.0124917	2551.54	34.88	2557.03	25.99	2558.12	54.1679	0.99
21SS25	21SS25-24	208.608	172.92	1.20638	0.164646	0.00438783	10.8562	0.384687	0.474984	0.0144946	2505.55	44.7525	2510.89	32.9894	2505.38	63.3632	0.99
21SS25	21SS25-25	22.6145	43.4448	0.520534	0.1406	0.00691599	7.72208	0.417797	0.402389	0.0163478	2234.88	85.19	2199.18	48.661	2180.03	75.1556	0.99
21SS25	21SS25-26	244.784	194.808	1.25654	0.164651	0.00371932	10.7421	0.373193	0.469937	0.0144835	2505.55	38.4275	2501.07	32.3162	2483.28	63.5316	0.99
21SS25	21SS25-29	64.798	74.3014	0.872096	0.169657	0.00519932	10.8842	0.430309	0.46462	0.0151435	2554.01	51.235	2513.28	36.8053	2459.92	66.6664	0.97
21SS25	21SS25-32	66.153	103.113	0.641556	0.170722	0.00459834	11.3589	0.355156	0.488863	0.014774	2564.5	44.29	2553.05	29.2306	2565.75	63.9828	0.99
21SS25	21SS25-33	33.9697	78.6582	0.431864	0.146932	0.00310272	8.7016	0.254038	0.431417	0.0109807	2310.8	36.42	2307.25	26.6342	2312.1	49.4674	0.99
21SS25	21SS25-34	36.8901	101.672	0.362836	0.172842	0.00440909	11.595	0.310824	0.492346	0.0140972	2587.04	42.595	2572.27	25.119	2580.82	60.9112	0.99
21SS25	21SS25-35	171.818	150.514	1.14154	0.162627	0.00336959	10.5223	0.308981	0.47073	0.0133054	2483.02	34.88	2481.88	27.2808	2486.76	58.3351	0.99
21SS25	21SS25-36	91.6688	136.576	0.671194	0.163518	0.00452125	10.5768	0.285246	0.472995	0.0120215	2492.28	41.205	2486.67	25.0756	2496.68	52.6283	0.99
21SS25	21SS25-37	179.079	126.018	1.42106	0.163452	0.00411423	10.6632	0.306548	0.474206	0.0130417	2491.66	75.0025	2494.22	26.7416	2501.98	57.0448	0.99
21SS25	21SS25-38	74.1866	119.788	0.619316	0.137822	0.0033147	7.82058	0.225025	0.413308	0.0109206	2211.11	42.44	2210.58	25.9474	2230.03	49.826	0.99
21SS25	21SS25-39	115.15	116.655	0.9871	0.147248	0.00307332	8.43446	0.189867	0.418314	0.00979092	2314.51	35.0325	2278.89	20.4931	2252.82	44.5176	0.98
21SS25	21SS25-40	69.9066	107.422	0.650764	0.166028	0.00350043	10.8796	0.286501	0.476441	0.0126397	2518.21	34.7225	2512.9	24.5475	2511.74	55.2038	0.99
21SS25	21SS25-41	60.8003	83.6347	0.726974	0.162672	0.00353812	10.5167	0.281877	0.469935	0.0113556	2483.64	36.73	2481.39	24.9093	2483.28	49.8181	0.99
21SS25	21SS25-42	64.5083	86.0909	0.749304	0.16739	0.00437244	10.9159	0.304562	0.477419	0.0129104	2531.79	44.2925	2515.99	26.0088	2516.01	56.3482	0.99
21SS25	21SS25-43	71.5297	75.8305	0.943285	0.158536	0.005486	10.1647	0.366106	0.467597	0.0196786	2439.81	58.6425	2449.87	33.3376	2473.01	86.4485	0.99
21SS25	21SS25-44	131.531	109.35	1.20284	0.156188	0.00640959	9.53201	0.462733	0.441156	0.0176842	2414.5	69.7475	2390.64	44.6413	2355.81	79.113	0.98
21SS25	21SS25-45	68.3826	98.4944	0.694279	0.164888	0.00433652	10.7025	0.350386	0.474238	0.016661	2506.48	44.14	2497.64	30.4491	2502.12	72.8662	0.99
21SS25	21SS25-46	96.9862	129.339	0.74986	0.167684	0.00401792	11.3014	0.316956	0.492047	0.0130765	2534.87	40.895	2548.32	26.2195	2579.53	56.5145	0.98
21SS25	21SS25-47	108.457	141.742	0.765171	0.166647	0.00348015	10.7525	0.271124	0.470895	0.011524	2524.38	35.185	2501.97	23.486	2487.48	50.5233	0.99
21SS25	21SS25-48	108.457	149.053	0.727636	0.166183	0.00365217	10.9004	0.305015	0.477928	0.0120487	2519.44	41.6675	2514.67	26.081	2518.24	52.5714	0.99
21SS25	21SS25-49	100.525	161.563	0.622204	0.164604	0.00333252	10.7387	0.268123	0.474387	0.0112344	2503.39	35.0325	2500.78	23.2545	2502.77	49.1386	0.99
21SS25	21SS25-50	129.114	115.053	1.12222	0.165464	0.00390283	10.8443	0.359278	0.479795	0.0167964	2512.03	39.815	2509.87	30.8473	2526.37	73.1828	0.99
21SS25	21SS25-51	57.7051	72.3984	0.797049	0.169746	0.00448516	11.2675	0.38855	0.483047	0.0155465	2555.24	44.1375	2545.52	32.2069	2540.52	67.5904	0.99
21SS25	21SS25-52	59.4601	96.3612	0.617055	0.168901	0.00644365	10.3252	0.407208	0.446833	0.0166815	2546.6	64.2	2464.37	36.5474	2381.16	74.3361	0.96
21SS25	21SS25-53	40.8842	65.1371	0.627664	0.169889	0.00663667	11.2298	0.635884	0.480275	0.0266958	2556.48	60.34	2542.39	52.8229	2528.46	116.265	0.99
21SS25	21SS25-54	121.196	149.672	0.809747	0.170162	0.00350464	11.3029	0.319619	0.483932	0.0132348	2558.95	35.0325	2548.45	26.4356	2544.37	57.5102	0.99
21SS25	21SS25-55	113.046	59.0852	1.91327	0.164994	0.00426191	10.7533	0.374068	0.475528	0.0156732	2509.26	42.7475	2502.04	32.361	2507.76	68.4878	0.99
21SS25	21SS25-56	146.288	153.885	0.950633	0.162362	0.00336929	10.6941	0.311918	0.476619	0.0129323	2480.55	30.5575	2496.91	27.1367	2512.52	56.4742	0.99
21SS25	21SS25-57	109.516	76.1255	1.43862	0.160886	0.00391213	10.2848	0.317203	0.465673	0.0147299	2465.12	41.05	2460.73	28.5903	2464.56	64.7996	0.99
21SS25	21SS25-58	249.011	124.95	1.99288	0.16372	0.00333055	10.6517	0.260916	0.471655	0.0102366	2494.14	33.49	2493.23	22.8005	2490.81	44.8606	0.99
21SS25	21SS25-59	59.452	127.523	0.466206	0.169521	0.00357084	11.4358	0.290448	0.48722	0.00980694	2552.77	35.4975	2559.36	23.7788	2558.64	42.531	0.99
21SS25	21SS25-60	52.3959	104.94	0.499295	0.162229	0.00293285	10.6265	0.277136	0.473911	0.0110133	2479.32	29.4775	2491.03	24.2623	2500.69	48.1875	0.99
21SS25	21SS25-61	64.0679	62.3149	1.02813	0.166715	0.00363547	11.0933	0.355101	0.481776	0.0137054	2524.99	36.42	2531	29.8647	2535	59.6407	0.99
21SS25	21SS25-62	48.6115	94.3826	0.515047	0.16582	0.00334074	10.9557	0.266982	0.478426	0.0104063	2515.74	32.87	2519.38	22.7391	2520.4	45.3953	0.99
21SS25	21SS25-63	52.518	81.3032	0.645952	0.166026	0.00344172	10.9848	0.324679	0.478495	0.0120633	2518.21	35.34	2521.85	27.561	2520.71	52.615	0.99
21SS25	21SS25-64	79.3987	94.8536	0.837065	0.168358	0.00353222	11.2035	0.314987	0.481546	0.011177	2542.59	35.19	2540.21	26.2651	2533.99	48.6521	0.99
21SS25	21SS25-66	59.0265	33.693	1.75189	0.17281	0.00518847	11.5453	0.381912	0.490873	0.0163669	2584.88	17.1325	2568.25	30.9603	2574.45	70.7828	0.99
21SS25	21SS25-67	41.982	101.031	0.415537	0.146724	0.00350252	8.67868	0.248263	0.429069	0.0105517	2309.26	41.8225	2304.84	26.0922	2301.52	47.6143	0.99
21SS25	21SS25-68	65.2124	64.2518	1.01495	0.163834	0.00350131	10.8454	0.311868	0.481946	0.0133435	2495.37	36.115	2509.97	26.7876	2535.74	58.0601	0.98
21SS25	21SS25-69	96.1437	101.68	0.945553	0.164545	0.00523608	10.8093	0.474395	0.475367	0.0157693	2502.77	52.6225	2506.86	40.825	2507.05	68.9149	0.99
21SS25	21SS25-70	66.3245	63.0755	1.05151	0.164589	0.00364573	10.7913	0.32724	0.476257	0.0124194	2503.39	37.3475	2505.32	28.231	2510.94	54.2492	0.99
21SS25	21SS25-71	90.573	94.3457	0.960012	0.16728	0.00518377	10.9756	0.682033	0.472843	0.0231348	2531.48	52.9375	2521.06	57.8535	2496.02	101.267	0.99
21SS25	21SS25-72	183.901	185.965	0.988903	0.188401	0.00347687	13.6527	0.355221	0.524162	0.0106471	2728.09	30.2475	2725.92	24.6854	2716.81	45.0555	0.99
21SS25	21SS25-73	54.7941	47.0014	1.1658	0.165502	0.00466941	10.8247	0.426743	0.475993	0.0158775	2512.65	48.305	2508.19	36.6839	2509.79	69.3582	0.99
21SS25	21SS25-74	95.5726	67.8762	1.40804	0.16408	0.00382119	10.6594	0.349733	0.475003	0.0157113	2497.84	39.1975	2493.9	30.5044	2505.46	68.6786	0.99
21SS25	21SS25-75	81.1107	98.3266	0.824911	0.1575	0.00349525	9.95108	0.348723	0.456899	0.013809	2428.7	37.65	2430.26	32.3758	2425.85	61.1154	0.99
21SS25	21SS25-76	22.2862	55.8642	0.398936	0.157598	0.00356133	9.64208	0.287611	0.445617	0.0135807	2431.48	38.2675	2401.19	27.4901	2375.74	60.5739	0.98
21SS25	21SS25-77	91.9645	74.0029	1.24271	0.165793	0.00500682	11.0449	0.454704	0.482208	0.0171319	2516.66	50.4625	2526.92	38.3701	2536.88	74.5227	0.99
21SS25	21SS25-78	46.0273	61.5244	0.748114	0.167169	0.003721	11.0514	0.27637	0.480738	0.0106255	2529.32	37.3425	2527.47	23.3487	2530.48	46.2783	0.99
21SS25	21SS25-79	73.797	70.4346	1.04774	0.1651	0.00344908	10.8808	0.306766	0.477157	0.0118042	2508.34	35.1875	2513	26.273	2514.87	51.5321	0.99
21SS25	21SS25-80	98.0165	98.3701	0.996405	0.163781	0.00356196	10.7037	0.325795	0.473728	0.0152088	2495.37	36.73	2497.74	28.3162	2499.89	66.5405	0.99
21SS25	21SS25-81	138.355	158.163	0.87476	0.162932	0.00574956	9.66148	0.367049	0.427262	0.0114824	2486.11	60.34	2403.04	34.9954	2293.36	51.8767	0.95
21SS25	21SS25-82	180.4	134.739	1.33889	0.155607	0.00412694	9.72871	0.360306	0.452195	0.0154953	2409.26	45.52	2409.43	34.1393	2405.01	68.797	0.99
21SS25	21SS25-83	71.0761	71.38	0.995743	0.144857	0.00300839	8.48654	0.210272	0.425339	0.00910473	2287.04	35.8025	2284.48	22.5598	2284.67	41.1967	0.99
21SS25	21SS25-84	61.6177	125.29	0.4918	0.171759	0.00381365	11.5945	0.305257	0.491275	0.0141679	2575.93	37.0375	2572.23	24.6722	2576.19	61.2601	0.99
20DF03 quartz sandstone, Maanshan Formation, Wufoshan Group (GPS: 112°52'6.75", 34°28'54.94")
20DF03	20DF03-01	15.0551	112.601	0.133703	0.122164	0.00192337	6.08727	0.115846	0.361259	0.00665359	1987.97	27.775	1988.42	16.6521	1988.14	31.5272	0.99
20DF03	20DF03-02	86.7605	74.0981	1.17089	0.119231	0.00210624	5.79622	0.130197	0.3515	0.00678413	1946.3	31.795	1945.85	19.497	1941.76	32.3761	0.99
20DF03	20DF03-03	194.773	101.587	1.91731	0.119803	0.00329602	5.93366	0.119039	0.353635	0.00765661	1953.71	49.075	1966.17	17.4836	1951.93	36.4783	0.99
20DF03	20DF03-04	99.7349	105.336	0.946825	0.114127	0.00199429	5.27634	0.107354	0.336359	0.00673758	1866.36	31.48	1865.04	17.414	1869.13	32.5168	0.99
20DF03	20DF03-05	31.023	69.147	0.448654	0.124813	0.00205454	6.38063	0.162943	0.368679	0.00716608	2027.78	28.545	2029.61	22.4592	2023.18	33.7696	0.99
20DF03	20DF03-06	46.9352	138.369	0.339203	0.123539	0.00209887	6.25935	0.15678	0.36622	0.00765564	2009.26	30.7075	2012.78	21.9719	2011.59	36.1389	0.99	rim
20DF03	20DF03-07	71.1816	89.8886	0.791887	0.110702	0.00241373	4.94863	0.126273	0.325437	0.00855032	1810.8	39.0425	1810.59	21.5889	1816.23	41.597	0.99
20DF03	20DF03-08	53.3902	83.7079	0.637816	0.147568	0.00311621	8.76949	0.30915	0.431427	0.0158425	2318.21	36.115	2314.33	32.1697	2312.15	71.3575	0.99
20DF03	20DF03-09	129.652	202.939	0.63887	0.109833	0.00492517	4.92429	0.361149	0.323166	0.0185208	1798.15	77.01	1806.43	61.9106	1805.17	90.2379	0.99
20DF03	20DF03-10	39.3583	50.1288	0.785144	0.111908	0.00326271	5.0325	0.192244	0.328756	0.0114384	1831.49	53.24	1824.81	32.382	1832.35	55.5017	0.99
20DF03	20DF03-11	56.7418	85.2719	0.665422	0.130934	0.00456074	6.84271	0.238465	0.387359	0.0151153	2110.8	62.1975	2091.27	30.9065	2110.57	70.243	0.99
20DF03	20DF03-12	109.593	191.215	0.573141	0.133995	0.00439661	7.44901	0.255239	0.41286	0.0199938	2150.92	57.41	2166.88	30.7095	2227.98	91.2332	0.97
20DF03	20DF03-13	2.60797	140.372	0.0185791	0.125082	0.0032603	6.78982	0.172155	0.39836	0.0111088	2031.48	46.445	2084.4	22.4846	2161.48	51.2246	0.96
20DF03	20DF03-14	51.862	167.313	0.309969	0.126284	0.00249951	6.52401	0.146958	0.374759	0.00937428	2046.6	34.105	2049.14	19.8812	2051.76	43.9711	0.99
20DF03	20DF03-15	33.6138	82.8571	0.405685	0.130756	0.0037428	7.40632	0.316946	0.410409	0.0142712	2109.26	50.3125	2161.73	38.3115	2216.79	65.2391	0.97
20DF03	20DF03-16	51.7525	66.6378	0.776623	0.171543	0.0039353	11.6963	0.361626	0.493458	0.0129119	2572.53	5.4	2580.4	28.9742	2585.62	55.7507	0.99
20DF03	20DF03-18	9.79805	39.6875	0.24688	0.134048	0.00443561	7.29382	0.319723	0.396194	0.013885	2151.54	57.4075	2148.05	39.1698	2151.49	64.1194	0.99	rim
20DF03	20DF03-19	34.6347	113.956	0.30393	0.180797	0.00879384	13.0153	0.906835	0.518883	0.0210283	2660.19	80.56	2680.76	65.724	2694.44	89.2596	0.99
20DF03	20DF03-20	58.5312	112.402	0.52073	0.150102	0.00399702	9.33341	0.340558	0.464525	0.0180306	2347.23	44.9075	2371.31	33.5028	2459.51	79.3764	0.96
20DF03	20DF03-21	91.9276	139.589	0.658561	0.120592	0.00383766	6.64981	0.312421	0.400324	0.0170243	1965.13	56.79	2065.98	41.4924	2170.53	78.3803	0.95	flat HREE
20DF03	20DF03-22	104.517	254.82	0.410161	0.121932	0.00473045	6.08547	0.217359	0.362742	0.0113754	1984.88	69.9075	1988.17	31.1779	1995.16	53.8216	0.99
20DF03	20DF03-23	77.2849	97.5815	0.792003	0.125421	0.0036535	6.39773	0.225383	0.372344	0.0166299	2034.87	51.85	2031.96	30.966	2040.42	78.1248	0.99
20DF03	20DF03-24	121.321	181.272	0.669275	0.117037	0.00419262	5.99348	0.255895	0.373356	0.0146375	1922.22	60.185	1974.9	37.1777	2045.17	68.7158	0.96
20DF03	20DF03-25	64.1538	57.8873	1.10825	0.126599	0.00635505	6.46833	0.296986	0.378002	0.0136846	2051.54	88.885	2041.6	40.4016	2066.94	64.0275	0.98
20DF03	20DF03-26	70.603	146.329	0.482493	0.15118	0.00410068	9.08942	0.298292	0.442649	0.0170508	2361.11	41.2025	2347.05	30.0621	2362.49	76.2012	0.99
20DF03	20DF03-27	106.386	124.824	0.852293	0.119642	0.00341255	5.84318	0.194961	0.358272	0.0112425	1950.93	83.795	1952.84	28.9586	1973.98	53.3678	0.98
20DF03	20DF03-28	60.2412	154.399	0.390167	0.138032	0.00478567	7.71006	0.402684	0.409113	0.0194705	2202.77	59.415	2197.78	46.967	2210.86	89.0819	0.99
20DF03	20DF03-29	72.2774	117.346	0.615935	0.118276	0.00294447	6.04179	0.228504	0.369656	0.0133638	1931.49	45.525	1981.89	32.9764	2027.78	62.9076	0.97
20DF03	20DF03-30	46.7265	58.3	0.801483	0.116989	0.00422104	5.51396	0.221172	0.343429	0.0108848	1910.8	60.185	1902.77	34.5001	1903.15	52.2406	0.99
20DF03	20DF03-31	59.4317	118.911	0.499799	0.127085	0.00366471	6.44794	0.22436	0.374189	0.0129374	2058.32	51.39	2038.83	30.6186	2049.08	60.7005	0.99
20DF03	20DF03-32	163.626	361.912	0.452115	0.113369	0.00369973	4.72329	0.243427	0.304402	0.0168569	1854.02	63.89	1771.38	43.2038	1713.1	83.3127	0.96
20DF03	20DF03-33	32.3405	50.9815	0.634358	0.116723	0.00411424	5.36897	0.212874	0.340396	0.0168018	1906.48	63.1175	1879.92	33.9618	1888.57	80.8118	0.99
20DF03	20DF03-34	92.4897	87.646	1.05526	0.11148	0.00493107	4.94532	0.221915	0.327402	0.0183552	1833.34	79.475	1810.03	37.9201	1825.78	89.1458	0.99
20DF03	20DF03-35	32.5958	42.4113	0.768565	0.146925	0.005086	8.64381	0.541929	0.431471	0.0242264	2310.18	59.5675	2301.18	57.0804	2312.35	109.107	0.99
20DF03	20DF03-36	41.3886	98.4866	0.420246	0.122326	0.00475933	6.44735	0.270435	0.388206	0.0174812	1990.43	68.9775	2038.74	36.8976	2114.5	81.1857	0.96	rim
20DF03	20DF03-37	41.1119	98.0842	0.419149	0.128809	0.00325897	6.78002	0.206069	0.38201	0.0101252	2083.33	44.445	2083.12	26.9317	2085.67	47.2424	0.99
20DF03	20DF03-39	63.7926	66.0577	0.96571	0.156946	0.00454337	9.92019	0.283055	0.460262	0.0126586	2433.33	49.5325	2427.39	26.3708	2440.71	55.8977	0.99
20DF03	20DF03-40	127.431	192.976	0.660346	0.11893	0.00301662	5.87168	0.168819	0.356695	0.00872248	1940.44	45.2175	1957.06	24.9807	1966.49	41.459	0.99
20DF03	20DF03-41	62.4059	94.886	0.657693	0.126636	0.00779362	6.7276	0.338976	0.387918	0.0145875	2051.54	114.037	2076.25	44.5628	2113.16	67.7638	0.98
20DF03	20DF03-42	55.3139	119.261	0.463805	0.132602	0.00605251	6.91625	0.46154	0.388961	0.02637	2132.4	79.94	2100.74	59.217	2118.01	122.393	0.99
20DF03	20DF03-43	94.3833	248.447	0.379893	0.120129	0.00290786	6.30306	0.244125	0.384477	0.0154385	1958.34	76.0825	2018.88	33.9697	2097.17	71.8939	0.96	rim
20DF03	20DF03-44	58.4476	80.6098	0.725069	0.122843	0.00363422	6.47242	0.215709	0.385691	0.0160055	1997.84	52.775	2042.16	29.3443	2102.81	74.4685	0.97	rim
20DF03	20DF03-45	79.3231	97.654	0.812287	0.122581	0.00283604	6.16819	0.172855	0.368786	0.012404	1994.13	40.735	1999.95	24.5229	2023.68	58.4278	0.98	rim
20DF03	20DF03-46	24.602	40.3579	0.609596	0.129775	0.00360721	7.09389	0.34655	0.396566	0.0180946	2094.76	43.675	2123.28	43.4988	2153.21	83.531	0.98	rim
20DF03	20DF03-47	22.2722	38.7723	0.574436	0.129173	0.00581331	7.11333	0.339612	0.401604	0.0166408	2086.73	79.78	2125.71	42.527	2176.42	76.5452	0.97	rim
20DF03	20DF03-48	56.4661	146.005	0.38674	0.136208	0.00669918	7.48449	0.368029	0.410919	0.0195851	2179.32	85.805	2171.13	44.0687	2219.12	89.4915	0.97
20DF03	20DF03-49	89.5801	154.28	0.580634	0.133983	0.00363677	7.3589	0.223744	0.401081	0.0116926	2150.92	47.6875	2155.99	27.2184	2174.01	53.8109	0.99	rim, flat HREE
20DF03	20DF03-50	46.9642	335.801	0.139857	0.121563	0.00386059	5.59029	0.272143	0.348309	0.0202195	1979.32	56.48	1914.6	41.9499	1926.52	96.6774	0.99	flat HREE
20DF03	20DF03-51	44.0104	64.987	0.677218	0.115981	0.00334541	5.56399	0.20058	0.348287	0.0125426	1895.37	51.85	1910.54	31.0549	1926.41	59.9773	0.99
20DF03	20DF03-52	46.3892	49.4102	0.938858	0.114946	0.00471596	5.35613	0.25068	0.340645	0.0142877	1879.63	73.77	1877.87	40.0662	1889.77	68.7093	0.99
20DF03	20DF03-53	90.2309	124.699	0.723589	0.114631	0.0032713	5.54586	0.174973	0.351516	0.0116777	1875.93	51.2375	1907.73	27.1724	1941.84	55.7099	0.98
20DF03	20DF03-54	244.28	134.975	1.80982	0.117778	0.00229232	5.9088	0.153407	0.363663	0.00993713	1924.08	34.875	1962.53	22.5856	1999.51	46.988	0.98
20DF03	20DF03-55	102.255	133.802	0.764229	0.120233	0.00189679	5.93327	0.131194	0.356447	0.0071548	1961.12	28.085	1966.12	19.2599	1965.31	34.0192	0.99
20DF03	20DF03-56	105.936	210.728	0.502713	0.110698	0.00231008	4.92705	0.112525	0.321984	0.00730925	1810.8	38.7375	1806.9	19.3162	1799.41	35.6555	0.99
20DF03	20DF03-57	29.4704	80.4144	0.366482	0.126318	0.00245722	6.49292	0.173711	0.372339	0.00967001	2047.22	34.26	2044.94	23.581	2040.4	45.4372	0.99
20DF03	20DF03-58	50.9524	130.551	0.390287	0.117636	0.00175249	5.61981	0.113685	0.345334	0.00634724	1920.68	26.39	1919.14	17.4863	1912.28	30.4315	0.99
20DF03	20DF03-59	57.4059	93.648	0.612996	0.118917	0.00204964	5.74863	0.118656	0.350977	0.00738769	1939.82	31.4825	1938.71	17.9013	1939.26	35.2671	0.99
20DF03	20DF03-60	127.687	140.711	0.907439	0.154221	0.00203535	9.40642	0.156277	0.441119	0.00660485	2394.45	22.22	2378.46	15.3339	2355.65	29.5722	0.99
20DF03	20DF03-61	34.8626	87.7954	0.397089	0.12322	0.00185565	5.90515	0.106862	0.347438	0.00571494	2003.39	27.62	1961.99	15.7703	1922.35	27.3611	0.97
20DF03	20DF03-62	144.007	301.53	0.477589	0.112227	0.00248781	5.08818	0.140527	0.328745	0.00982424	1835.5	40.28	1834.14	23.4702	1832.3	47.6726	0.99	rim
20DF03	20DF03-63	58.823	67.6413	0.869631	0.113612	0.00205473	5.05761	0.119815	0.322538	0.00606489	1857.72	37.5025	1829.02	20.122	1802.11	29.578	0.98
20DF03	20DF03-64	23.1485	42.4852	0.54486	0.159128	0.00326292	10.1692	0.287524	0.462904	0.0114849	2446.6	33.795	2450.29	26.1916	2452.37	50.6265	0.99
20DF03	20DF03-65	55.7763	40.1638	1.38872	0.158349	0.00368223	9.54466	0.387278	0.435262	0.0149358	2437.96	39.1925	2391.86	37.3278	2329.39	67.0954	0.97
20DF03	20DF03-66	23.0096	72.5588	0.317116	0.121422	0.00251505	5.95678	0.164307	0.353408	0.00742828	1977.47	37.0325	1969.56	24.019	1950.85	35.3973	0.99
20DF03	20DF03-67	101.366	75.3847	1.34465	0.113825	0.00191008	5.25476	0.115053	0.332374	0.00630661	1861.42	29.7825	1861.55	18.7202	1849.88	30.5296	0.99
20DF03	20DF03-68	197.189	100.117	1.96959	0.119211	0.00218857	5.82468	0.135646	0.35114	0.00749728	1944.14	27.315	1950.09	20.225	1940.04	35.7856	0.99
20DF03	20DF03-69	111.417	203.839	0.546592	0.122017	0.0021334	5.76111	0.108015	0.33882	0.00721137	1987.04	31.1675	1940.59	16.2753	1880.99	34.7376	0.96
20DF03	20DF03-70	60.4868	186.238	0.324783	0.120263	0.00241589	5.86325	0.116513	0.348837	0.00825698	1961.12	35.8	1955.81	17.2888	1929.04	39.4758	0.98
20DF03	20DF03-71	61.2277	161.837	0.378329	0.115367	0.00196738	5.49493	0.104543	0.339464	0.00654124	1887.04	31.015	1899.8	16.3947	1884.09	31.4974	0.99	flat HREE
20DF03	20DF03-72	12.9592	26.0287	0.497881	0.17018	0.00396811	12.0765	0.403087	0.503426	0.015518	2561.11	38.89	2610.36	31.3498	2628.5	66.5536	0.99
20DF03	20DF03-73	62.9815	59.5195	1.05816	0.109894	0.00246087	4.9443	0.12434	0.320929	0.00812412	1798.15	36.1125	1809.85	21.2749	1794.27	39.6593	0.99
20DF03	20DF03-74	137.472	121.91	1.12765	0.127508	0.00286678	6.77806	0.174159	0.378209	0.00977231	2064.81	39.5075	2082.86	22.7795	2067.91	45.7225	0.99
20DF03	20DF03-75	159.275	189.083	0.842355	0.115142	0.00203487	5.49002	0.100334	0.339643	0.0067335	1883.34	32.095	1899.04	15.7505	1884.95	32.4179	0.99	flat HREE
20DF03	20DF03-76	94.9398	86.6649	1.09548	0.109983	0.00237481	4.9749	0.12806	0.322438	0.00783829	1799.08	38.89	1815.07	21.7976	1801.62	38.2213	0.99
20DF03	20DF03-77	40.2419	158.763	0.253471	0.115357	0.00170756	5.42575	0.0986028	0.334835	0.00628748	1887.04	31.945	1888.93	15.6338	1861.77	30.3812	0.98	flat HREE
20DF03	20DF03-78	113.115	172.03	0.657531	0.148852	0.00219287	9.10967	0.16805	0.43548	0.00831427	2333.03	25.31	2349.08	16.9538	2330.38	37.3587	0.99
20DF03	20DF03-79	29.1796	86.2649	0.338256	0.122858	0.00261763	6.22576	0.171415	0.362947	0.012244	1997.84	37.1875	2008.08	24.1264	1996.13	57.9211	0.99
20DF03	20DF03-80	88.1468	149.067	0.591323	0.115873	0.00314623	5.5623	0.163178	0.343154	0.00955509	1894.44	49.54	1910.28	25.2819	1901.82	45.8708	0.99	flat HREE
20DF03	20DF03-81	195.833	188.986	1.03623	0.148868	0.00245863	9.07374	0.190904	0.436183	0.0106355	2333.03	27.625	2345.47	19.3082	2333.53	47.755	0.99
20DF03	20DF03-82	65.9527	91.2067	0.723112	0.113491	0.00227463	5.24515	0.159913	0.328972	0.00863585	1857.41	35.6475	1859.98	26.0306	1833.4	41.9014	0.98
20DF03	20DF03-83	77.4335	198.511	0.390071	0.149834	0.00223744	9.17131	0.177411	0.436779	0.00849416	2344.14	25.6175	2355.25	17.7829	2336.21	38.1317	0.99
20DF03	20DF03-84	59.5074	97.7684	0.608657	0.116353	0.00199443	5.58348	0.118182	0.343299	0.00745868	1901.85	30.56	1913.55	18.2738	1902.52	35.8085	0.99	rim
20DF03	20DF03-85	103.945	162.268	0.640575	0.11084	0.0019364	5.05585	0.103858	0.325476	0.00596453	1813.27	37.195	1828.73	17.4582	1816.42	29.0249	0.99
20DF03	20DF03-86	62.6623	142.581	0.439485	0.120371	0.00198331	6.05579	0.103765	0.359702	0.00628924	1961.42	29.625	1983.9	14.9935	1980.76	29.8368	0.99
20DF03	20DF03-87	116.852	243.312	0.480258	0.124921	0.00211549	6.47505	0.115864	0.370291	0.00637944	2027.47	29.47	2042.52	15.7997	2030.77	30.0316	0.99
20DF03	20DF03-88	25.3483	47.132	0.537814	0.139073	0.00319242	7.97826	0.228723	0.410036	0.0108383	2216.66	39.66	2228.57	25.9114	2215.09	49.5648	0.99	rim
20DF03	20DF03-89	94.0976	131.113	0.717682	0.109425	0.00306255	4.86233	0.135803	0.318585	0.00898175	1790.74	50.465	1795.75	23.5533	1782.82	43.9213	0.99
20DF03	20DF03-90	28.1991	62.0161	0.454706	0.167297	0.00325874	11.2752	0.263264	0.482341	0.0111014	2530.56	33.485	2546.15	21.8454	2537.45	48.2975	0.99
20DF03	20DF03-91	78.7988	100.453	0.784438	0.160787	0.00287492	10.4955	0.219649	0.467095	0.00919474	2464.81	29.48	2479.52	19.4744	2470.81	40.4237	0.99
20DF03	20DF03-92	76.6165	83.8165	0.914097	0.160783	0.0029725	10.4824	0.248067	0.467391	0.0112589	2464.81	31.175	2478.36	22.001	2472.11	49.4796	0.99
20DF03	20DF03-93	109.83	176.926	0.620766	0.11473	0.00179594	5.3846	0.0919069	0.335815	0.00501925	1875.93	28.0825	1882.41	14.6725	1866.5	24.243	0.99	flat HREE
20DF03	20DF03-94	67.8794	137.605	0.493292	0.126496	0.00215132	6.5838	0.134705	0.373746	0.0075644	2049.69	29.4725	2057.18	18.0896	2047	35.5138	0.99
20DF03	20DF03-95	111.861	179.521	0.623108	0.126282	0.0020435	6.52986	0.131742	0.371453	0.00818813	2046.6	28.855	2049.93	17.8197	2036.24	38.5034	0.99
20DF03	20DF03-96	52.3841	78.0008	0.671585	0.164313	0.00244041	10.8655	0.210251	0.475426	0.0093125	2501.85	25	2511.68	18.073	2507.31	40.7106	0.99
20DF03	20DF03-97	100.405	140.688	0.713672	0.118179	0.00178401	5.6254	0.116773	0.341954	0.00652236	1928.71	32.565	1920	17.9438	1896.06	31.3485	0.98
20DF03	20DF03-98	50.0676	85.5753	0.585071	0.120462	0.00209065	6.00171	0.11814	0.359247	0.00672619	1964.82	31.3225	1976.09	17.1853	1978.6	31.9178	0.99
20DF03	20DF03-99	91.9937	144.357	0.637267	0.111314	0.0017101	5.05284	0.0987615	0.32669	0.00579248	1820.68	27.78	1828.22	16.6141	1822.32	28.163	0.99
20DF03	20DF03-100	40.8675	46.9673	0.870128	0.111228	0.00229962	5.09471	0.132549	0.33042	0.00678692	1820.37	37.0375	1835.23	22.1179	1840.41	32.9004	0.99
20DF03	20DF03-101	29.6341	33.7312	0.878539	0.169975	0.00332279	11.4639	0.296578	0.485817	0.00998234	2557.1	33.18	2561.65	24.2237	2552.55	43.3316	0.99
20DF03	20DF03-102	52.3648	68.2986	0.766704	0.120902	0.00222004	5.98427	0.139348	0.357789	0.00744522	1969.45	32.715	1973.56	20.303	1971.68	35.3639	0.99
20DF03	20DF03-103	68.1248	72.8428	0.93523	0.120595	0.00244895	5.97236	0.160204	0.357963	0.00843029	1965.13	69.2875	1971.83	23.369	1972.51	40.0338	0.99
20DF03	20DF03-104	45.627	55.3555	0.824255	0.182256	0.00404095	13.0026	0.457105	0.513932	0.015356	2673.77	36.7275	2679.84	33.1965	2673.39	65.4029	0.99
20DF03	20DF03-105	61.9228	77.9399	0.794494	0.114036	0.00209723	5.25299	0.14773	0.332427	0.00872759	1864.51	33.3325	1861.26	24.0222	1850.13	42.2368	0.99
20DF03	20DF03-106	32.0245	63.4659	0.504593	0.121044	0.00235264	6.01839	0.142819	0.358715	0.00718593	1972.22	34.5675	1978.51	20.706	1976.08	34.1103	0.99
20DF03	20DF03-107	83.8365	182.71	0.45885	0.127086	0.00189719	6.63148	0.132202	0.375541	0.00696322	2058.32	26.5425	2063.54	17.6457	2055.42	32.6517	0.99
20DF03	20DF03-108	45.2098	66.1045	0.683913	0.158509	0.00302035	10.1024	0.242623	0.45849	0.00992374	2439.81	32.405	2444.19	22.2515	2432.89	43.8818	0.99
20DF03	20DF03-109	42.2396	43.8241	0.963843	0.208954	0.00357045	16.4301	0.371694	0.565611	0.0122052	2897.23	27.78	2902.17	21.7426	2889.77	50.2792	0.99
20DF03	20DF03-110	55.208	125.913	0.438461	0.121409	0.00225836	6.09104	0.132424	0.359493	0.00704559	1976.86	33.0225	1988.97	19.0103	1979.77	33.4257	0.99
20DF03	20DF03-111	117.745	189.761	0.620492	0.115295	0.00202063	5.45394	0.105688	0.338886	0.00649734	1884.26	31.4775	1893.38	16.6774	1881.31	31.2996	0.99
20DF03	20DF03-113	90.4809	182.067	0.496966	0.134102	0.00341913	7.43988	0.205848	0.396913	0.0108284	2153.7	44.445	2165.78	24.8088	2154.81	49.9842	0.99
20DF03	20DF03-114	146.629	129.593	1.13146	0.125466	0.00244866	6.52885	0.149994	0.37216	0.00788736	2035.49	1.385	2049.8	20.277	2039.56	37.0712	0.99
20DF03	20DF03-115	28.0796	28.7618	0.976279	0.112525	0.00292253	5.11863	0.159637	0.326588	0.00846078	1840.43	46.1425	1839.2	26.5212	1821.82	41.126	0.99
20DF03	20DF03-116	119.124	188.209	0.632935	0.109836	0.00201042	4.76571	0.107996	0.310923	0.00657278	1798.15	33.3375	1778.88	19.0573	1745.25	32.3351	0.98
20DF03	20DF03-117	16.121	51.1524	0.315155	0.128261	0.00354224	6.37868	0.206966	0.357848	0.00954519	2075.92	48.4575	2029.34	28.514	1971.96	45.3285	0.97
20DF03	20DF03-118	132.305	235.301	0.562279	0.117332	0.00227926	5.63847	0.139857	0.344959	0.00768236	1916.66	34.8775	1922	21.4317	1910.48	36.8362	0.99
20DF03	20DF03-119	303.943	163.326	1.86096	0.114189	0.00275225	5.30126	0.123569	0.334467	0.00851008	1933.34	38.425	1869.07	19.9525	1860	41.122	0.99
20DF03	20DF03-120	57.4206	102.677	0.559234	0.123202	0.00424084	6.3113	0.261434	0.367313	0.0100266	2003.39	62.185	2020.02	36.3336	2016.74	47.2844	0.99

## Sheet: Rutile U-Pb data
Supplementary Data 1. Rutile U-Pb isotopic analyses.
Sample	Spot	207Pb/206Pb	207Pb/206Pb	207Pb/235U	207Pb/235U	206Pb/238U	206Pb/238U	207Pb/235U	207Pb/235U	206Pb/238U	206Pb/238U	Concordance
		Ratio	1sigma	Ratio	1sigma	Ratio	1sigma	Age (Ma)	1sigma	Age (Ma)	1sigma
20DF03 quartz sandstone, Maanshan Formation, Wufoshan Group (GPS: 112°52'6.75", 34°28'54.94")
20DF03	20DF03-01	0.112347	0.00386074	5.10228	0.183557	0.329088	0.00435266	1836.49	30.5683	1833.96	21.1347	0.99
20DF03	20DF03-02	0.115296	0.00256294	5.39795	0.14304	0.339205	0.00582075	1884.53	22.7371	1882.85	28.0373	0.99
20DF03	20DF03-03	0.119455	0.00321363	5.70884	0.149237	0.349306	0.00441918	1932.71	22.6253	1931.28	21.1387	0.99
20DF03	20DF03-04	0.11744	0.00515189	5.27037	0.217014	0.334936	0.00695461	1864.08	35.1646	1862.26	33.5989	0.99
20DF03	20DF03-05	0.120198	0.00266577	5.80636	0.126795	0.352602	0.00416196	1947.36	18.9617	1947.01	19.8635	0.99
20DF03	20DF03-06	0.117519	0.00320858	5.46601	0.142455	0.341005	0.00445068	1895.27	22.4074	1891.5	21.4195	0.99
20DF03	20DF03-07	0.115926	0.00413987	5.24025	0.174613	0.333321	0.00661001	1859.19	28.4403	1854.46	31.9741	0.99
20DF03	20DF03-08	0.116469	0.00408736	5.36928	0.185599	0.337457	0.00512395	1879.97	29.6156	1874.42	24.7177	0.99
20DF03	20DF03-09	0.115403	0.00686326	5.07465	0.260133	0.33485	0.00861692	1831.88	43.4994	1861.84	41.626	0.98
20DF03	20DF03-10	0.117862	0.00300207	5.64191	0.133616	0.346753	0.00394042	1922.53	20.4683	1919.08	18.8898	0.99
20DF03	20DF03-11	0.100793	0.00956138	6.21212	0.379245	0.358089	0.0134988	2006.16	53.4107	1973.11	64.0835	0.98
20DF03	20DF03-12	0.116802	0.00295366	5.3593	0.137524	0.335966	0.00426389	1878.38	21.9954	1867.23	20.5992	0.99
20DF03	20DF03-13	0.130629	0.00444728	6.25497	0.217948	0.35058	0.00872315	2012.17	30.534	1937.37	41.6493	0.96
20DF03	20DF03-14	0.108502	0.00517156	4.80538	0.189819	0.316839	0.00593453	1785.84	33.2223	1774.27	29.0675	0.99
20DF03	20DF03-15	0.120587	0.00560536	5.81539	0.250388	0.351413	0.00767412	1948.71	37.3272	1941.34	36.6216	0.99
20DF03	20DF03-16	0.108039	0.00617185	4.77423	0.217326	0.315863	0.00700958	1780.38	38.2354	1769.49	34.3532	0.99
20DF03	20DF03-17	0.112805	0.0047655	5.24258	0.181324	0.333174	0.00589184	1859.57	29.5202	1853.75	28.5069	0.99
20DF03	20DF03-18	0.113862	0.00486629	5.11728	0.236812	0.327671	0.00566496	1838.98	39.3274	1827.08	27.5235	0.99
20DF03	20DF03-19	0.111154	0.00616087	4.79408	0.216927	0.317502	0.0068218	1783.86	38.0347	1777.52	33.3922	0.99
20DF03	20DF03-20	0.11546	0.00495445	5.21461	0.226862	0.330495	0.00672992	1855.01	37.0876	1840.78	32.6224	0.99
20DF03	20DF03-21	0.119976	0.0110105	5.06463	0.39623	0.325597	0.0121647	1830.2	66.3513	1817.01	59.1655	0.99
20DF03	20DF03-22	0.125429	0.00454498	5.81055	0.235347	0.337402	0.00736357	1947.98	35.1128	1874.16	35.5076	0.96
20DF03	20DF03-23	0.123026	0.00475473	5.97178	0.263	0.354854	0.00852936	1971.74	38.3273	1957.73	40.5966	0.99
20DF03	20DF03-24	0.116529	0.00934918	5.59304	0.351391	0.338197	0.0118856	1915.03	54.1329	1877.99	57.2649	0.98
20DF03	20DF03-25	0.114707	0.00531637	5.06254	0.209544	0.327244	0.00594504	1829.85	35.1176	1825.01	28.8918	0.99
20DF03	20DF03-26	0.110028	0.00579751	4.74267	0.228728	0.318885	0.0066668	1774.81	40.4602	1784.28	32.6001	0.99
20DF03	20DF03-27	0.109222	0.00355856	4.73225	0.14782	0.316465	0.00459449	1772.97	26.2119	1772.44	22.5185	0.99
20DF03	20DF03-28	0.107576	0.00942132	5.01677	0.249885	0.310778	0.008748	1822.16	42.1884	1744.53	43.033	0.95
20DF03	20DF03-29	0.110704	0.00871385	4.84711	0.382253	0.320225	0.0112883	1793.11	66.3916	1790.83	55.1271	0.99
20DF03	20DF03-30	0.111611	0.00723809	4.9557	0.294402	0.32295	0.00945269	1811.8	50.2074	1804.12	46.071	0.99
20DF03	20DF03-31	0.117366	0.00385102	5.09768	0.152985	0.329546	0.00441856	1835.72	25.5055	1836.18	21.4467	0.99
20DF03	20DF03-32	0.123298	0.0055709	5.54858	0.252037	0.341905	0.00765855	1908.16	39.101	1895.83	36.8054	0.99
20DF03	20DF03-33	0.124195	0.00332355	5.88742	0.143262	0.35362	0.00434622	1959.38	21.1625	1951.86	20.725	0.99
20DF03	20DF03-34	0.174396	0.00616031	11.0329	0.349821	0.474415	0.00900268	2525.91	29.5692	2502.9	39.3846	0.99
20DF03	20DF03-35	0.121603	0.00374794	5.61889	0.158128	0.346986	0.00461502	1919	24.293	1920.19	22.1109	0.99
20DF03	20DF03-36	0.121793	0.0034222	5.7475	0.146014	0.352185	0.00411831	1938.54	22.0121	1945.02	19.6617	0.99
20DF03	20DF03-37	0.12252	0.00402795	5.85456	0.201636	0.353285	0.00711806	1954.53	29.8984	1950.26	33.9235	0.99
20DF03	20DF03-38	0.119027	0.00912345	5.63891	0.313439	0.329659	0.00902452	1922.07	47.9564	1836.73	43.7636	0.95
20DF03	20DF03-39	0.11688	0.00646491	5.70532	0.357974	0.347835	0.0111524	1932.17	54.2238	1924.25	53.3499	0.99
20DF03	20DF03-40	0.110593	0.00350717	4.98148	0.140294	0.324144	0.0045838	1816.18	23.8476	1809.93	22.337	0.99
20DF03	20DF03-41	0.123413	0.00551858	6.31251	0.300185	0.37119	0.0076667	2020.19	41.705	2035	36.0604	0.99
20DF03	20DF03-42	0.120159	0.00611688	5.85486	0.290344	0.358763	0.0072696	1954.57	43.0281	1976.31	34.5059	0.98
20DF03	20DF03-43	0.118723	0.00364444	5.84633	0.20252	0.357315	0.00661175	1953.31	30.0653	1969.44	31.4197	0.99
20DF03	20DF03-44	0.124179	0.00388284	6.27267	0.156663	0.358116	0.00423172	2014.65	21.9156	1973.24	20.1145	0.97
20DF03	20DF03-45	0.1175	0.00824934	5.55755	0.394951	0.348803	0.0150051	1909.55	61.1687	1928.88	71.7222	0.98
20DF03	20DF03-46	0.109884	0.00565165	4.65515	0.241688	0.31113	0.00563653	1759.22	43.4116	1746.26	27.7291	0.99
20DF03	20DF03-47	0.107077	0.00489781	4.73746	0.195054	0.31934	0.00648869	1773.89	34.5406	1786.51	31.719	0.99
20DF03	20DF03-48	0.118389	0.00784047	5.06035	0.294699	0.317197	0.0110391	1829.48	49.391	1776.03	54.0343	0.97
20DF03	20DF03-49	0.107717	0.00634968	4.50265	0.248452	0.316027	0.00882153	1731.46	45.861	1770.3	43.2219	0.97
20DF03	20DF03-50	0.15089	0.00397592	9.01015	0.242564	0.437444	0.00565654	2339.04	24.6559	2339.19	25.3989	0.99
20DF03	20DF03-51	0.109311	0.00398509	4.82024	0.18255	0.324695	0.00639452	1788.44	31.8704	1812.62	31.1333	0.98
20DF03	20DF03-52	0.110936	0.00564358	4.88382	0.25823	0.325007	0.00866189	1799.47	44.5801	1814.13	42.1532	0.99
20DF03	20DF03-53	0.122201	0.0114218	8.46983	0.595557	0.428297	0.0225126	2282.69	63.8762	2298.04	101.615	0.99
20DF03	20DF03-54	0.132854	0.00357168	7.04514	0.181658	0.391893	0.00578363	2117.14	22.9723	2131.6	26.811	0.99
20DF03	20DF03-55	0.105753	0.00622106	4.64558	0.262428	0.322257	0.00882188	1757.5	47.214	1800.74	43.0204	0.97
20DF03	20DF03-56	0.133158	0.0113059	7.29703	0.500579	0.400399	0.0209319	2148.45	61.2779	2170.87	96.3623	0.98
20DF03	20DF03-57	0.107939	0.00468629	4.95989	0.198081	0.329368	0.00720987	1812.51	33.7694	1835.32	34.9764	0.98
20DF03	20DF03-58	0.10544	0.00763476	4.65009	0.286915	0.321417	0.0121559	1758.31	51.5757	1796.64	59.3096	0.97
20DF03	20DF03-59	0.108239	0.00449572	4.73505	0.197455	0.324038	0.00654091	1773.46	34.9799	1809.42	31.8611	0.97
20DF03	20DF03-60	0.115667	0.00465564	5.46594	0.213065	0.350395	0.00726627	1895.26	33.4835	1936.49	34.7029	0.97
20SS01 quartzite, Luohandong Formation, Songshan Group (GPS: 113°3'34.42", 34°27'18.79")
20SS01	20SS01-01	0.111882	0.00438012	5.19486	0.197534	0.340408	0.00643648	1851.77	32.4017	1888.63	30.9717	0.98
20SS01	20SS01-02	0.119267	0.00773788	5.78282	0.386405	0.35539	0.00897472	1943.84	57.8596	1960.29	42.6981	0.99
20SS01	20SS01-03	0.113696	0.00740489	5.22442	0.298647	0.33793	0.0114169	1856.61	48.7343	1876.7	55.0183	0.98
20SS01	20SS01-04	0.117879	0.00399018	5.43499	0.183564	0.338215	0.00517638	1890.39	28.9933	1878.07	24.9561	0.99
20SS01	20SS01-05	0.120879	0.00474187	5.93163	0.21586	0.357794	0.00627725	1965.88	31.6487	1971.71	29.8216	0.99
20SS01	20SS01-06	0.117965	0.0040046	5.63785	0.183782	0.34798	0.00468818	1921.91	28.1433	1924.95	22.4443	0.99
20SS01	20SS01-07	0.119048	0.00382725	5.72347	0.194801	0.352005	0.00674705	1934.92	29.4483	1944.16	32.1873	0.99
20SS01	20SS01-08	0.113785	0.00855265	5.51388	0.319951	0.353592	0.0126424	1902.76	49.8906	1951.73	60.2182	0.97
20SS01	20SS01-09	0.117167	0.00421316	5.63947	0.206194	0.344949	0.00633465	1922.15	31.5607	1910.43	30.3798	0.99
20SS01	20SS01-10	0.114635	0.00474535	5.16174	0.186297	0.332048	0.0060885	1846.33	30.7253	1848.3	29.4821	0.99
20SS01	20SS01-11	0.115965	0.00401032	5.35569	0.175611	0.336764	0.00525751	1877.8	28.0847	1871.08	25.374	0.99
20SS01	20SS01-12	0.115419	0.00793496	5.22736	0.372875	0.333297	0.00946518	1857.09	60.8111	1854.34	45.7745	0.99
20SS01	20SS01-13	0.113625	0.00784915	5.21725	0.315081	0.335223	0.00892691	1855.44	51.4737	1863.65	43.1106	0.99
20SS01	20SS01-14	0.116768	0.00850375	5.64578	0.469513	0.350144	0.0119026	1923.12	71.7471	1935.29	56.8398	0.99
20SS01	20SS01-15	0.113585	0.00615381	5.13193	0.261487	0.334827	0.00686841	1841.41	43.3176	1861.74	33.1855	0.98
20SS01	20SS01-16	0.111549	0.00977753	5.79559	0.335712	0.351741	0.0106951	1945.75	50.1789	1942.91	51.0152	0.99
20SS01	20SS01-17	0.11258	0.0069367	5.20839	0.27046	0.344404	0.0100559	1853.99	44.2518	1907.82	48.2289	0.97
20SS01	20SS01-18	0.120393	0.00557996	5.76093	0.267204	0.35336	0.00855163	1940.56	40.1514	1950.62	40.7473	0.99
20SS01	20SS01-19	0.11765	0.00668231	5.7487	0.285394	0.350867	0.00946654	1938.72	42.9595	1938.74	45.187	0.99
20SS01	20SS01-20	0.120843	0.00668582	5.90626	0.322436	0.355677	0.00744728	1962.15	47.4246	1961.65	35.4286	0.99
20SS01	20SS01-21	0.113075	0.0046256	5.14727	0.207714	0.332581	0.00644771	1843.94	34.3322	1850.88	31.2071	0.99
20SS01	20SS01-22	0.115208	0.0076528	5.3121	0.341382	0.339893	0.0104682	1870.81	54.9305	1886.16	50.3742	0.99
20SS01	20SS01-23	0.102346	0.0083337	5.39743	0.340063	0.354864	0.00805507	1884.45	53.9891	1957.78	38.3404	0.96
20SS01	20SS01-24	0.122967	0.008971	6.00492	0.39303	0.363637	0.0122037	1976.56	56.9866	1999.39	57.7017	0.98
20SS01	20SS01-25	0.121528	0.00536054	6.39134	0.290506	0.383822	0.0102321	2031.08	39.932	2094.11	47.6788	0.96
20SS01	20SS01-26	0.112585	0.00362087	4.97333	0.158713	0.32521	0.00584228	1814.8	27.0072	1815.12	28.4364	0.99
20SS01	20SS01-27	0.11038	0.00573357	5.38247	0.302717	0.354916	0.00953355	1882.07	48.1761	1958.03	45.371	0.96
20SS01	20SS01-28	0.113088	0.00847784	5.15772	0.339704	0.34126	0.00955881	1845.67	56.0298	1892.73	45.9533	0.97
20SS01	20SS01-29	0.113152	0.00471635	5.11853	0.214095	0.33282	0.00701842	1839.19	35.5515	1852.04	33.9605	0.99
20SS01	20SS01-30	0.110165	0.00516457	4.74927	0.203576	0.315928	0.00675437	1775.98	35.974	1769.81	33.1018	0.99
20SS01	20SS01-31	0.13518	0.00764612	7.17759	0.377171	0.39409	0.0108133	2133.72	46.8545	2141.77	50.0153	0.99
20SS01	20SS01-32	0.115786	0.011318	6.26193	0.612335	0.379567	0.0157525	2013.14	85.6293	2074.26	73.6163	0.97
20SS01	20SS01-33	0.123935	0.0104476	6.04808	0.424592	0.364255	0.0125034	1982.79	61.1838	2002.31	59.0912	0.99
20SS01	20SS01-34	0.127791	0.0148526	6.52193	0.821936	0.379509	0.0177773	2048.86	110.962	2073.99	83.0803	0.98
20SS01	20SS01-36	0.123779	0.00708165	6.05454	0.38906	0.357885	0.0103798	1983.72	56.015	1972.14	49.2887	0.99
20SS01	20SS01-37	0.108918	0.00813698	5.88379	0.271177	0.361551	0.00946208	1958.85	40.0217	1989.52	44.8122	0.98
20SS01	20SS01-38	0.119116	0.00903222	5.55762	0.410156	0.354322	0.0131824	1909.56	63.5218	1955.2	62.7558	0.97
20SS01	20SS01-39	0.112955	0.00443288	5.11816	0.187509	0.329266	0.0060515	1839.12	31.1445	1834.82	29.3641	0.99
20SS01	20SS01-40	0.113012	0.00803372	5.22983	0.371109	0.341928	0.0101652	1857.49	60.4992	1895.94	48.8428	0.97
20SS01	20SS01-41	0.115452	0.00526223	5.35539	0.227143	0.340281	0.00606805	1877.75	36.3125	1888.02	29.2036	0.99
20SS01	20SS01-42	0.107006	0.00540428	4.62091	0.202659	0.312525	0.00747945	1753.05	36.6285	1753.12	36.7472	0.99
20SS01	20SS01-43	0.131349	0.011359	6.96667	0.656741	0.387227	0.0207953	2107.19	83.7164	2109.96	96.6422	0.99
20SS01	20SS01-44	0.117114	0.00472784	5.50849	0.224965	0.343958	0.00696479	1901.92	35.1204	1905.68	33.4231	0.99
20SS01	20SS01-45	0.107636	0.00439585	4.7706	0.17327	0.317535	0.00528293	1779.74	30.5122	1777.68	25.866	0.99
20SS01	20SS01-46	0.106953	0.00405295	4.55489	0.173592	0.310992	0.00582133	1741.06	31.7531	1745.59	28.6402	0.99
20SS01	20SS01-47	0.121815	0.00647322	5.72438	0.283184	0.348311	0.00937634	1935.06	42.7812	1926.53	44.8413	0.99
20SS01	20SS01-48	0.116778	0.00518852	5.41613	0.242499	0.336969	0.00717403	1887.41	38.3981	1872.07	34.6055	0.99
20SS01	20SS01-49	0.11115	0.0107901	4.94507	0.471386	0.328863	0.0116441	1809.98	80.5193	1832.87	56.4953	0.98
20SS01	20SS01-50	0.116334	0.00532159	5.46183	0.260319	0.341714	0.00772214	1894.62	40.9256	1894.91	37.116	0.99
20SS01	20SS01-51	0.116771	0.00521722	5.38466	0.229546	0.337298	0.00673984	1882.42	36.5282	1873.66	32.505	0.99
20SS01	20SS01-52	0.113352	0.00516571	5.31832	0.243854	0.340791	0.00863516	1871.81	39.2091	1890.47	41.5297	0.99
20SS01	20SS01-53	0.118765	0.00443241	5.69112	0.214657	0.348801	0.00659463	1930.02	32.6009	1928.87	31.5353	0.99
20SS01	20SS01-54	0.122958	0.00600804	6.16135	0.271161	0.359393	0.00735685	1998.98	38.471	1979.3	34.9035	0.99
20SS01	20SS01-55	0.113526	0.00442277	5.15872	0.199524	0.331031	0.00573437	1845.83	32.9193	1843.38	27.7904	0.99
20SS01	20SS01-56	0.117997	0.00451313	5.53338	0.206701	0.342978	0.00557203	1905.8	32.1506	1900.98	26.7659	0.99
20SS01	20SS01-57	0.121283	0.00834949	5.4377	0.315001	0.337742	0.0105129	1890.82	49.6999	1875.8	50.6705	0.99
20SS01	20SS01-58	0.120752	0.00452612	5.83179	0.206003	0.353471	0.00616581	1951.15	30.6462	1951.15	29.3859	0.99
20SS01	20SS01-59	0.119578	0.00503922	5.68905	0.238752	0.346833	0.00618381	1929.71	36.2657	1919.46	29.616	0.99
20SS01	20SS01-60	0.111251	0.0088275	4.76934	0.343543	0.318675	0.0104341	1779.52	60.4744	1783.25	51.0167	0.99
20SS09 meta-basal-conglomerate, Luohandong Formation, Songshan Group (GPS: 113°2'30.93", 34°30'9.22")
20SS09	21SS09-01	0.119999	0.00501589	5.47441	0.205407	0.333781	0.00573574	1896.59	32.2399	1856.68	27.74	0.97
20SS09	21SS09-02	0.139602	0.00552987	7.60048	0.27779	0.40814	0.00802926	2184.92	32.8299	2206.41	36.777	0.99
20SS09	21SS09-03	0.124818	0.00518764	5.78613	0.210878	0.354372	0.00779165	1944.34	31.5805	1955.44	37.101	0.99
20SS09	21SS09-04	0.130645	0.00527172	6.29454	0.228222	0.363421	0.00667478	2017.69	31.7976	1998.37	31.5776	0.99
20SS09	21SS09-05	0.118016	0.00394572	5.52422	0.155047	0.34265	0.00504372	1904.37	24.1651	1899.41	24.238	0.99
20SS09	21SS09-06	0.137392	0.00608781	6.96928	0.276274	0.377662	0.00770894	2107.52	35.2298	2065.35	36.0892	0.97
20SS09	21SS09-08	0.128699	0.00396	6.2488	0.204435	0.35469	0.00639341	2011.31	28.6691	1956.96	30.4419	0.97
20SS09	21SS09-10	0.149208	0.00457458	8.86422	0.291922	0.430645	0.00732574	2324.12	30.0908	2308.62	33.033	0.99
20SS09	21SS09-11	0.129399	0.00498246	6.66841	0.291234	0.37434	0.00854947	2068.45	38.5883	2049.79	40.117	0.99
20SS09	21SS09-14	0.117334	0.00425712	5.79757	0.186566	0.352394	0.00566445	1946.05	27.8995	1946.02	27.021	0.99
20SS09	21SS09-15	0.122434	0.0042267	5.72228	0.196076	0.341594	0.00577438	1934.74	29.6459	1894.33	27.765	0.97
20SS09	21SS09-16	0.173399	0.00561802	11.3341	0.335704	0.474609	0.00804001	2551.01	27.6907	2503.74	35.1738	0.98
20SS09	21SS09-17	0.133264	0.004665	7.6376	0.272453	0.407936	0.00863631	2189.29	32.0625	2205.48	39.5603	0.99
20SS09	21SS09-27	0.119525	0.00553119	6.0437	0.264796	0.361114	0.00803855	1982.16	38.1953	1987.45	38.0868	0.99
20SS05 quartzite, Wuzhiling Formation, Songshan Group (GPS: 113°4'52.29", 34°28'53.57")
20SS05	20SS05-01	0.173246	0.00484142	11.1741	0.335234	0.472406	0.00711476	2537.76	28.0134	2494.1	31.1786	0.98
20SS05	20SS05-02	0.159878	0.00421333	10.3171	0.264507	0.473847	0.00676858	2463.64	23.7909	2500.41	29.6357	0.98
20SS05	20SS05-06	0.147792	0.00648385	9.17933	0.298817	0.42929	0.00882662	2356.05	29.8499	2302.52	39.8294	0.97

## Sheet: Standard zircon U-Pb data
Supplementary Data 1. Standard zircon U-Pb isotopic analyses.
Sample/Spot no.	Th	U	Th/U	207Pb/206Pb	207Pb/206Pb	207Pb/235U	207Pb/235U	206Pb/238U	206Pb/238U	207Pb/206Pb	207Pb/206Pb	207Pb/235U	207Pb/235U	206Pb/238U	206Pb/238U	Concordance	SiO2	Ti	Y	La	Ce	Pr	Nd	Sm	Eu	Gd	Tb	Dy	Ho	Er	Tm	Yb	Lu	Hf
	ppm	ppm		Ratio	1sigma	Ratio	1sigma	Ratio	1sigma	Age (Ma)	1sigma	Age (Ma)	1sigma	Age (Ma)	1sigma		wt%	ppm	ppm	ppm	ppm	ppm	ppm	ppm	ppm	ppm	ppm	ppm	ppm	ppm	ppm	ppm	ppm	ppm
91500 reference zircon
91500-A01	33.7377	93.7674	0.359801	0.0761272	0.00240187	1.89905	0.0685761	0.181075	0.00397444	1098.15	62.9625	1080.76	24.0298	1072.84	21.7006	0.99	32.659	4.66465	147.274	0	2.87658	0.0173978	0.302216	0.694785	0.273443	2.35831	0.896649	12.4908	4.88651	25.6495	6.66999	67.9661	13.307	6231.32
91500-A02	32.604	90.7054	0.359449	0.0736328	0.00196329	1.80135	0.0582325	0.177265	0.00371739	1031.48	54.165	1045.95	21.119	1052.02	20.3634	0.99	32.659	6.13007	136.543	0.0543287	2.41072	0.0171628	0	1.02846	0.303418	2.64501	0.764776	13.3755	5.28839	26.6073	7.07262	72.0505	12.5337	6285.78
91500-A03	33.6021	92.2053	0.364427	0.07488	0.00249751	1.8502	0.0747522	0.17917	0.00426113	1064.82	66.67	1063.5	26.6403	1062.44	23.3023	0.99	32.659	8.80137	147.612	0.290348	3.07489	0.0501964	1.59183	1.00972	0.163764	2.1877	0.719733	10.3416	5.34993	28.0961	7.83395	71.6589	13.0152	6609.66
91500-A04	33.6156	92.4024	0.363796	0.0735474	0.00215909	1.88196	0.0585906	0.184385	0.00432975	1029.32	59.2625	1074.75	20.6558	1090.88	23.5735	0.98	32.659	12.3641	145.958	0	2.86596	0	0.307227	0.359307	0.243447	3.56414	1.00239	12.0549	5.03972	26.9756	6.74968	78.2667	12.8162	6746.75
91500-A05	30.9863	87.6674	0.353453	0.0739695	0.0020978	1.83354	0.0529444	0.179165	0.00352372	1040.44	57.4075	1057.55	18.986	1062.41	19.2725	0.99	32.659	0	138.256	0	2.04121	0.0372542	0	0.252551	0.32637	2.12014	0.691885	11.5107	4.29955	24.8881	7.65904	70.4953	12.7276	6410.47
91500-A06	28.9593	82.2746	0.351984	0.0747105	0.00226919	1.7903	0.0636683	0.1734	0.0036033	1061.12	61.11	1041.93	23.1796	1030.82	19.8036	0.98	32.659	0	137.706	0	2.56147	0.145809	1.25051	0.330616	0.440809	2.88221	0.603157	12.4795	4.86281	25.5361	6.55159	66.1627	12.4354	6439.08
91500-A07	31.2183	83.9695	0.371781	0.0750495	0.00221172	1.9101	0.0653581	0.18494	0.00435398	1070.06	59.2625	1084.62	22.8165	1093.91	23.6943	0.99	32.659	4.00228	144.332	0.0248119	2.33447	0.0158394	0.407449	0.431155	0.33856	3.12153	0.969057	11.7677	5.38856	26.664	6.44098	69.7085	13.3614	6493.48
91500-A08	28.76	80.1462	0.358845	0.0726673	0.00218659	1.79515	0.0601659	0.178873	0.00401679	1005.55	61.115	1043.7	21.8677	1060.81	21.9725	0.98	32.659	1.47067	125.578	0	2.56089	0	0.151001	0.241155	0.239621	3.27173	0.81594	9.91441	4.13674	25.0308	5.69963	72.3803	11.3681	6300.48
91500-A09	31.0648	84.3077	0.368469	0.0761611	0.00239992	1.87673	0.0615135	0.178718	0.00386255	1099.08	62.9625	1072.91	21.7243	1059.97	21.1321	0.98	32.659	6.71399	140.576	0.192394	2.84013	0.0411664	0.3506	0.283337	0.397661	2.659	0.901174	12.245	5.24038	24.715	6.84519	69.4494	12.1854	6412.46
91500-A10	31.8634	83.0135	0.383834	0.0735989	0.00212063	1.82367	0.0554631	0.179622	0.00369353	1031.48	57.4075	1054.01	19.9572	1064.91	20.1926	0.98	32.659	5.56067	141.982	0.0265833	2.24232	0	0	0.235035	0.3956	2.09575	0.777957	13.1667	4.76674	26.8369	5.91023	73.6437	13.4191	6289.05
91500-A11	32.038	86.3544	0.371006	0.0736109	0.00176021	1.81468	0.0478931	0.179315	0.00363429	1031.48	48.1475	1050.77	17.292	1063.23	19.8742	0.98	32.659	5.37308	138.836	0	2.41275	0	0	0.345587	0.257098	2.16555	1.20973	13.4024	5.0107	26.5835	6.96135	70.4487	12.0055	6203.47
91500-A12	30.4269	83.3525	0.365039	0.0761491	0.00192071	1.88572	0.0543141	0.179025	0.00312952	1099.08	51.0825	1076.08	19.1252	1061.65	17.1205	0.98	32.659	5.53515	135.933	0	2.55334	0	0	0.475449	0.132558	2.90532	1.00154	10.8464	4.03306	24.5772	6.86311	64.6164	11.9608	6123.99
91500-A13	29.2842	81.3609	0.35993	0.0761464	0.00294582	1.88624	0.0796112	0.179318	0.00414048	1098.15	77.78	1076.26	28.0169	1063.25	22.6401	0.98	32.659	4.06736	145.759	0.606569	3.3357	0.254851	0.432176	0.942386	0.261597	3.10434	0.915385	11.9133	4.71847	22.9457	7.13668	71.0581	12.1374	5976.35
91500-A14	28.5024	77.8058	0.366327	0.0736136	0.00249591	1.81416	0.0635791	0.179022	0.00402391	1031.48	68.52	1050.58	22.9512	1061.63	22.0086	0.98	32.659	6.35616	146.442	0.587896	2.78988	0.219317	2.19714	1.24465	0.345285	2.99414	0.82379	11.9249	5.32776	25.1831	6.8052	72.0455	12.2818	5980.61
91500-A15	28.228	75.0795	0.375975	0.0735429	0.00291479	1.81025	0.0641818	0.178724	0.00459134	1028.7	80.405	1049.17	23.2008	1060	25.1164	0.98	32.659	2.3891	130.102	0	2.34581	0.0161838	0.860491	0.625836	0.160486	2.31422	0.541278	12.253	4.56373	22.3429	5.62846	71.1923	10.5919	5946.36
91500-A16	29.7606	80.7016	0.368773	0.0732043	0.00278859	1.77651	0.05754	0.177551	0.0038201	1020.37	77.0075	1036.9	21.0545	1053.58	20.9206	0.98	32.659	3.97951	134.837	0	2.48281	0.0793036	0.11704	0.522619	0.183491	2.76793	0.879745	10.7093	5.12895	26.0084	6.09173	68.3592	12.2085	5883.06
91500-A17	26.9654	74.309	0.362882	0.0751045	0.00328445	1.87318	0.0521396	0.181471	0.00656209	1072.22	93.0575	1071.65	18.4406	1075	35.8092	0.99	32.659	1.98346	126.739	0	1.95895	0.104421	0.231084	0.608565	0.310634	2.5472	0.849003	10.967	3.83619	24.0108	6.24816	68.7204	11.7755	5869.97
91500-A18	27.1704	75.9871	0.357565	0.0746555	0.00304213	1.82722	0.0566135	0.176869	0.00522639	1058.95	81.4825	1055.28	20.3451	1049.85	28.6337	0.99	32.659	7.04812	129.822	0	2.58372	0.0397183	0	0.52966	0.262566	1.87021	0.73169	11.356	4.48956	22.1809	5.95649	63.8714	11.4156	5889.13
91500-A19	27.7887	73.2615	0.379308	0.0744504	0.00240466	1.86717	0.0510134	0.184147	0.00421133	1053.71	65.275	1069.53	18.0806	1089.59	22.9338	0.98	32.659	1.64956	130.865	0	2.16133	0	0	0.724835	0.169011	3.12924	0.976048	10.6733	4.01066	24.6533	6.24659	71.2882	11.8265	5957.16
91500-A20	29.5931	81.1277	0.364771	0.0753096	0.0023784	1.83323	0.0510105	0.174193	0.00382063	1076.86	62.9675	1057.44	18.2955	1035.17	20.983	0.97	32.659	5.0813	137.264	0.331243	2.7871	0.163918	0.72499	0.669908	0.260064	3.17229	0.824903	13.6444	5.05143	24.069	6.49858	69.6714	12.5103	6113.35
91500-A21	30.4512	80.995	0.375964	0.07488	0.00286647	1.8502	0.0745131	0.17917	0.00449698	1064.82	76.7	1063.5	26.5551	1062.44	24.5912	0.99	32.659	1.50996	131.781	0	2.92023	0	0.341669	0.132859	0.191561	2.3121	0.78412	11.2175	4.50129	26.0373	6.18654	65.6554	12.3288	6013.02
91500-A22	27.3269	74.152	0.368525	0.07488	0.00299452	1.8502	0.0732537	0.17917	0.00515925	1064.82	80.095	1063.5	26.1066	1062.44	28.211	0.99	32.659	2.82045	124.811	0	2.3635	0	0.157983	0.124236	0.318992	2.95857	1.03598	10.2258	4.79644	22.1507	5.96997	74.5203	11.3015	5883.3
91500-A23	28.743	77.0233	0.373173	0.0741051	0.00231811	1.83264	0.0569159	0.17937	0.00411809	1044.14	58.3325	1057.23	20.4146	1063.53	22.5167	0.99	32.659	4.06289	136.106	0	2.08945	0	0	1.0751	0.337153	3.36301	0.680344	10.1188	4.76238	26.2742	5.68727	66.879	13.1487	6227.51
91500-A24	27.8544	74.7248	0.37276	0.0756549	0.0023832	1.86776	0.0568635	0.17897	0.00389088	1087.04	63.2725	1069.74	20.1467	1061.34	21.2824	0.99	32.659	2.48547	129.296	0	2.43265	0	0.275428	0.219254	0.339992	3.08172	0.694871	10.5833	4.31097	23.3178	5.72869	66.9627	11.7533	6011.62
91500-A25	30.9557	83.8965	0.368975	0.075614	0.00202348	1.86394	0.0591455	0.179042	0.00436975	1084.88	53.705	1068.38	20.9821	1061.74	23.8985	0.99	32.659	4.39994	140.38	0	2.9537	0	0	0.388558	0.253149	2.15515	1.016	13.9459	5.29578	25.5252	6.31043	71.0429	13.0365	5991.47
91500-A26	28.3815	76.5514	0.370751	0.074146	0.00218271	1.83646	0.0674437	0.179298	0.00493683	1055.56	60.3375	1058.59	24.1539	1063.14	26.9923	0.99	32.659	4.13471	129.587	0	2.48923	0	0.226832	0.18259	0.152785	0.505605	0.610096	11.4756	4.29175	24.9507	6.10034	73.3695	11.7811	6190.35
91500-B01	21.8536	60.8525	0.359123	0.0746695	0.00144818	1.84878	0.054502	0.179353	0.00386088	1061.12	38.89	1062.99	19.4395	1063.44	21.1116	0.99	32.659	6.25733	99.7034	0	1.8445	0.00650426	0.488711	0.128034	0.0998266	1.95378	0.484102	8.54429	3.04327	19.1112	4.79539	50.1354	8.47997	4499.61
91500-B02	21.1768	59.4523	0.356197	0.0750905	0.0014841	1.85162	0.0507025	0.178987	0.00345349	1072.22	39.35	1064.01	18.0682	1061.44	18.8916	0.99	32.659	0.451457	95.2922	0	1.63596	0	0.329027	0.258635	0.176334	2.01385	0.550769	7.0426	3.2245	17.9614	4.90781	50.3253	8.93706	4565.53
91500-B03	21.8106	61.9664	0.351975	0.0740583	0.00194689	1.81136	0.0489781	0.177632	0.00313813	1042.6	51.8525	1049.57	17.7039	1054.03	17.1877	0.99	32.659	1.0419	100.342	0	2.08792	0.00753594	0	0.198979	0.216782	1.71225	0.596584	8.03123	3.3225	18.3767	4.7497	53.3816	8.93725	4704.38
91500-B04	21.9733	62.2342	0.353074	0.0757017	0.00173213	1.88904	0.0479676	0.180708	0.00311263	1087.04	45.9875	1077.24	16.8746	1070.84	17.0042	0.99	32.659	6.06209	102.95	0	2.02872	0.0159347	0.267413	0.210494	0.244464	2.06769	0.672254	7.85964	2.95102	17.4411	4.77415	53.6918	8.98997	4809.23
91500-B05	23.0989	67.622	0.341588	0.073148	0.00190008	1.79481	0.047712	0.178498	0.00329363	1018.21	52.625	1043.57	17.3488	1058.77	18.0253	0.98	32.659	4.75365	101.78	0	1.78019	0.00855626	0.216048	0.283702	0.442911	1.60345	0.591646	8.5795	3.43548	20.6914	5.4694	54.0054	9.42783	4908.34
91500-B06	22.8243	66.4726	0.343365	0.075686	0.00184701	1.85298	0.0501834	0.177381	0.00320046	1087.04	52.7775	1064.49	17.8751	1052.65	17.5324	0.98	32.659	0.612493	102.998	0	1.91232	0	0.222472	0.760339	0.168294	1.92064	0.586912	9.13326	4.18263	20.4712	5.01405	57.9007	8.93879	4969.05
91500-B07	23.7757	69.1812	0.343673	0.074074	0.00183272	1.84742	0.0484394	0.180959	0.00328431	1043.53	50	1062.51	17.2885	1072.21	17.9372	0.99	32.659	3.24669	104.135	0	2.3165	0	0	0.372037	0.142654	2.03396	0.727259	9.22728	3.8163	20.9018	5.23369	58.831	9.57693	5037.76
91500-B08	23.7174	67.3299	0.352257	0.0727937	0.0015449	1.80119	0.0451212	0.179316	0.00304292	1009.26	42.5975	1045.89	16.3711	1063.24	16.6432	0.98	32.659	4.04029	107.785	0	1.8367	0	0.0814489	0.643027	0.165768	2.40135	0.7206	9.52111	3.87046	19.6777	5.30802	58.4632	10.5529	5307.46
91500-B09	24.4296	70.5462	0.346292	0.0743983	0.00158435	1.83873	0.0450024	0.179252	0.00291177	1053.71	42.5925	1059.41	16.113	1062.89	15.9276	0.99	32.659	3.3374	111.683	0	2.17617	0	0.403306	0.254959	0.345368	2.29999	0.697599	9.05713	3.80833	22.2087	5.16457	59.3871	10.2991	5316.4
91500-B10	23.808	68.9589	0.34525	0.0753617	0.00188985	1.86167	0.0522672	0.179088	0.00305231	1079.63	50.005	1067.58	18.5597	1061.99	16.6977	0.99	32.659	4.34442	110.111	0	2.05207	0.0308648	0.0874879	0.414861	0.197078	2.09889	0.695749	10.3627	3.92525	21.2753	5.17335	61.1194	9.66362	5353.67
91500-B11	24.7834	71.6415	0.345936	0.0756108	0.00185193	1.85117	0.052462	0.17785	0.00373058	1084.88	48.92	1063.85	18.6972	1055.22	20.4256	0.99	32.659	4.58203	112.447	0.0155514	1.99286	0.0205718	0.613933	0.832423	0.177287	2.22153	0.840453	9.37254	3.99634	22.225	5.34689	67.0786	9.99865	5401.31
91500-B12	27.8686	80.7641	0.345062	0.0741492	0.00166468	1.84923	0.0533999	0.18049	0.00391796	1055.56	50.155	1063.15	19.0439	1069.65	21.403	0.99	32.659	4.15293	122.892	0	2.06791	0	0.250664	0.991436	0.16883	2.33229	0.736199	11.8475	4.48752	23.0409	6.04924	69.66	10.7913	5419.25
91500-B13	26.8545	74.8793	0.358637	0.0727026	0.00179022	1.80847	0.0556253	0.180138	0.00370519	1005.55	50.005	1048.53	20.1236	1067.73	20.2476	0.98	32.659	6.81613	117.399	0	2.19757	0.0240357	0.411119	0.976362	0.138058	1.90089	0.763095	10.4695	4.59751	21.5824	6.11306	66.3256	10.8833	5682.26
91500-B14	27.0852	79.5824	0.340341	0.0748716	0.00165574	1.85145	0.0483211	0.179261	0.00390975	1064.82	44.445	1063.94	17.2221	1062.93	21.3803	0.99	32.659	6.77314	122.43	0	2.15899	0	0.36283	0.862415	0.222677	2.59935	0.861175	10.3881	4.61821	25.2094	6.10856	65.1845	11.1589	5792.78
91500-B15	26.8207	76.4998	0.350598	0.0748884	0.00177463	1.84895	0.0479823	0.179079	0.00362376	1064.82	52.78	1063.06	17.1164	1061.94	19.8206	0.99	32.659	1.58385	121.744	0	2.32713	0.0333704	0.572636	0.529382	0.276791	2.45243	0.7092	12.3396	4.89984	21.9727	6.45216	67.3745	10.7122	5767.73
91500-B16	26.5851	76.0355	0.349641	0.0741827	0.00210774	1.82956	0.0579001	0.179359	0.00341201	1055.56	57.405	1056.12	20.7898	1063.47	18.659	0.99	32.659	6.4661	123.429	0	2.25202	0.0258674	0.222489	0.0882124	0.148511	2.19249	0.677817	11.7284	4.4431	23.3172	6.75657	72.4441	11.6941	5944.16
91500-B17	27.8017	80.4481	0.345586	0.0755773	0.002151	1.87084	0.0676075	0.178981	0.00382082	1083.34	57.105	1070.83	23.9231	1061.4	20.8993	0.99	32.659	2.70731	127.345	0	2.45699	0.01263	0.326013	1.12035	0.217531	2.13999	0.673409	8.69227	4.15005	25.0492	6.21114	70.2998	10.8676	5723.81
91500-B18	24.842	74.9236	0.331565	0.0753023	0.00178323	1.87414	0.0484767	0.180571	0.00359051	1075.93	48.15	1072	17.1415	1070.1	19.6142	0.99	32.659	4.20233	119.58	0	2.29068	0.0117268	0.5057	0.191394	0.336558	1.98052	0.689831	11.1125	4.25656	21.8054	6.345	68.1537	10.427	5989.33
91500-B19	25.5544	76.044	0.336048	0.0744577	0.002069	1.82626	0.0537359	0.177769	0.00340846	1053.71	55.555	1054.94	19.3189	1054.77	18.6646	0.99	32.659	2.68125	124.15	0	2.13175	0	0.215085	0.256056	0.16694	2.88354	0.811355	10.6247	4.81691	25.2083	5.78295	64.0301	10.9963	6047.81
91500-B20	22.4905	60.9903	0.368755	0.0736304	0.00251228	1.8228	0.0616342	0.17888	0.00368447	1031.48	68.52	1053.69	22.1819	1060.86	20.1557	0.99	32.659	5.41994e-05	103.569	0	2.12508	0	0	0.239226	0.284551	1.81547	0.810775	9.06421	3.74038	18.9347	4.75238	53.8407	9.12213	4786.66
91500-B21	23.5648	62.6352	0.376224	0.0761296	0.00238496	1.8776	0.0525617	0.17946	0.00372581	1098.15	62.9625	1073.21	18.5611	1064.02	20.3717	0.99	32.659	1.27315	111.244	0	1.99648	0	0.145342	0.739508	0.0792234	1.62245	0.671282	9.07847	3.7076	18.8193	5.40727	55.7236	9.47201	4782.37
91500-B22	26.2049	69.0124	0.379712	0.0742199	0.00237687	1.83679	0.0619083	0.179505	0.00429936	1047.22	63.7325	1058.71	22.1707	1064.27	23.5046	0.99	32.659	8.22235	121.051	0	2.55577	0.0328389	0	0	0.128203	2.12541	0.511142	9.52204	4.46756	23.1276	5.89088	62.8472	10.945	5294.62
91500-B23	26.7308	71.9412	0.371564	0.0755401	0.0022777	1.86361	0.0599287	0.178835	0.00425388	1083.34	61.115	1068.27	21.2621	1060.61	23.2692	0.99	32.659	6.99363	129.761	0	2.39134	0.0476921	0.270587	0.744785	0.279022	3.72777	0.876664	9.97367	4.25489	20.7642	5.6641	56.9272	10.9142	4937.56
91500-B24	26.8912	70.3369	0.38232	0.0751801	0.00273557	1.82566	0.0546565	0.179659	0.00330724	1073.15	74.075	1054.72	19.6535	1065.11	18.082	0.99	32.659	3.98677	121.866	0	2.28952	0.0119813	0.307821	0.243691	0.230398	2.02831	0.788509	9.78472	4.48911	23.7428	5.52501	63.9369	11.3882	5598.75
91500-B25	27.0379	70.5722	0.383124	0.0745799	0.00351562	1.87474	0.0585509	0.178681	0.00364207	1057.41	94.4475	1072.21	20.6935	1059.77	19.9273	0.98	32.659	1.6841	122.854	0	2.00158	0.012607	0	0.342182	0.0726601	2.37384	0.818472	9.26993	3.85475	22.982	5.49374	62.6707	10.1919	5349.43
91500-B26	27.5671	73.7354	0.373865	0.0753878	0.00326727	1.87533	0.0571258	0.177571	0.00408729	1079.63	87.04	1072.41	20.1864	1053.69	22.3824	0.98	32.659	11.3324	128.706	0	2.31228	0.0127299	0.328107	0.347534	0.170089	2.17279	0.984894	9.87442	4.07372	23.4086	5.73142	64.2842	10.9937	5543.64
91500-B27	26.7675	73.3651	0.364854	0.0743722	0.00248162	1.82507	0.055653	0.180769	0.00433269	1051.55	66.665	1054.51	20.0156	1071.17	23.6614	0.98	32.659	0.818914	131.035	0.0364448	2.57845	0	0.102428	0.407018	0.227263	2.03614	0.900816	10.3738	4.93172	24.6135	6.24928	69.5019	11.5268	5508.23
91500-B28	27.5048	75.9022	0.362371	0.0743982	0.00243442	1.82331	0.0545487	0.177461	0.00342835	1053.71	65.8925	1053.88	19.6311	1053.09	18.7783	0.99	32.659	2.98209	135.54	0	2.76413	0	0.182606	0.145547	0.200727	2.09268	0.942014	11.2017	4.32117	24.0778	6.04924	66.0801	11.0014	5497.06
91500-B29	27.1824	73.8487	0.368082	0.0753618	0.00297958	1.87709	0.0509833	0.180879	0.00420587	1079.63	78.55	1073.03	18.0079	1071.77	22.9671	0.99	32.659	4.63802	132.51	0	1.87799	0.0492639	0.424763	0.451598	0.248693	1.88542	0.817723	11.3976	4.16046	23.5843	6.26904	65.8349	11.2048	5496.92
91500-B30	26.5708	72.7363	0.365303	0.0734171	0.00279733	1.84498	0.048863	0.180394	0.00369049	1025.61	77.78	1061.64	17.4543	1069.12	20.1629	0.99	32.659	4.71029	123.512	0	2.10446	0	0.187904	0.0751275	0.122647	2.72184	0.792327	10.1144	4.27342	22.9472	5.73141	66.1013	10.2662	5475.51
91500-B31	27.8609	74.5283	0.37383	0.0743582	0.00281924	1.85828	0.0548451	0.179465	0.00336086	1050.93	76.6975	1066.37	19.4968	1064.05	18.3779	0.99	32.659	5.4264	126.079	0	2.57114	0	0.907472	0.0552151	0.312672	2.09933	0.762926	11.3645	4.6229	21.1352	6.13469	65.6579	10.6394	5666.92
91500-B32	27.886	76.0439	0.366709	0.0754018	0.00235537	1.84212	0.0527664	0.178875	0.00321143	1079.63	61.8875	1060.62	18.8652	1060.82	17.5703	0.99	32.659	4.11612	127.258	0.03334	2.32445	0.0221571	0.288329	0.30852	0.206704	1.86583	0.797851	12.968	4.73989	22.3402	5.95144	65.8111	11.1702	5523.54
91500-B33	27.4067	75.1757	0.364569	0.07488	0.00268844	1.8502	0.0719298	0.17917	0.00423813	1064.82	76.855	1063.5	25.6352	1062.44	23.1766	0.99	32.659	0	121.531	0	2.42101	0	0	0.617831	0.326808	3.30986	0.803796	9.4707	3.76664	22.2183	4.8956	68.9601	11.1588	5516.07
91500-B34	26.4306	75.4683	0.350221	0.0743839	0.00234746	1.86893	0.0465139	0.18293	0.00368782	1053.71	63.73	1070.15	16.4785	1082.96	20.1054	0.98	32.659	1.88913	123.087	0	2.26246	0	0.106087	0.513761	0.156725	1.51752	0.900367	11.0182	4.42011	21.2016	5.88091	63.3939	11.2326	5556.24
91500-B35	26.4172	77.4412	0.341126	0.0753761	0.00241156	1.83147	0.053883	0.17541	0.00346342	1079.63	64.82	1056.81	19.3361	1041.85	19.0031	0.98	32.659	4.87938	130.871	0	2.31424	0	0.109331	0.264836	0.138273	2.63543	0.801923	10.7152	4.16422	22.9255	5.34661	65.1163	10.995	5468
91500-B36	27.0819	76.4683	0.354159	0.0729571	0.00325497	1.85299	0.0657132	0.178711	0.00372585	1012.96	90.74	1064.5	23.3986	1059.93	20.3849	0.99	32.659	6.14714	128.532	0	2.59248	0	0.67392	0.409454	0.210714	2.9328	0.47898	10.9894	4.44825	22.421	5.80958	63.206	11.2916	5622.21
91500-C01	8.08026	22.4489	0.35994	0.0752468	0.00189918	1.85906	0.0526244	0.178849	0.00400826	1075.93	45.8325	1066.65	18.7034	1060.68	21.9262	0.99	32.659	1.945	35.3056	0	0.726425	0	0	0.0775212	0.0544965	0.652645	0.197495	3.46186	1.27322	6.26483	1.74731	19.0572	3.37452	1589.71
91500-C02	27.5221	77.743	0.354014	0.0745132	0.00205782	1.84134	0.0497868	0.179491	0.00374823	1055.25	56.0175	1060.34	17.8064	1064.19	20.4937	0.99	32.659	6.92539	118.813	0	2.65763	0.0303472	0.431016	0.41468	0.408258	2.84512	0.927361	10.9354	4.27641	22.4244	5.94839	64.3069	11.4062	5856.87
91500-C03	24.9074	74.2516	0.335446	0.0748942	0.00170791	1.85071	0.0516565	0.179192	0.00383716	1065.74	45.215	1063.68	18.4136	1062.56	20.9848	0.99	32.659	7.1474	110.569	0	2.46406	0.0094358	0.320558	0.38586	0.157752	1.86818	0.665036	9.94855	3.64837	20.377	5.88226	60.4319	10.6482	5276.85
91500-C04	25.7501	73.2499	0.351538	0.0748658	0.00189138	1.84969	0.0541326	0.179148	0.00356471	1064.82	51.8525	1063.32	19.3017	1062.32	19.4967	0.99	32.659	7.34681	107.755	0	2.47082	0.0291526	0.247497	0.397264	0.261682	2.29609	0.667724	9.40308	4.08724	19.2399	5.76969	59.6268	10.4341	5337.54
91500-C05	27.2865	78.3442	0.348291	0.0738105	0.00175049	1.82814	0.0540217	0.179168	0.00371354	1036.12	48.1475	1055.61	19.4086	1062.43	20.3097	0.99	32.659	1.73765	119.757	0	2.30345	0	0	0.712823	0.1614	1.87306	0.756879	11.0483	3.86043	22.6667	5.65191	64.8874	10.8386	5753.74
91500-C06	25.3357	73.1911	0.346159	0.0759495	0.00204471	1.87226	0.0515873	0.179172	0.00340698	1094.44	53.7025	1071.33	18.2514	1062.45	18.6344	0.99	32.659	4.36108	105.634	0	2.20309	0	0.0892384	0.071679	0.324721	1.68201	0.724131	10.1258	3.69553	19.7886	5.28388	57.7478	10.2178	5193.32
91500-C07	24.4663	71.2891	0.343199	0.0761617	0.00201872	1.88095	0.0505821	0.179124	0.00367683	1099.08	47.995	1074.4	17.8425	1062.19	20.1098	0.98	32.659	5.28225	107.699	0	2.20076	0	0	0.658928	0.145484	1.72024	0.845243	10.0988	3.96806	18.3929	5.13895	56.7116	9.86748	5087.03
91500-C08	25.837	74.538	0.346629	0.0735983	0.00201788	1.81945	0.0520166	0.179216	0.00374773	1031.48	55.555	1052.49	18.7467	1062.69	20.4957	0.99	32.659	6.58568	110.732	0	2.07039	0.0212854	0.448981	0.649691	0.184498	2.1036	0.66499	10.7522	4.04954	19.072	5.49859	56.9199	9.25474	5269.03
91500-C09	26.8964	78.2726	0.343625	0.0753531	0.00180452	1.86209	0.0563222	0.179214	0.00380069	1079.63	47.84	1067.73	19.9946	1062.68	20.7852	0.99	32.659	4.41957	120.204	0	2.37811	0.0110127	0.277972	0.596369	0.233486	2.10502	0.8331	11.415	4.37114	21.3666	5.5414	59.7581	11.2651	5710.51
91500-C10	27.329	81.2123	0.336513	0.0744069	0.00178323	1.83831	0.0522709	0.179126	0.00347683	1053.71	49.23	1059.26	18.7134	1062.2	19.0168	0.99	32.659	1.91565	120.283	0	2.13987	0.0358759	0.0603492	0.12948	0.253559	1.75225	0.774156	10.9053	4.36071	21.4268	5.9356	62.1964	11.2034	5767.58
91500-C11	25.1407	73.9972	0.339752	0.0746986	0.00204737	1.85594	0.0545225	0.180473	0.00412419	1061.12	54.4725	1065.55	19.3981	1069.56	22.5291	0.99	32.659	0.889928	111.101	0.0332674	2.37649	0.0676608	0.283707	0.228449	0.239253	2.08188	0.902173	10.1575	3.94231	18.1444	4.93748	61.5815	9.54274	5333.75
91500-C12	25.4469	75.1178	0.33876	0.0750614	0.00186713	1.84446	0.0472535	0.177867	0.00342833	1070.06	50	1061.45	16.8835	1055.31	18.7718	0.99	32.659	4.42204	116.25	0	1.83623	0.0112307	0.376589	0.834011	0.10832	2.21618	0.898449	9.47331	4.5191	20.3753	5.71463	64.9381	10.1611	5225.03
91500-C13	26.6935	73.7513	0.361939	0.0726613	0.00172952	1.78869	0.0445196	0.178853	0.00338239	1005.55	49.235	1041.35	16.2254	1060.7	18.505	0.98	32.659	3.75367	120.103	0	2.25472	0	0	0	0.0468217	1.28754	0.777866	12.4036	3.67585	20.0873	5.7301	57.649	10.3932	5359.87
91500-C14	26.0998	75.1867	0.347133	0.0746776	0.00207291	1.84171	0.0544436	0.17933	0.00360328	1061.12	55.8625	1060.47	19.4668	1063.31	19.7045	0.99	32.659	0.505388	118.148	0	2.18812	0.0110597	0.276397	0.297289	0.235002	2.31955	0.573048	10.8519	3.87296	20.6978	5.64209	61.4162	11.0695	5512.26
91500-C15	24.421	68.8299	0.354802	0.0750824	0.00207413	1.85869	0.0605239	0.17901	0.00354511	1072.22	55.5575	1066.52	21.5098	1061.57	19.3919	0.99	32.659	7.77051	105.256	0	1.95264	0	0.189225	0.534345	0.131704	1.73293	0.728389	10.7273	3.80513	19.2468	5.04195	54.3605	9.48607	4976.75
91500-C16	24.2316	71.3157	0.339779	0.0734691	0.00182229	1.81705	0.0516778	0.179083	0.00360131	1027.78	50	1051.62	18.6406	1061.97	19.6978	0.99	32.659	3.38757	114.153	0	1.83445	0.0113303	0	0.683561	0.153323	1.36698	0.606628	9.33206	3.81651	19.722	5.52376	58.5637	10.0737	5274.54
91500-C17	24.6886	70.3923	0.350729	0.0753594	0.00223696	1.85533	0.0531486	0.179321	0.00340706	1079.63	60.0325	1065.33	18.914	1063.27	18.6326	0.99	32.659	2.34071	119.065	0.0156134	1.79367	0	0	0.640484	0.16473	2.29587	0.765601	8.72105	3.99711	20.9394	5.23274	62.5934	10.8519	5248.08
91500-C18	25.6793	71.7853	0.357724	0.0744006	0.00167381	1.84507	0.0497948	0.179019	0.003188	1053.71	46.2975	1061.67	17.7861	1061.61	17.4402	0.99	32.659	4.93844	114.654	0	2.25427	0.0112558	0	0.752342	0.152447	2.78468	0.88857	9.3422	3.99689	21.318	5.66328	58.3456	10.3418	5259.6
91500-C19	24.2004	65.0335	0.372122	0.0757352	0.0020449	1.87178	0.0546956	0.17921	0.00365026	1087.96	54.785	1071.16	19.3526	1062.66	19.9632	0.99	32.659	4.17847	115.098	0	2.37525	0	0.479417	0.310297	0.135135	1.91706	0.76486	8.60165	3.60718	19.2708	4.85913	53.5889	9.97311	5037.63
91500-C20	25.6815	70.7563	0.362957	0.0740248	0.00189129	1.82862	0.0534528	0.17913	0.00388478	1042.6	51.8525	1055.79	19.2012	1062.22	21.2462	0.99	32.659	5.49566	118.097	0	1.95763	0	0.18054	0.219125	0.275801	1.31935	0.787588	10.1784	4.14866	21.4895	6.37953	62.6312	10.8813	5322.14
91500-D01	24.5277	66.3381	0.369737	0.0750508	0.00183915	1.86347	0.0509281	0.180088	0.00379382	1070.06	48.92	1068.22	18.0736	1067.45	20.7324	0.99	32.659	4.38451	113.248	0	1.96325	0.00703874	0.24954	0.144193	0.1041	1.77466	0.777169	8.67185	4.15676	21.8275	4.90043	53.7598	10.5518	5272.46
91500-D02	26.4638	71.8893	0.368119	0.0747092	0.00184928	1.83693	0.0512599	0.178252	0.00366607	1061.12	50	1058.76	18.3609	1057.42	20.0658	0.99	32.659	5.85498	129.461	0.105557	2.50129	0.0507085	0.641946	0.346085	0.304741	2.36142	0.840149	10.6762	4.38393	24.1306	5.7641	67.2674	12.0983	5854.06
91500-D03	28.6712	77.0135	0.372287	0.0750689	0.00163628	1.85023	0.0497035	0.179125	0.00379614	1070.06	48.3075	1063.51	17.7215	1062.19	20.7619	0.99	32.659	2.90678	127.509	0	2.47984	0.00871347	0.616878	0.710369	0.104971	1.55692	0.89175	10.5678	4.96137	24.0208	6.03707	61.4705	11.8	5896.94
91500-D04	26.4542	73.9144	0.357903	0.0746911	0.00178325	1.85017	0.0548083	0.179215	0.00323619	1061.12	48.15	1063.49	19.539	1062.69	17.7006	0.99	32.659	0	122.59	0	2.31836	0.00887828	0.235663	0.0602846	0.0713222	2.40737	0.510103	10.5686	4.53764	24.5606	5.67599	59.5265	12.1023	5871.83
91500-D05	30.6181	83.9737	0.364616	0.0745023	0.00193207	1.84276	0.0526597	0.179044	0.00356493	1055.25	47.685	1060.85	18.8229	1061.75	19.4996	0.99	32.659	6.77478	133.005	0	2.38473	0	0	0.521247	0.406914	2.199	0.994345	10.9256	4.69886	25.458	6.72886	68.0101	12.9219	6154.14
91500-D06	30.9227	83.9793	0.368218	0.0752577	0.00188736	1.85764	0.0485801	0.179296	0.00387737	1075.93	45.8325	1066.15	17.2768	1063.13	21.2028	0.99	32.659	8.3114	135.675	0	2.64894	0.0290604	0	0.720495	0.21444	1.84019	0.782711	10.323	4.60877	24.2102	6.31301	70.1423	12.1508	6173.11
91500-D07	29.1821	80.6744	0.361726	0.0735443	0.00187805	1.81714	0.0499799	0.179167	0.00343325	1028.7	51.85	1051.65	18.0285	1062.42	18.7781	0.98	32.659	10.415	122.459	0	1.92249	0.010444	0.276522	0.421902	0.246269	2.38896	0.862701	10.4346	4.40044	23.2572	6.21212	63.4531	11.9605	5806.64
91500-D08	30.9146	83.283	0.371199	0.0736489	0.00211009	1.82103	0.0551412	0.179439	0.00365867	1031.48	58.1775	1053.05	19.8601	1063.91	20.0053	0.98	32.659	1.55244	131.299	0	2.76965	0	0.271681	0.344503	0.166048	2.41678	0.950092	10.9739	4.47858	25.677	5.62844	67.6157	12.6628	6413.63
91500-D09	27.6385	76.1162	0.363109	0.0761111	0.00190743	1.87937	0.0540951	0.178901	0.0038437	1098.15	45.8325	1073.84	19.0901	1060.97	21.0258	0.98	32.659	0	120.471	0	2.45235	0.0105066	0.370417	0.352146	0.191103	1.07709	0.886797	10.5467	3.82859	22.6112	5.603	62.0245	11.8258	5846.46
91500-D10	27.6864	75.8562	0.364985	0.0738088	0.00171217	1.82959	0.0515674	0.179233	0.00352152	1036.12	47.3775	1056.13	18.5186	1062.78	19.2593	0.99	32.659	6.39511	121.427	0	2.4389	0.0430809	0	0.28765	0.392531	2.80506	0.647962	10.6026	4.52554	23.0386	5.40441	61.7299	12.0414	5906.21
91500-D11	29.3033	79.9	0.366749	0.0759512	0.00181457	1.87081	0.0440702	0.179107	0.00338109	1094.44	43.52	1070.82	15.6043	1062.1	18.494	0.99	32.659	6.23046	131.149	0	2.7054	0	0	0.21054	0.298198	2.47869	0.793259	10.6777	4.08143	25.84	6.32933	64.9914	12.3358	6285.86
91500-D12	28.2637	79.1464	0.357106	0.0751909	0.00222814	1.87075	0.0506777	0.178375	0.0032515	1073.77	59.265	1070.8	17.9395	1058.09	17.7968	0.98	32.659	7.24537	125.938	0	2.36073	0.00994354	0	0.793088	0.201779	1.39316	1.02691	9.76343	4.88279	23.6402	5.86141	63.1106	12.211	5944.17
91500-D13	30.9793	85.5903	0.361949	0.0745691	0.00196729	1.82965	0.0524763	0.179965	0.00408823	1057.41	53.2425	1056.15	18.8442	1066.78	22.3424	0.98	32.659	10.3973	130.117	0.0311232	2.61128	0	0	0.21926	0.312661	3.34953	0.968301	11.4094	5.35085	26.1191	6.14071	70.1025	13.645	6325.9
91500-D14	26.5403	75.5266	0.351403	0.0753613	0.00195211	1.857	0.0570872	0.178917	0.00359205	1079.63	52.1675	1065.92	20.3019	1061.06	19.65	0.99	32.659	3.52815	127.054	0	1.94513	0	0.197668	0.446843	0.160266	2.6618	0.748163	9.14658	4.76624	21.2039	5.37212	55.9451	11.4415	5606.59
91500-D15	29.877	83.8604	0.356271	0.0743987	0.00175606	1.8434	0.0564599	0.179423	0.00366987	1053.71	46.76	1061.08	20.1748	1063.82	20.0668	0.99	32.659	3.95024	136.506	0	2.31079	0.0221609	0.194519	0.366285	0.315573	1.41747	0.935402	10.802	4.71972	25.1841	6.94789	75.0902	13.2064	6391.16
91500-D16	28.0876	78.8208	0.356347	0.0746652	0.00197994	1.84313	0.0552703	0.178591	0.0034395	1061.12	58.335	1060.98	19.7521	1059.27	18.8214	0.99	32.659	3.23583	126.383	0	2.41686	0	0.202444	0	0.141205	2.73465	0.902171	8.72245	4.5921	25.0611	5.8604	65.971	12.3461	5812.39
91500-D17	28.753	79.918	0.359781	0.0750948	0.00188384	1.85727	0.0482342	0.179749	0.00364582	1072.22	50	1066.02	17.1562	1065.6	19.9299	0.99	32.659	3.08593	132.258	0	2.22545	0.0331165	0.0967594	0.435804	0.202572	2.06462	0.902239	11.8334	4.54897	25.0962	6.23806	64.4453	12.516	6099
91500-D18	28.619	78.3129	0.365444	0.0748885	0.00200679	1.85448	0.0586665	0.179036	0.00401972	1064.82	53.705	1065.02	20.8812	1061.7	21.9854	0.99	32.659	2.87105	130.96	0	1.91698	0.0209179	0.183117	0.616693	0.405996	2.08975	0.732755	10.2501	4.77159	25.0074	5.99767	65.2489	11.7083	5963.06
91500-D19	27.71	78.3438	0.353697	0.0748715	0.00210872	1.84592	0.0542447	0.179304	0.003856	1064.82	56.635	1061.98	19.3672	1063.17	21.0858	0.99	32.659	6.62923	127.223	0	2.27302	0	0.188387	0.634145	0.307902	1.66532	0.753965	10.7959	4.36366	24.8309	5.87887	65.2059	12.1412	5962.24
91500-D20	24.9421	71.9956	0.346439	0.0738938	0.00202484	1.82456	0.0497838	0.179362	0.00396069	1038.89	55.555	1054.33	17.9108	1063.49	21.6568	0.99	32.659	8.88831	126.513	0	2.25042	0	0	0.577587	0.340855	2.15141	0.707291	10.1352	4.62169	23.094	6.01522	57.8387	12.1786	5795.1
91500-D21	27.9209	76.6577	0.364228	0.0758662	0.00199298	1.87584	0.0526353	0.178978	0.00396889	1091.66	51.8525	1072.59	18.5985	1061.39	21.7086	0.98	32.659	8.12604	134.299	0	2.58738	0.011091	0.484487	0.505127	0.272798	2.56873	1.00629	10.7677	4.401	23.5724	5.86486	63.121	11.1129	6022.6
91500-D22	28.0929	76.2503	0.368431	0.0742316	0.00187077	1.83456	0.050181	0.178841	0.00300689	1047.84	51.08	1057.91	17.99	1060.64	16.453	0.99	32.659	5.40363	128.055	0	2.02271	0	0.384092	0.293866	0.177463	1.94733	0.814072	11.3044	4.18031	20.5567	5.8453	61.4387	12.1064	5974.52
91500-D23	29.0121	78.474	0.369703	0.0755284	0.00191352	1.86584	0.0490368	0.179499	0.00338433	1083.34	50.465	1069.06	17.3892	1064.24	18.5056	0.99	32.659	10.266	135.665	0.0774758	2.53864	0.0634957	0.281741	0.862792	0.130191	2.49655	0.685233	11.2719	5.16251	23.7713	6.77812	68.6083	13.1882	6317.32
91500-D24	27.4981	76.8203	0.357954	0.0761053	0.00195424	1.8814	0.0587336	0.179397	0.00372869	1098.15	47.2225	1074.56	20.7101	1063.68	20.3886	0.98	32.659	5.16361	127.155	0	2.32891	0	0.102382	0.551817	0.213165	2.51479	0.822551	9.44263	4.06193	20.6692	6.29807	66.7917	12.2347	6216.53
91500-D25	29.5575	80.8867	0.365419	0.0736547	0.00214473	1.819	0.0591154	0.178943	0.00299717	1031.48	63.8875	1052.32	21.305	1061.2	16.3984	0.99	32.659	9.50869	138.434	0	2.40022	0.0349384	0.205686	0.63388	0.333117	2.31036	0.816099	12.8447	4.94394	23.1982	6.61195	63.5258	12.6217	6394.7
91500-D26	27.9965	79.7445	0.351078	0.0738177	0.00198779	1.82708	0.0574424	0.179175	0.0036168	1036.73	59.415	1055.23	20.6436	1062.47	19.781	0.99	32.659	3.38165	135.29	0.0334582	2.13351	0.0114328	0	0.311445	0.2563	2.0534	0.913483	11.2165	4.49589	20.8719	5.96253	63.7916	12.1629	6222.03
91500-D27	29.6559	81.3398	0.364592	0.0759423	0.00197676	1.87332	0.0510451	0.179165	0.00367192	1094.44	52.93	1071.7	18.0532	1062.41	20.0823	0.99	32.659	4.32073	135	0.0171084	2.27198	0.0233856	0.102838	0.699068	0.166746	2.17215	0.556279	12.0932	4.21747	22.6359	5.95447	59.1214	13.2691	6241.92
91500-D28	30.1988	83.92	0.359852	0.07488	0.00239687	1.8502	0.062907	0.17917	0.00408157	1064.82	64.0475	1063.5	22.4223	1062.44	22.3209	0.99	32.659	6.87265	132.529	0	2.22026	0.0233371	0.102263	0.318215	0.142266	1.58801	0.764054	11.7672	5.08524	23.1359	6.30229	68.0248	12.4002	6646.68
91500-D29	29.7456	83.3414	0.356913	0.0745217	0.00209279	1.84502	0.0526612	0.17922	0.00368762	1057.41	62.0375	1061.65	18.8085	1062.71	20.1672	0.99	32.659	4.3817	136.53	0	2.65637	0	0	0.408003	0.145333	3.02871	1.2429	13.0192	4.84689	24.8516	6.32098	65.3457	12.6812	6618.88
91500-D30	29.7461	82.3792	0.361088	0.0752383	0.00240607	1.85538	0.0562001	0.17912	0.00366534	1075.93	64.8175	1065.34	19.9981	1062.17	20.0472	0.99	32.659	2.61961	140.694	0.0174282	2.98473	0.0119187	0.207965	0.732284	0.144842	2.72455	0.734616	11.0757	4.98117	24.923	6.42581	64.0336	13.1906	6450.5
91500-D31	31.0308	86.2095	0.359946	0.0745059	0.00193974	1.84786	0.0580767	0.179189	0.00479856	1055.25	47.685	1062.67	20.7194	1062.54	26.2392	0.99	32.659	6.9919	142.675	0	2.53533	0	0	1.06385	0.193545	2.36525	0.86866	13.4102	4.78272	25.1929	6.85332	68.6222	13.3019	6617.37
91500-D32	28.5414	79.6712	0.35824	0.0752541	0.00216133	1.85254	0.0804811	0.179151	0.0083971	1075.93	57.4125	1064.34	28.657	1062.33	45.9105	0.99	32.659	5.61411	134.962	0	2.56736	0	0.111456	0.789047	0.0518111	2.13743	0.918911	9.68124	4.70772	22.7719	6.34582	66.7606	11.7781	6438.72
91500-D33	30.9618	87.8387	0.352484	0.072809	0.00201659	1.79468	0.0554798	0.179245	0.0044847	1009.26	56.64	1043.53	20.1698	1062.85	24.5226	0.98	32.659	1.79062	140	0	2.44923	0	0	0.168723	0.173777	3.41994	0.683894	13.3102	4.15267	24.4911	6.61566	62.5748	12.9132	6426.32
91500-D34	31.2022	85.4634	0.365094	0.0731706	0.00160665	1.81177	0.0455885	0.179292	0.00340774	1020.37	44.445	1049.72	16.4784	1063.1	18.6367	0.98	32.659	3.46081	137.802	0	2.74047	0.0119553	0	0.409342	0.240175	2.79782	0.823043	10.0629	4.63118	25.305	7.06108	69.068	13.0358	6490.9
91500-D35	28.7382	79.9718	0.359355	0.0741383	0.00189308	1.83428	0.0504423	0.179315	0.0033523	1055.56	50.7725	1057.82	18.0853	1063.23	18.3334	0.99	32.659	4.07477	133.409	0	2.42565	0.0678361	0.194318	0.309988	0.158569	3.12996	0.949454	12.3836	4.93862	24.0725	6.03181	63.095	12.6317	6516.57
91500-D36	28.9294	81.9226	0.35313	0.0756217	0.00204901	1.86612	0.0550431	0.179025	0.00361973	1084.88	53.705	1069.16	19.5137	1061.65	19.7995	0.99	32.659	5.7651	135.64	0	2.42767	0	0	0.470253	0.274766	2.03931	0.786343	12.3587	4.666	25.2956	6.46525	67.7715	12.9837	6311.75
91500-D37	30.022	83.6984	0.358693	0.0748677	0.00184749	1.84722	0.0460473	0.178825	0.00305065	1064.82	49.6925	1062.44	16.4374	1060.55	16.6923	0.99	32.659	6.59781	139.21	0	2.51201	0.0229881	0.196713	0.631012	0.0918399	3.10763	0.851556	11.6431	4.60218	25.4645	6.26019	66.9922	12.7315	6337.35
91500-D38	29.9598	84.0166	0.356594	0.0748923	0.00195831	1.85318	0.0510052	0.179515	0.0033284	1064.82	51.8525	1064.56	18.1661	1064.33	18.1998	0.99	32.659	3.38354	136.927	0	2.47208	0	0.201762	0.242873	0.235537	2.464	0.915921	10.8647	4.7009	25.9886	6.50826	68.3381	12.9263	6468.25
91500-D39	29.1714	79.0794	0.368887	0.0743366	0.00198731	1.83132	0.0499076	0.17907	0.0038891	1050.01	53.7	1056.75	17.9125	1061.89	21.2709	0.99	32.659	0	138.687	0.10325	3.13098	0.0353701	0.40183	0.89102	0.305238	3.47337	0.914793	11.0987	4.97502	23.6819	6.58059	68.215	12.8122	6504.14
91500-D40	29.7448	79.9327	0.372123	0.0754234	0.00184821	1.86908	0.051545	0.17927	0.00372789	1079.63	48.15	1070.2	18.2566	1062.98	20.3864	0.99	32.659	3.27411	140.354	0.178947	2.76666	0.034401	0.683568	0.393963	0.388067	3.72953	0.961211	10.5911	4.57228	26.4792	5.99496	68.9341	13.2975	6477.43
91500-D41	28.876	80.9946	0.356518	0.0760484	0.00230975	1.87397	0.0647128	0.178948	0.0041011	1098.15	65.74	1071.93	22.8749	1061.23	22.4319	0.98	32.659	8.20033	133.465	0	2.61868	0.0230697	0.489304	0.396705	0.114505	3.04061	1.00729	11.8627	4.97178	24.5739	6.82396	68.6946	13.4376	6434.42
91500-D42	29.5329	83.5389	0.353523	0.0737116	0.00200692	1.82643	0.0645032	0.179392	0.00465149	1035.19	54.785	1055	23.1836	1063.65	25.431	0.99	32.659	5.99359	142.512	0	2.62792	0	0.408744	0.414521	0.114269	3.32393	0.837509	11.7977	4.67913	25.408	6.69431	68.2131	12.5952	6515.75
91500-D43	28.469	79.1867	0.359517	0.0737955	0.00182452	1.82225	0.0451793	0.179161	0.00315319	1035.19	50	1053.5	16.2703	1062.39	17.2479	0.99	32.659	3.21061	133.539	0	2.35574	0.0226872	0.287461	0.468694	0.291872	2.3615	0.81804	10.1767	4.45815	25.0342	6.59981	68.2707	12.7092	6517.18
91500-D44	29.2772	78.7728	0.371666	0.0759645	0.00182008	1.87815	0.0465905	0.179179	0.00334359	1094.44	43.52	1073.41	16.4529	1062.49	18.2879	0.98	32.659	1.77051	136.891	0.0365175	3.06182	0.0625925	0.422736	0.258652	0.19814	2.6823	0.813505	9.77591	4.59676	22.4027	6.63242	65.0888	12.2461	6328.37
91500-D45	28.3696	77.1322	0.367804	0.0753881	0.00166906	1.86711	0.0588292	0.179276	0.0038597	1079.63	44.4425	1069.51	20.847	1063.02	21.1066	0.99	32.659	10.7277	136.51	0	2.56506	0	0.591276	0.484714	0.254319	1.79151	0.771318	11.5305	4.76323	25.6059	6.49773	66.062	13.2713	6379.08
91500-D46	28.45	78.5543	0.36217	0.0743719	0.00161908	1.83329	0.0526642	0.179064	0.00380186	1051.55	43.6725	1057.46	18.8873	1061.86	20.7942	0.99	32.659	4.88524	137.996	0	2.57621	0.0115685	0	0.159536	0.136899	1.62694	0.864301	12.6829	4.44539	22.61	6.29378	67.6139	13.7237	6565.25
91500-D47	26.8357	74.897	0.358301	0.0761737	0.00203713	1.87628	0.0577905	0.179138	0.00435323	1099.69	49.075	1072.75	20.4142	1062.26	23.8063	0.99	32.659	1.72042	130.916	0	2.59022	0.0245477	0.102762	0.593018	0.217262	2.5489	0.872633	11.504	4.66563	23.811	6.14987	61.57	12.1112	6234.29
91500-D48	27.9743	78.2716	0.357401	0.0735863	0.00217791	1.82412	0.0607366	0.179202	0.00355742	1031.48	60.0325	1054.17	21.849	1062.61	19.456	0.99	32.659	4.09052	137.612	0	2.36064	0.0116798	0.0977358	0.161258	0.160745	2.21124	0.882223	12.7909	4.25312	25.0978	6.56627	66.3097	12.8099	6394.1
91500-E01	25.3809	74.8143	0.339253	0.0742648	0.00150508	1.80568	0.0370599	0.176729	0.00324786	1050.01	46.45	1047.52	13.431	1049.08	17.8016	0.99	32.659	3.66655	119.534	0	2.31458	0.0110226	0.194655	0.0761736	0.139099	1.57609	0.794408	10.4214	4.11029	21.0065	5.51274	63.2618	11.6612	6157.27
91500-E02	26.5196	74.8037	0.354523	0.0754952	0.0014773	1.89472	0.0420878	0.181611	0.00316521	1083.34	38.885	1079.24	14.7814	1075.77	17.2779	0.99	32.659	0	121.657	0.0164628	2.18391	0.0413553	0.0521652	0.735066	0	1.81854	0.851554	10.7558	4.57015	22.0564	5.99675	60.7821	12.2674	6360.6
91500-E03	29.8879	84.7751	0.352555	0.074697	0.00171922	1.8748	0.0553403	0.181915	0.00392436	1061.12	46.2975	1072.23	19.5599	1077.43	21.4122	0.99	32.659	7.41317	134.882	0	2.44879	0.0148132	0	0.821291	0.170113	1.97232	0.919765	11.4524	5.38381	23.5329	6.78146	73.9118	13.0363	7078.59
91500-E04	29.5572	84.7369	0.348811	0.075063	0.00167375	1.8256	0.0474727	0.176425	0.00332894	1070.06	40.5825	1054.7	17.0744	1047.41	18.2503	0.99	32.659	2.9069	128.903	0	2.57473	0.0148412	0.196624	0.102882	0.136364	2.25308	0.963275	10.283	5.0054	24.6402	6.10853	68.9929	12.7071	6953.9
91500-E05	30.9039	89.674	0.344625	0.0746014	0.00164667	1.83744	0.0492547	0.178564	0.00346084	1057.41	44.445	1058.94	17.6406	1059.12	18.9385	0.99	32.659	4.11674	138.371	0	2.80473	0	0	0.427656	0.0565285	2.77906	0.984048	10.8098	4.86549	24.2849	7.23129	68.6914	12.3414	6893.32
91500-E06	27.1427	82.0245	0.33091	0.0751586	0.0017086	1.86296	0.0489637	0.179776	0.00324253	1072.22	44.9075	1068.04	17.3807	1065.75	17.7268	0.99	32.659	6.95763	116.725	0	3.21365	0.0311798	0	0.541688	0.176688	1.79701	0.654677	10.0467	4.2446	20.8313	5.40315	60.5777	10.8533	7010.87
91500-E07	31.647	91.7579	0.344897	0.0753369	0.00160821	1.82457	0.0498263	0.175123	0.00336369	1077.47	42.59	1054.33	17.926	1040.28	18.4609	0.98	32.659	3.31218	137.752	0	2.71283	0.0310595	0.617492	0.594898	0.10569	1.70704	0.970744	11.9409	5.05779	25.8661	7.04112	72.9496	13.3175	7040.6
91500-E08	32.499	91.3358	0.355819	0.0744231	0.00180522	1.87583	0.0512924	0.183217	0.00341482	1053.71	49.23	1072.59	18.1248	1084.53	18.6139	0.98	32.659	4.85584	141.409	0	3.21905	0.0161604	0.142797	0.731823	0.155416	2.4303	1.01018	11.7872	5.20218	27.7807	7.23321	78.4317	13.5524	7208.81
91500-E09	30.6327	88.9924	0.344217	0.074009	0.00172472	1.83465	0.0482447	0.180046	0.003619	1042.6	46.76	1057.95	17.2964	1067.23	19.7785	0.99	32.659	3.08816	135.101	0	2.69955	0.0164003	0.144944	0.400829	0.111721	2.53082	0.939005	12.5612	4.83822	27.7375	7.00804	72.9747	13.767	7090.56
91500-E10	31.106	90.7753	0.342671	0.075751	0.00171684	1.86575	0.0470184	0.178294	0.00289577	1088.58	45.215	1069.03	16.6753	1057.65	15.853	0.98	32.659	6.09859	141.199	0.0118346	2.7773	0.00837235	0	0.116962	0.206243	1.63576	0.862868	11.5626	4.92461	27.222	6.80485	73.1054	13.5319	7335.34
91500-E11	27.4471	85.3361	0.321635	0.0755393	0.00168326	1.86327	0.0422842	0.179561	0.00404401	1083.34	44.445	1068.15	15.0126	1064.58	22.1084	0.99	32.659	8.14287	139.938	0	2.49958	0.00829021	0.586338	0.696923	0.040357	2.41916	0.957161	11.9983	4.66927	26.8316	6.45443	71.1662	12.7509	7125.86
91500-E12	24.615	81.3929	0.302422	0.0742207	0.00182233	1.83713	0.0515285	0.178779	0.00367841	1047.22	48.92	1058.84	18.4556	1060.3	20.1243	0.99	32.659	3.57099	108.439	0	2.01274	0	0.073392	0.290853	0.153153	1.89695	0.673286	9.24283	3.55295	19.6113	5.04901	55.7616	10.3673	6984.04
91500-E13	24.2749	70.5779	0.343945	0.0737081	0.00157143	1.82001	0.051707	0.178897	0.00334817	1035.19	42.595	1052.69	18.6316	1060.95	18.3173	0.99	32.659	6.70817	116.717	0	1.98256	0.0215342	0	0.301638	0.203533	1.98824	0.620194	10.0405	4.05268	19.9803	5.57696	61.922	10.1924	5606.14
91500-E14	22.9341	66.8841	0.342893	0.0760519	0.0016221	1.88039	0.0528026	0.179443	0.0035686	1098.15	42.5925	1074.2	18.6281	1063.93	19.5132	0.99	32.659	5.28434	109.447	0	1.98861	0.0139018	0.119261	0.486571	0.253354	1.74631	0.672305	8.77952	3.74655	18.7863	4.96057	57.9853	10.3405	5735.72
91500-E15	24.1331	70.3431	0.343077	0.0746039	0.00165829	1.8047	0.0471246	0.175527	0.00332464	1057.41	44.445	1047.16	17.0753	1042.49	18.2405	0.99	32.659	5.43561	116.924	0	2.40798	0	0.241078	0.24551	0.270862	1.6825	0.787496	9.41491	4.145	21.2904	5.78358	61.787	10.5093	5663.27
91500-E16	19.6736	62.1719	0.316439	0.0751561	0.00167722	1.8957	0.0537052	0.182813	0.00389666	1072.22	44.445	1079.58	18.8461	1082.33	21.2451	0.99	32.659	5.84728	89.8032	0	1.97394	0.00703643	0.240432	0.489638	0.227525	1.04352	0.541337	7.09092	3.19098	16.0555	4.54198	49.2363	8.82156	5556.52
91500-E17	23.9968	69.4962	0.345297	0.0740252	0.00162198	1.81872	0.0527942	0.177236	0.00392852	1042.6	44.445	1052.22	19.0315	1051.86	21.5196	0.99	32.659	7.57884	114.174	0.0106025	1.97927	0.0148564	0	0.0514562	0.344756	1.8213	0.793943	9.98437	3.9695	20.9443	5.41609	61.0157	10.4403	5444.33
91500-E18	24.778	71.9906	0.344183	0.0757348	0.00175487	1.88168	0.0515057	0.181104	0.00479897	1087.96	50.925	1074.66	18.1631	1073	26.199	0.99	32.659	3.49518	121.168	0	2.38744	0.0290833	0.123768	0.0226556	0.176029	2.29892	0.865673	8.7297	4.18024	20.2927	5.3427	58.3989	10.1253	5399.2
91500-E19	19.6767	63.5101	0.30982	0.0729232	0.00173593	1.76898	0.0486214	0.175981	0.00325	1012.96	49.2325	1034.15	17.8433	1044.98	17.8245	0.98	32.659	2.27723	87.1308	0	1.61376	0	0.190803	0.361695	0.18123	0.822952	0.435451	6.46903	2.96343	15.2077	4.22241	46.7612	8.08723	5525.12
91500-E20	26.3218	74.9296	0.351287	0.0741545	0.00222195	1.85037	0.0596791	0.179735	0.00589962	1055.56	61.11	1063.56	21.2717	1065.53	32.2424	0.99	32.659	4.24502	122.029	0	2.25453	0.0230129	0.129676	0.631206	0.246828	2.28022	0.91915	9.3194	4.51961	21.5006	5.87984	63.0934	10.8944	5613.87
91500-E21	24.7245	71.9006	0.343871	0.0756055	0.0024582	1.85003	0.0517121	0.178605	0.00580039	1084.88	65.8975	1063.44	18.4377	1059.35	31.7305	0.99	32.659	4.89344	116.002	0.0102705	2.57848	0.0216783	0.488459	0.247627	0.159829	1.77459	0.75757	10.3283	4.07332	23.0388	5.51044	62.7034	11.2904	5707.99
91500-E22	27.5694	77.9559	0.353654	0.073673	0.00190018	1.84085	0.0555508	0.18147	0.00638285	1032.41	47.2225	1060.16	19.8682	1075	34.8313	0.98	32.659	4.54056	122.994	0	2.19466	0.0072966	0.184342	0.59733	0.263683	2.64252	0.692222	10.2262	4.46075	23.6239	5.84522	65.6266	12.3497	5612.97
91500-E23	25.8333	72.9671	0.354041	0.076087	0.00188246	1.85955	0.0525945	0.17687	0.0055028	1098.15	45.37	1066.83	18.6896	1049.85	30.1474	0.98	32.659	6.06343	123.022	0	2.53735	0.0074863	0.0630216	0.0510446	0.225411	2.37249	0.826252	10.5213	4.23788	23.2975	5.66137	66.06	10.8751	5740.23
91500-E24	18.8406	61.1414	0.308148	0.0732185	0.00199207	1.84972	0.053028	0.181812	0.00435107	1020.37	55.56	1063.33	18.9082	1076.87	23.7408	0.98	32.659	2.38416	83.3297	0.0205469	1.93052	0.00725774	0.121741	0.0984596	0.0581748	1.55021	0.624042	7.63377	2.98504	14.7956	3.91947	45.9855	7.90401	5554.54
91500-E25	20.596	64.1532	0.321043	0.0735064	0.00197368	1.80704	0.0614924	0.178638	0.00516706	1027.78	54.4725	1048.01	22.2549	1059.53	28.2664	0.98	32.659	4.37639	87.0447	0	2.11205	0	0.141336	0.0253319	0.186448	1.87026	0.66523	8.28794	3.10235	15.5167	4.60616	50.9055	8.40131	5705.04
91500-E26	24.5831	73.3722	0.335047	0.0734964	0.002382	1.82658	0.0678909	0.179552	0.00626163	1027.78	65.2775	1055.05	24.3988	1064.53	34.2255	0.99	32.659	5.75472	119.659	0	2.47181	0	0.244021	0.523982	0.332347	2.03536	0.649145	9.26123	4.63139	21.4002	5.71159	62.8447	11.2434	5862.97
91500-E27	25.8067	72.9359	0.353827	0.07488	0.00244778	1.8502	0.0682635	0.17917	0.00518078	1064.82	66.67	1063.5	24.3296	1062.44	28.3287	0.99	32.659	7.93508	117.438	0	2.02804	0	0.282736	0.288379	0.102206	1.33447	0.941223	10.5591	4.10477	22.3369	5.97233	60.7123	11.4096	5766.49
91500-F01	31.9635	88.0531	0.363003	0.0754233	0.00186372	1.85126	0.052576	0.178007	0.00364346	1079.63	49.695	1063.88	18.7372	1056.08	19.9463	0.99	32.659	10.0622	130.85	0	2.17543	0.0194079	0.164216	0.457278	0.155842	2.11701	0.69856	10.2686	4.3783	23.1191	6.16366	63.6688	12.2135	5545.73
91500-F02	32.6132	90.1502	0.361765	0.0743367	0.0019407	1.84914	0.0573417	0.180333	0.00438201	1050.01	51.85	1063.12	20.4484	1068.79	23.9394	0.99	32.659	8.18841	131.746	0	2.80935	0	0	0.596288	0.118561	2.76143	0.996451	10.7523	4.7545	25.2954	6.37604	63.3948	11.094	5631.1
91500-F03	33.0522	87.2454	0.378841	0.0760954	0.00229877	1.90655	0.0708565	0.181784	0.00456684	1098.15	65.74	1083.38	24.7642	1076.71	24.9181	0.99	32.659	9.20488	131.214	0	2.45374	0.0540158	0	0.482737	0.216327	2.13084	0.759263	10.6941	4.52587	23.4745	5.29318	60.2862	11.4844	5609.36
91500-F04	31.68	89.0129	0.355903	0.0736646	0.00217885	1.79385	0.0652161	0.176556	0.00432547	1031.48	63.8875	1043.22	23.7124	1048.13	23.7062	0.99	32.659	7.39642	129.515	0	2.18006	0	0.16293	0.129405	0.0773332	2.88699	0.485074	10.5202	3.97373	23.7769	6.40368	58.123	11.3903	5764.97
91500-F05	32.7195	90.2779	0.362431	0.0741885	0.00215733	1.85996	0.0649559	0.181449	0.00396881	1055.56	59.2575	1066.97	23.0729	1074.88	21.663	0.99	32.659	0	129.924	0.0255543	2.58771	0	0.447205	0.591252	0.318444	2.86593	0.744838	9.87587	4.18301	22.324	6.32967	61.0847	12.4455	5667.67
91500-F06	33.7243	91.1212	0.370103	0.0755715	0.00237384	1.84044	0.0630027	0.176891	0.00372629	1083.34	62.965	1060.02	22.5334	1049.97	20.4186	0.99	32.659	0.810073	133.831	0	2.31445	0	0.292575	0.812203	0.208341	2.05566	0.931094	11.5521	4.01284	23.6385	5.54653	60.4742	12.6352	5582.59
91500-F07	31.2027	88.556	0.35235	0.0753208	0.00275378	1.84982	0.0721657	0.178219	0.00444655	1076.86	69.4475	1063.37	25.7226	1057.24	24.3352	0.99	32.659	5.06807	125.511	0	2.54007	0	0.170677	0.135201	0.283643	2.27581	0.907111	10.81	4.71155	25.7235	5.95454	67.2399	12.5693	5812.04
91500-F08	32.6871	89.6201	0.36473	0.0744392	0.00242164	1.85058	0.0609929	0.180121	0.00421533	1053.71	65.275	1063.64	21.7379	1067.63	23.0334	0.99	32.659	11.6087	131.517	0	1.96916	0.0186448	0	0.743931	0.111494	2.66759	0.865241	9.52237	4.87325	23.9399	6.20765	62.0564	13.1723	5804.28
91500-F09	35.6441	94.4535	0.377371	0.074509	0.00214361	1.8438	0.0638381	0.179383	0.00372591	1055.25	63.1175	1061.22	22.8049	1063.6	20.3736	0.99	32.659	4.48984	144.764	0.0263315	2.45851	0	0.152814	0.725265	0.508021	2.49498	0.941957	10.4707	4.42618	26.3465	6.87052	69.7511	13.1197	5761.46
91500-F10	35.7838	94.0876	0.380324	0.075251	0.00225909	1.8566	0.0662521	0.178957	0.00373425	1075.93	65.745	1065.78	23.5605	1061.27	20.4265	0.99	32.659	11.2883	137.342	0	2.42766	0	0	0.486699	0.1096	4.11109	1.07911	10.022	4.95083	25.2289	6.02133	67.9264	12.6936	5503.54
91500-F11	34.9047	94.867	0.367932	0.0752212	0.00243847	1.80488	0.0653352	0.174604	0.00460184	1075.93	64.8175	1047.22	23.6625	1037.43	25.2618	0.99	32.659	2.39753	137.892	0	2.86712	0.03928	0	0.259659	0.39014	2.44104	0.872849	14.3463	5.06531	25.1696	6.58288	67.3178	15.1406	5881.79
91500-F12	33.8578	91.547	0.36984	0.0745388	0.00218393	1.89552	0.0663208	0.183736	0.0044492	1057.41	58.9475	1079.52	23.2685	1087.35	24.2366	0.99	32.659	3.48455	128.531	0	2.46362	0.0190552	0	0.629576	0.529822	1.8946	0.880517	11.5939	4.6929	24.2846	5.88339	68.108	13.5826	5762.23
91500-F13	33.9328	92.5173	0.366772	0.0753903	0.00233974	1.85139	0.0666391	0.177969	0.00389671	1079.63	61.5775	1063.93	23.7413	1055.87	21.3323	0.99	32.659	1.12513	132.513	0	2.74158	0.0186905	0.311878	0	0.0370407	2.55369	0.927787	11.8978	4.88907	24.7189	5.61145	65.4304	13.5454	5622.41
91500-F14	30.5471	91.4417	0.334061	0.0743697	0.00252383	1.84901	0.0733259	0.180371	0.00443159	1051.55	67.4375	1063.08	26.1432	1069	24.2093	0.99	32.659	2.29062	131.789	0	2.32568	0.0190527	0.317838	0.376144	0.188747	1.89309	0.692241	11.3073	4.42072	23.4031	5.99615	61.2259	11.9874	5748.43
91500-F15	31.6622	89.7714	0.352698	0.0757149	0.00240581	1.86288	0.0702188	0.17905	0.00493401	1087.04	58.335	1068.01	24.9152	1061.78	26.9826	0.99	32.659	0	139.974	0.0995891	1.79601	0	0.286941	0.452136	0.34088	1.2841	1.2802	11.7855	4.29537	24.907	6.04151	61.6242	12.4153	5363.54
91500-F16	33.4904	90.9381	0.368277	0.0740451	0.00226645	1.83752	0.0706011	0.17929	0.00431284	1042.6	57.25	1058.98	25.2742	1063.1	23.5825	0.99	32.659	0	140.023	0	2.81408	0	0	0.883991	0.495181	1.79392	0.868494	9.81459	4.83566	27.2042	6.36623	64.559	13.7974	5678.54
91500-F17	30.7155	86.2403	0.356162	0.0740173	0.0021832	1.8354	0.0566883	0.179582	0.00360056	1042.6	60.34	1058.22	20.3133	1064.69	19.6855	0.99	32.659	12.2941	134.031	0	2.2395	0.0190044	0	0.248529	0.112548	2.94741	0.804912	13.5167	4.32658	21.1834	6.44974	56.0019	11.8863	5550.27
91500-F18	33.5669	89.1159	0.376666	0.0757427	0.00240855	1.865	0.0695645	0.178758	0.00472368	1088.58	58.7975	1068.76	24.6651	1060.19	25.8393	0.99	32.659	3.43482	135.704	0	2.39546	0	0.161933	0.509749	0.269367	2.90278	0.97812	13.0924	4.92841	24.9717	5.9279	68.9013	13.1038	5691.9
91500-F19	33.6263	94.1005	0.357344	0.0733146	0.00228193	1.80753	0.0626344	0.179394	0.00466996	1033.34	58.7975	1048.18	22.6638	1063.66	25.5319	0.98	32.659	1.33727	142.686	0	2.44997	0	0.57463	0	0.318695	2.86717	0.93564	12.0493	4.87311	25.2422	6.14555	63.0551	14.0877	5747.71
91500-F20	35.7835	95.0416	0.376504	0.0741515	0.00224776	1.80533	0.0660964	0.177247	0.00445376	1055.56	61.11	1047.39	23.9341	1051.92	24.3947	0.99	32.659	2.14053	138.726	0.0271249	2.26442	0.0375572	0	0.365069	0.11064	2.44279	1.03761	12.7401	4.68226	25.6245	6.58062	68.6649	13.7261	5630.64
91500-F21	34.8532	91.7402	0.379912	0.0756085	0.00250794	1.89507	0.0764259	0.181093	0.00417111	1084.88	66.67	1079.36	26.8148	1072.94	22.7733	0.99	32.659	4.47206	141.303	0	2.14624	0.019648	0	0.63633	0.19289	3.286	0.844152	12.5403	4.07104	24.5158	6.44706	67.1367	13.7716	5593.65
91500-F22	29.9891	85.8457	0.349338	0.0752035	0.00232535	1.82915	0.0687527	0.177243	0.00477054	1073.77	66.825	1055.97	24.6858	1051.9	26.129	0.99	32.659	1.04503	131.303	0	3.10859	0	0	0	0.258622	2.45578	0.791314	11.1255	4.64881	24.568	6.12427	63.2801	11.8843	5243.21
91500-F23	30.9927	84.1655	0.368235	0.0745565	0.00241433	1.87125	0.0800039	0.181097	0.00466433	1057.41	64.815	1070.97	28.3018	1072.96	25.4645	0.99	32.659	8.41844	132.409	0	2.23196	0.038139	0	0.367382	0.149033	1.41545	0.764718	10.3053	4.38156	23.8407	6.00911	61.581	13.1735	5487.96
Plešovice monitoring standard zircon
PLE-01	80.0918	774.792	0.103372	0.0505748	0.00112894	0.361896	0.00878887	0.0517487	0.000904066	220.44	51.8425	313.629	6.55615	325.248	5.54402	0.96	32.7313	32.983	635.463	0.0514651	2.7087	0.129636	2.40192	5.24894	1.30958	12.5582	6.65093	68.0427	18.9925	69.677	13.1947	89.5806	11.0774	11741.7
PLE-02	154.239	1004.35	0.15357	0.0512748	0.00116788	0.387412	0.00977833	0.054713	0.00107177	253.77	53.6925	332.477	7.15988	343.392	6.55327	0.96	32.7313	44.7556	657.773	0.0340065	3.10119	0.921001	3.17408	6.37357	1.81508	21.7063	8.73705	82.3948	20.6032	71.569	12.009	88.4082	11.1249	11389.9
PLE-03	139.577	925.461	0.150818	0.0484672	0.00109652	0.35978	0.0091399	0.0534933	0.000891246	120.46	49.07	312.05	6.8283	335.933	5.45663	0.92	32.7313	41.6986	620.528	0.209853	3.87498	0.444032	3.76682	8.82716	1.44974	23.6574	7.19058	77.9142	20.1337	64.2931	11.1413	90.3864	9.19242	10712.6
PLE-04	84.136	713.649	0.117896	0.0540951	0.00191834	0.397664	0.0101597	0.0528997	0.000900269	375.98	76.845	339.952	7.38447	332.3	5.51485	0.97	32.7313	39.8762	466.23	0	2.60027	0.219896	1.59426	4.90108	0.911877	10.2052	5.24534	55.5325	15.2762	50.5287	9.84024	70.3761	8.91746	11012.7
PLE-05	133.937	964.863	0.138815	0.0536633	0.00142923	0.37666	0.00950971	0.0524138	0.000893044	366.72	61.105	324.578	7.01755	329.324	5.47311	0.98	32.7313	30.8983	635.918	0.163494	2.57655	0.229807	2.59167	5.12745	1.07728	19.617	7.65554	75.0289	20.1483	62.2002	11.3074	77.3513	10.202	11213.5
PLE-06	75.322	737.269	0.102164	0.0506185	0.00125828	0.372918	0.00943524	0.0533203	0.000901751	233.4	57.395	321.814	6.98155	334.874	5.52176	0.96	32.7313	26.3804	585.22	0.04558	2.56186	0.0590691	2.34709	4.87696	1.49355	15.3493	6.79987	65.1687	18.9413	61.0597	12.516	90.6337	10.1614	10765.2
PLE-07	79.301	750.358	0.105684	0.0519855	0.00128968	0.382372	0.00960176	0.0533833	0.00100741	283.395	55.55	328.782	7.05625	335.26	6.16774	0.98	32.7313	22.7431	570.755	0.153104	2.28254	0.155921	1.87733	3.33545	0.505974	17.5053	5.77525	64.4121	18.095	61.6322	11.8814	88.8606	9.83275	10327.9
PLE-08	106.105	713.963	0.148615	0.0544423	0.00110509	0.393113	0.00934629	0.0526638	0.00117248	390.79	46.29	336.641	6.81597	330.855	7.1824	0.98	32.7313	26.2778	458.3	0.0358028	2.50134	0.312501	2.61131	4.86631	1.46539	16.5325	6.06737	57.5957	14.6857	49.6577	8.2124	55.1885	6.87471	8763.33
PLE-09	101.745	708.757	0.143554	0.0548091	0.000856901	0.396689	0.00735158	0.0526746	0.000859499	405.605	35.1825	339.244	5.34952	330.921	5.26647	0.97	32.7313	23.601	500.895	0.0794967	2.59654	0.257122	3.1527	4.73255	1.26595	17.1517	5.60472	57.3102	16.4089	55.2916	9.77739	70.4583	9.22959	8718.11
PLE-10	137.968	867.213	0.159094	0.0523859	0.00148371	0.38517	0.0084139	0.0531369	0.000858864	301.91	64.81	330.835	6.17182	333.752	5.26033	0.99	32.7313	21.8312	584.127	0.468714	3.61481	0.431406	3.75897	10.1839	1.72066	20.0619	7.37673	71.5295	19.1113	60.8256	11.1372	82.2903	8.70691	9267.27
PLE-11	64.7318	617.203	0.104879	0.0519752	0.00154171	0.38254	0.0100316	0.0530714	0.000904609	283.395	66.6575	328.905	7.37095	333.35	5.54052	0.98	32.7313	19.9088	522.103	0.0711477	1.78938	0.147903	2.60538	5.36793	1.40848	13.9183	4.58456	56.0534	15.4486	56.4478	10.7196	77.1986	8.4061	9314.82
PLE-12	133.838	938.088	0.142672	0.0531795	0.00153204	0.382184	0.00801286	0.0523548	0.000820828	344.5	66.66	328.644	5.89067	328.963	5.03129	0.99	32.7313	44.6177	568.012	0.106765	3.37017	0.244862	3.27647	7.03892	1.29031	22.7412	7.15811	72.8308	19.4193	60.4415	10.1597	73.516	8.29723	10321.5
PLE-13	149.447	980.987	0.152344	0.0530542	0.00164776	0.378203	0.00855805	0.0515847	0.000754598	331.54	104.62	325.715	6.30898	324.243	4.62914	0.99	32.7313	34.2359	623.925	0.137696	3.07209	0.316469	5.08401	6.91671	1.42181	22.8446	7.40548	76.3728	20.4039	70.466	11.1226	86.7699	10.2392	9816.46
PLE-14	64.9563	638.986	0.101655	0.0517529	0.000958646	0.387708	0.00825617	0.0540069	0.000826959	275.99	42.5875	332.694	6.04526	339.075	5.06108	0.98	32.7313	29.5044	473.398	0	2.68395	0.184757	2.81636	3.3874	1.17746	13.7358	4.80008	53.4627	14.9724	51.6673	9.13668	73.5499	8.50981	9244.75
PLE-15	62.6829	641.039	0.0977833	0.0518644	0.000920217	0.385253	0.00759799	0.053602	0.000742764	279.69	40.7375	330.896	5.57383	336.598	4.5482	0.98	32.7313	40.8452	455.807	0.0134153	2.17683	0.153652	2.07805	3.33285	0.781805	13.1704	5.09072	54.6239	15.0287	50.6547	9.15727	72.5984	9.04231	9677.62
PLE-16	118.664	865.81	0.137055	0.0530488	0.00105558	0.388859	0.00975267	0.0528866	0.000878383	331.54	46.2925	333.536	7.1337	332.219	5.38099	0.99	32.7313	35.587	618.489	0.0332303	2.52637	0.334659	3.23473	4.92899	1.2497	19.7926	6.91011	72.6777	19.9234	72.6678	11.9544	83.4293	11.4405	10699.6
PLE-17	61.4629	622.089	0.0988009	0.055562	0.000978566	0.407468	0.0085798	0.0530204	0.000845064	435.23	38.885	347.05	6.19418	333.038	5.17646	0.95	32.7313	44.7569	488.631	0.632181	5.9179	0.836486	5.20149	4.16773	1.59592	14.253	4.76549	53.4831	15.8681	56.8662	9.55644	68.4119	9.52242	9799.64
PLE-18	148.505	986.039	0.150608	0.0533657	0.000979271	0.394246	0.00889976	0.0531506	0.000888269	342.65	42.59	337.467	6.48546	333.836	5.44015	0.98	32.7313	29.9259	686.25	0.166855	4.11383	0.558449	4.97732	7.13792	2.0406	23.8368	7.95797	77.0085	22.2466	79.4857	12.4423	89.628	12.0517	11219.2
PLE-19	66.2223	672.058	0.0985367	0.054072	0.00121715	0.394498	0.0106677	0.0524783	0.00100432	372.275	54.625	337.65	7.77093	329.719	6.154	0.97	32.7313	24.4484	548.685	0	2.09155	0.0942004	1.44077	3.14506	0.747748	13.7769	5.61685	57.8255	16.3197	59.8961	9.98019	74.592	10.7065	11055.4
PLE-20	73.8338	722.472	0.102196	0.0583032	0.00131253	0.427911	0.0155173	0.0530964	0.00178243	542.63	45.365	361.692	11.037	333.504	10.9124	0.91	32.7313	39.4568	476.891	1.54921	14.2632	2.21697	11.8434	5.3067	3.66625	17.0453	5.32387	52.4998	15.7998	51.8469	9.63467	60.4334	9.03593	11518.7
PLE-21	93.4782	797.561	0.117205	0.0523746	0.000973517	0.382926	0.00776688	0.0529076	0.000752295	301.91	42.59	329.189	5.70705	332.348	4.60941	0.99	32.7313	30.5778	475	0.100098	2.42423	0.250684	1.8184	3.71702	0.840505	14.2149	5.80628	55.441	15.4545	46.6195	8.45422	60.7382	7.876	11965.8
PLE-22	101.812	887.847	0.114673	0.0521575	0.00113837	0.383203	0.00955615	0.0531048	0.000785856	300.06	49.995	329.392	7.01856	333.555	4.81386	0.98	32.7313	40.2894	548.309	0.0545859	2.04756	0.124818	2.40631	3.44513	1.08105	16.5492	6.38016	61.4555	17.8527	61.4306	10.2299	66.3518	8.36073	11973.3
PLE-23	151.208	997.426	0.151598	0.0521301	0.000987338	0.382014	0.00797357	0.0532339	0.000998251	300.06	44.44	328.519	5.86254	334.345	6.11256	0.98	32.7313	28.0383	684.216	0.0353214	3.83583	0.460394	6.39425	6.52185	1.61576	24.129	8.15001	83.241	22.5012	75.2255	13.34	89.9094	11.9594	11405.2
GJ-1 monitoring standard zircon
GJ-1-01	17.2359	249.971	0.0689516	0.0625562	0.00113853	0.853707	0.0179077	0.0985116	0.00143031	694.455	38.885	626.682	9.81834	605.68	8.39986	0.96	32.7469	5.07732	223.319	0	17.4984	0.0507838	0.640596	1.8559	0.721237	6.03278	1.93214	18.3026	6.62855	27.8697	5.59573	50.5877	11.8751	7099.83
GJ-1-02	17.2858	255.559	0.0676393	0.0621002	0.00112632	0.845911	0.0179425	0.0983479	0.00146807	677.48	38.885	622.403	9.87875	604.719	8.62256	0.97	32.7469	3.35662	216.058	0	16.7272	0.033359	0.507736	2.47999	0.605832	5.85928	1.96632	21.5104	7.00891	27.457	5.7067	58.1593	11.101	7194.16
GJ-1-03	23.4482	317.941	0.0737503	0.0606446	0.00116461	0.823024	0.0170806	0.098051	0.00154946	627.795	74.99	609.734	9.52254	602.977	9.10233	0.98	32.7469	4.48734	304.983	0.0225567	22.8239	0.0556691	1.5467	2.61705	1.94402	11.136	2.72429	27.019	9.11629	37.8457	7.80342	74.5458	14.0537	7548.23
GJ-1-04	18.6838	291.969	0.0639926	0.0602977	0.0010995	0.818132	0.0166819	0.0979848	0.00164249	612.98	38.88	607.006	9.32559	602.588	9.64875	0.99	32.7469	8.23967	250.266	0	19.7136	0.00790344	0.698713	1.99268	1.32952	7.46596	2.15768	21.459	7.05171	30.5215	6.54748	63.881	14.0065	7847.2
GJ-1-05	18.3817	235.264	0.078132	0.060803	0.00134002	0.818495	0.0214974	0.0981813	0.0020753	631.5	48.14	607.209	12.0105	603.742	12.1865	0.99	32.7469	3.21963	244.81	0	18.0338	0.0366574	1.02171	1.15416	1.03905	7.67541	2.54721	21.8088	7.39196	30.8513	6.40622	62.5208	11.8634	6107.33
GJ-1-06	17.8621	235.273	0.0759206	0.0614459	0.00115794	0.824226	0.0173482	0.097779	0.00174314	653.72	40.7375	610.403	9.66508	601.38	10.2413	0.98	32.7469	5.4518	248.233	0	17.8312	0.0338153	0.869684	2.54215	1.28348	7.40767	2.03996	21.6111	6.63441	27.9754	6.53512	58.0124	12.183	6084.63
GJ-1-07	13.9457	211.083	0.066067	0.059493	0.00170393	0.812108	0.0244243	0.0982809	0.00202996	584.9	67.58	603.636	13.6919	604.326	11.9194	0.99	32.7469	1.99573	195.066	0.0212403	15.0797	0.0453812	0.500049	1.90965	0.873154	6.67802	1.2826	17.0124	5.6919	24.3213	5.24731	50.74	9.81736	5909.54
GJ-1-08	14.2654	215.275	0.066266	0.0595194	0.00163673	0.811254	0.0243233	0.0981532	0.00214549	587.065	65.73	603.157	13.6417	603.577	12.5988	0.99	32.7469	4.61296	199.53	0	15.5135	0.0349249	0.0961713	1.30204	0.774281	6.27349	1.56184	17.3871	5.7219	25.8904	5.28936	47.5569	10.5906	6052.7
GJ-1-09	9.22939	248.939	0.0370749	0.0599882	0.00130336	0.81136	0.0198682	0.0979497	0.00161162	611.13	48.1375	603.217	11.1449	602.382	9.46794	0.99	32.7313	0.0893531	200.049	0.0114612	14.2282	0.0158874	0.470289	1.81691	0.988308	6.19299	1.68619	16.5486	5.78999	24.0493	5.16072	54.3239	10.8221	6670.25
GJ-1-10	9.06049	242.286	0.0373959	0.0584064	0.00166042	0.772306	0.0239147	0.096384	0.00198994	546.33	61.1	581.085	13.7068	593.183	11.7047	0.97	32.7313	2.14222	207.396	0.0558911	14.8022	0.0193415	0.635911	0.745999	0.670753	6.8206	1.31609	19.0092	6.16242	29.0925	5.21845	49.0496	9.66953	6459.42
Note: All age calculations and plots were performed using IsoplotR (Vermeesch, 2018). The weighted mean 207Pb/206Pb and 206Pb/238U ages of zircon standard 91500 are 1061 ± 4 Ma and 1062 ± 2 Ma (95% confidence, n=180, MSWD=0.17), respectively. The weighted mean 206Pb/238U ages of monitoring zircon standards Plešovice and GJ-1 are 332.7 ± 1.1 Ma (95% confidence, n=23, MSWD=0.53) and 603 ± 3.1 Ma (9…

## Sheet: Standard rutile U-Pb data
Supplementary Data 1. Standard rutile U-Pb isotopic analyses.
Sample/Spot no.	207Pb/206Pb	207Pb/206Pb	207Pb/235U	207Pb/235U	206Pb/238U	206Pb/238U	207Pb/235U	207Pb/235U	206Pb/238U	206Pb/238U	Concordance
	Ratio	1sigma	Ratio	1sigma	Ratio	1sigma	Age (Ma)	1sigma	Age (Ma)	1sigma
R632 reference rutile
R632-01	0.0559569	0.00169502	0.611103	0.0176221	0.0793369	0.000871268	484.255	11.1111	492.164	5.21049	0.98
R632-02	0.0585631	0.00194903	0.651097	0.0205088	0.0805431	0.0010528	509.154	12.6172	499.363	6.2867	0.98
R632-03	0.0565389	0.00170225	0.621588	0.0193314	0.0795786	0.000967018	490.842	12.1093	493.607	5.78044	0.99
R632-04	0.0579811	0.00174232	0.640612	0.0187258	0.0803014	0.000885936	502.685	11.5945	497.922	5.29343	0.99
R632-05	0.0558617	0.00218789	0.621373	0.0233141	0.0798491	0.00109739	490.708	14.6042	495.222	6.55658	0.99
R632-06	0.0586583	0.0022319	0.640827	0.0237431	0.0800309	0.00116907	502.818	14.6968	496.307	6.983	0.98
R632-07	0.0595006	0.00349185	0.665816	0.0367684	0.0815214	0.00159723	518.165	22.4146	505.197	9.52418	0.97
R632-08	0.0550194	0.00218783	0.596384	0.0233367	0.0783586	0.000933531	474.937	14.8468	486.318	5.58681	0.97
R632-09	0.0568339	0.00179251	0.625356	0.0192402	0.0792803	0.00086498	493.199	12.0243	491.825	5.17324	0.99
R632-10	0.0576861	0.00156109	0.636844	0.0172917	0.0805997	0.000802625	500.35	10.7319	499.702	4.79573	0.99
R632-11	0.0577813	0.00263842	0.634757	0.0287128	0.0798638	0.0011933	499.055	17.8374	495.31	7.12862	0.99
R632-12	0.0567387	0.00179783	0.627443	0.0201294	0.0800162	0.000885667	494.502	12.5635	496.219	5.29317	0.99
R632-13	0.0577088	0.00177361	0.635906	0.0190807	0.079442	0.00105706	499.768	11.848	492.791	6.31833	0.98
R632-14	0.0568112	0.00166977	0.626294	0.0232302	0.080438	0.00176584	493.785	14.5077	498.737	10.5393	0.99
R632-15	0.0602749	0.00353943	0.636279	0.0302146	0.0798617	0.00164997	500	18.7525	495.297	9.85342	0.99
R632-16	0.0542451	0.00253376	0.625921	0.022526	0.0800183	0.00146916	493.552	14.0714	496.232	8.77323	0.99
R632-17	0.0580254	0.00176993	0.64225	0.0213256	0.0802718	0.00115687	503.698	13.1898	497.745	6.90876	0.98
R632-18	0.0564946	0.00160647	0.61995	0.0188411	0.0796082	0.00100298	489.816	11.8143	493.783	5.9948	0.99
R632-19	0.0542711	0.00174319	0.613544	0.019265	0.0816383	0.000912557	485.793	12.1277	505.894	5.44557	0.95
R632-20	0.0602489	0.00251175	0.648656	0.0257242	0.0782417	0.00106204	507.651	15.8469	485.619	6.35497	0.95
R632-21	0.0582904	0.00229468	0.632927	0.0231412	0.0790389	0.000908866	497.918	14.3936	490.383	5.43621	0.98
R632-22	0.0562296	0.00168854	0.629273	0.0175499	0.0808411	0.000804361	495.643	10.9425	501.141	4.80504	0.98
R632-23	0.056879	0.00180877	0.642928	0.0195764	0.0815543	0.000793524	504.118	12.1037	505.393	4.73752	0.99
R632-24	0.057641	0.00169607	0.619272	0.0175583	0.0783257	0.000903247	489.391	11.0152	486.121	5.40614	0.99
R632-25	0.0574053	0.00179609	0.631586	0.0184514	0.0797932	0.000895476	497.084	11.4878	494.888	5.35271	0.99
R632-26	0.0571147	0.0017772	0.630614	0.0181239	0.0800868	0.000836915	496.478	11.2908	496.641	5.00226	0.99
R632-27	0.0600871	0.00257293	0.64218	0.0267114	0.0777794	0.00103802	503.655	16.5196	482.855	6.21408	0.95
R632-28	0.0544329	0.00273906	0.62002	0.0261112	0.0821006	0.00111867	489.86	16.3692	508.649	6.66991	0.96
R632-29	0.0576599	0.00368735	0.636384	0.0389673	0.0800024	0.00149196	500.065	24.1818	496.137	8.90937	0.99
R632-30	0.0568601	0.00237244	0.625816	0.0246559	0.0798776	0.000969947	493.486	15.4022	495.392	5.79635	0.99
R632-31	0.0570379	0.00228768	0.633696	0.0232687	0.0802151	0.000993008	498.396	14.4661	497.407	5.93207	0.99
R632-32	0.0574821	0.00206094	0.628504	0.0222733	0.0796649	0.00109123	495.164	13.8916	494.122	6.52094	0.99
R632-33	0.0554993	0.00212447	0.62613	0.0228856	0.0821805	0.0010476	493.682	14.2941	509.125	6.24651	0.96
R632-34	0.0590207	0.0026468	0.63607	0.0258253	0.0776995	0.00120838	499.87	16.0314	482.377	7.23279	0.96
RMJG reference rutile
RMJG-01	0.110198	0.00333849	4.76246	0.14562	0.312793	0.00412101	1778.31	25.6876	1754.44	20.2582	0.98
RMJG-02	0.110553	0.00456638	4.7596	0.20274	0.311426	0.00676418	1777.8	35.7623	1747.72	33.2632	0.98
RMJG-03	0.10856	0.0051059	4.69457	0.196546	0.315017	0.00610332	1766.27	35.0662	1765.35	29.9346	0.99
RMJG-04	0.105666	0.00624176	4.43699	0.248943	0.310321	0.0080392	1719.27	46.5059	1742.28	39.5618	0.98
RMJG-05	0.110194	0.00449987	4.60746	0.172781	0.311727	0.00549544	1750.62	31.3094	1749.2	27.0236	0.99
RMJG-06	0.107453	0.0057006	4.69185	0.165915	0.311876	0.00571789	1765.79	29.6223	1749.93	28.113	0.99
RMJG-07	0.11988	0.00386728	4.91821	0.151194	0.312922	0.00436824	1805.39	25.9693	1755.07	21.4689	0.97
RMJG-08	0.123272	0.00459209	5.06332	0.172102	0.314035	0.00490426	1829.98	28.8477	1760.53	24.0782	0.96
RMJG-09	0.106883	0.00647396	4.62257	0.304521	0.312852	0.00776397	1753.35	55.0065	1754.73	38.1347	0.99
Note: All age calculations and plots were performed using IsoplotR (Vermeesch, 201). The weighted mean 206Pb/238U age of rutile standard R632 is 495.6 ± 1 Ma (95% confidence, n=34, MSWD=1.2). The weighted mean 206Pb/238U age of monitoring standard RMJG is 1754 ± 9 Ma (95% confidence, n=9, MSWD=0.05), respectively. The recommended age of rutile R632 is 496 ± 2 Ma (Axelsson et al., 2018); the recom…

## Sheet: Zircon trace element data
Supplementary Data 1. Zircon trace and rare earth element compositions.
Sample/Spot no.	Ti	Y	La	Ce	Pr	Nd	Sm	Eu	Gd	Tb	Dy	Ho	Er	Tm	Yb	Lu	Hf	(Lu/Dy)N	Comment
	ppm	ppm	ppm	ppm	ppm	ppm	ppm	ppm	ppm	ppm	ppm	ppm	ppm	ppm	ppm	ppm	ppm
20SS10 quartz-mica schist, Dengfeng Complex
20SS10-01	4.93873	223.508	0	6.024	0.0539042	0.914785	0.537795	0.687866	3.30085	1.27062	15.3613	6.80179	33.026	9.05539	93.4017	17.0367	6830.06	11.0907
20SS10-02	12.9685	424.015	0	5.63088	0	0	1.75951	0.622062	4.86074	2.86819	28.692	11.3922	68.3056	15.4314	150.283	29.4378	8609.36	10.2599
20SS10-03	0	250.329	0	5.23921	0.0407496	0.346065	3.2583	0.558937	2.75096	1.5586	21.4258	7.92307	39.954	8.87768	91.8053	16.9316	6970.23	7.90242
20SS10-04	2.38631	106.643	0	4.70932	0	0.327848	0.257348	0	1.65957	0.652143	7.72247	3.91926	14.781	4.57225	51.6734	8.80145	8004.57	11.3972
20SS10-05	4.34068	457.359	0	9.34553	0.0699059	0	1.39989	0.751955	6.66452	2.42502	28.0977	12.8202	71.9615	15.806	185.878	34.3093	6663.81	12.2107
20SS10-07	0	143.273	0	3.68798	0	0	0.302481	0.263939	1.95266	0.883597	11.3314	4.18552	21.2954	4.57463	56.384	9.63988	6657.19	8.50725
20SS10-08	0	191.376	0	7.09241	0	0.776876	0	0	0.564037	1.21684	10.5153	5.42193	23.3076	7.6262	69.9918	18.9732	8495.8	18.0435
20SS10-09	0	214.061	0	4.95506	0	0	0.733239	0.212492	1.35298	1.36063	15.1906	6.11199	30.0799	9.55084	82.306	18.8791	7860.4	12.4282
20SS10-10	0	155.267	0	5.71434	0.105043	0.447732	1.05823	0.714272	2.92951	1.40139	11.5747	3.85477	24.7373	5.23224	61.8646	12.3406	7755.69	10.6617
20SS10-13	9.9006	1227.06	0	9.57561	0.253546	6.93108	5.47276	1.96116	29.0677	11.0046	98.1539	38.5915	171.892	35.0075	322.457	52.5306	7210.65	5.35186
20SS10-14	8.1225	622.921	0	9.56577	0	0.531296	2.09851	0.960837	11.2449	3.48335	45.0951	18.1705	85.5298	17.5761	205.176	40.6265	6872.19	9.00906
20SS10-15	0	450.808	0	5.48649	0.0565918	0.483847	1.91194	0.764615	10.2473	2.26492	35.8694	15.105	74.1457	14.2629	156.71	27.7242	8507.84	7.72921
20SS10-16	2.08095	175.181	0	5.27063	0.0632351	0.540855	0	0.304836	1.77856	0.815448	12.9656	4.41108	26.7944	6.17811	72.6568	14.9288	8902.19	11.5141
20SS10-17	2.67934	611.077	0	9.74585	0.0405577	1.38818	3.29416	1.79714	10.9121	4.90567	46.1844	19.6594	88.1543	21.6305	209.322	46.2777	6274.66	10.0202
20SS10-18	0	309.772	0	5.85382	0	0.283206	0.22411	0.0636772	3.52273	2.1479	21.3019	9.11175	47.6997	11.025	107.494	21.1587	7496.37	9.93275
20SS10-19	4.26534	788.325	0	12.5631	0.0636291	0	3.02485	0.366384	15.1918	5.09299	69.2116	22.7776	130.562	26.7481	295.775	57.6097	8119.03	8.3237
20SS10-20	0	345	0	7.48612	0.0290143	0.248776	0.788832	0.333828	6.02201	2.52874	21.0373	10.3072	52.3491	11.9688	130.129	25.4833	7474	12.1134
20SS10-21	0	293.794	0	6.51312	0.190572	0	0.648185	0.182551	4.79933	1.94901	24.8574	7.13297	42.49	11.3799	126.048	24.2119	7579.16	9.74035
20SS10-22	6.5273	196.667	0.0492337	7.41084	0	1.6533	0.874469	0.737541	6.67832	1.25648	15.4473	6.00797	27.9939	6.51876	70.1792	14.6669	7592.19	9.49479
20SS10-23	2.28136	242.507	0	5.18939	0	0	0	0.513266	2.32826	1.37247	15.457	7.09304	36.0921	9.40849	89.5881	20.553	8115.97	13.2969
20SS10-24	0	336.995	0	6.29723	0	0.508712	0.807904	0.62244	8.41683	2.21245	23.4767	11.1293	47.0817	12.4188	127.335	24.9653	8719.39	10.6341
20SS10-25	6.37852	114.181	0	2.85832	0	0	0	0	5.85952	0.575825	6.8925	2.65316	16.3685	4.13952	40.6969	10.0115	7096.94	14.5252
20SS10-26	8.64445	350.445	0	5.30666	0	0	2.13697	0.237807	4.75303	1.44429	21.156	9.17347	54.0216	14.1134	150.829	30.0668	9179.53	14.2119
20SS10-27	2.62094	411.329	0	6.21763	0	0.324838	0.516982	0.933268	6.22957	2.14841	24.9291	12.4292	64.7095	13.7022	164.937	31.3249	7783.34	12.5656
20SS10-28	0	863.309	0.0646442	22.033	0.0423911	1.45976	2.32408	0.96653	15.8908	5.76772	67.6191	26.3275	116.046	27.6802	285.729	58.9755	7206.32	8.72173
20SS10-29	5.57107	253.843	0	4.40728	0	0.343171	1.09321	0.529498	8.10965	2.05523	24.2888	7.02391	31.4846	7.60201	80.4194	14.8647	7663.41	6.11999
20SS10-30	0	243.144	0	5.08296	0	0	1.64467	0.113603	3.81337	2.07739	20.8913	7.79985	43.9296	8.29451	95.3578	20.0471	6628.7	9.59588
20SS10-31	2.83315	238.427	0	6.67863	0	0	1.65099	0.151275	7.14956	1.06682	16.2469	7.73598	35.1716	8.79315	100.875	18.0477	8309.52	11.1084
20SS10-32	0	229.241	0.105618	5.44791	0	0	0.478881	0.525623	5.11121	1.54592	18.1277	6.24206	35.7627	8.16688	87.0393	16.8125	8283.37	9.27443
20SS10-33	2.30364	226.089	0	6.4287	0.032303	0.278849	1.33576	0.182954	2.06661	1.60857	13.0131	7.28212	38.9845	9.0713	88.2096	19.1648	9014.67	14.7273
20SS10-34	9.33922	331.398	0	6.36687	0.261066	0	0	0.246208	4.17957	2.78571	25.1862	9.95711	50.1456	10.4398	127.506	23.742	6260.14	9.42658
20SS10-35	0	243.936	0	3.91809	0	0	1.31726	0.071923	4.89294	1.73082	17.9574	8.10358	37.155	9.26852	104.668	20.2114	7632.4	11.2552
20SS10-36	16.8435	1264.45	0.0708595	17.4045	0	0.808572	1.61582	2.28998	29.1151	7.27952	105.148	43.3754	187.859	44.7584	414.512	84.7231	6797.9	8.0575
20SS10-37	0	293.253	0	11.3142	0.205268	0	0	0	7.92519	1.27763	20.1457	8.88593	39.1003	10.198	99.1391	22.2112	9186.84	11.0253
20SS10-38	6.44658	493.466	0	17.8398	0.353551	1.9126	6.43139	1.98973	18.7869	6.32661	48.3072	14.192	61.494	10.873	102.455	21.23	6166.47	4.39479
20SS10-39	0	299.581	0	5.84978	0	0	1.54479	0.208735	1.43602	2.47563	29.3958	11.0833	44.8404	11.8093	131.839	24.015	7852.61	8.16952
20SS10-40	3.51598	237.827	0	3.74262	0	0	0.332486	0.358816	2.16398	1.66117	18.8032	6.67259	37.885	9.00219	109.236	22.4974	8892.62	11.9647
20SS10-41	29.5972	384.44	0	9.95177	0	1.16118	3.72311	1.50422	8.65562	2.38292	35.3668	11.359	64.3699	15.002	148.774	26.3257	6817.92	7.44362
20SS10-42	0	598.328	0	11.9444	0.369015	2.28494	1.74429	3.44885	17.3829	5.90601	55.6517	19.7401	81.8532	17.9698	179.362	36.6132	6537.21	6.579
20SS10-43	0	444.115	0	4.67997	0	0	2.21689	0.593138	5.55421	1.13157	33.9064	13.0602	62.746	16.3459	187.226	33.3288	8119.23	9.82967
20SS10-44	0	459.337	0	8.02955	0	0	1.04251	0.278465	6.79228	2.79159	39.9555	11.6249	68.4018	18.7161	176.551	37.3994	8533.46	9.36027
20SS10-45	29.4478	501.183	0.0453642	7.64587	0.0302067	0.524701	1.88089	1.23664	13.3433	3.14231	35.7632	16.2026	80.026	18.2651	187.9	38.2694	6728.52	10.7008
20SS10-46	5.2385	221.668	0	4.2724	0	0	0.486365	0.129484	2.26422	1.54807	17.4327	5.1721	31.6695	6.78047	92.3012	19.9866	9864.48	11.465
20SS10-47	0	279.883	0	3.63356	0	0	0.305771	0.5689	7.68809	2.0228	22.1976	8.00768	42.5398	9.49774	107.787	22.9286	5658.48	10.3293
20SS10-49	0	420.208	0	7.34908	0	0	0.720757	0.951573	8.05969	3.47379	35.1192	12.8593	65.3816	15.4421	174.23	35.1848	6957.79	10.0187
20SS10-50	0	211.594	0	7.26705	0	0	1.90257	0	4.43293	1.44672	12.8391	5.6126	34.2125	8.50671	84.1339	14.6682	5946.71	11.4247
20SS10-51	0	319.531	0	6.93133	0	0	0	0.436488	3.09194	2.31037	25.5622	10.3869	52.2225	12.6972	128.344	31.1737	7835.31	12.1952
20SS10-52	8.52403	453.099	0	7.26991	0	2.89375	0.777652	1.43034	11.9629	3.98557	39.4857	14.7402	69.0976	15.8164	159.56	31.8883	5546.3	8.07593
20SS10-53	0	401.674	0	8.91675	0.0752022	0.655549	3.96542	0.416093	7.14874	2.00569	30.0154	12.1179	63.1448	15.4799	160.593	36.8385	7270.69	12.2732
20SS10-54	0	254.09	0	6.70776	0	0	0.787812	0	1.46945	1.59272	19.6849	7.9098	41.497	9.3485	102.29	21.9895	7829.02	11.1708
20SS10-55	0	432.132	0	11.8344	0.0405745	0.354218	1.7167	0.298284	8.54294	3.3547	35.7997	14.4271	58.122	10.5722	118.976	21.6333	8275.94	6.04287
20SS10-56	6.04697	322.121	0	6.48729	0	1.6854	0.272368	0.496121	5.08366	2.16176	20.6143	10.2655	46.4915	11.2876	131.271	24.3988	9101.02	11.8359
20SS10-57	5.20122	311.135	0	4.29856	0.033106	0	0.23379	0.060737	6.5465	1.82476	23.0522	9.28731	44.9848	12.0905	123.017	27.1244	10060.8	11.7665
20SS10-58	0	219.583	0	2.14229	0	0	0.604913	0.0522991	4.14113	1.67409	17.7444	6.72574	35.5822	8.01812	92.3319	21.165	9199.14	11.9278
20SS10-59	3.18077	298.945	0	6.50644	0.0805362	0.704103	0.56955	0.737468	5.3178	1.82566	22.1836	9.48992	45.9174	10.6826	118.635	25.5139	7653.42	11.5012
20SS10-60	9.26973	436.529	0	7.21951	0.0585136	0.511749	0.414117	0.428278	5.80077	3.06909	32.2351	13.7372	68.259	14.1259	168.653	32.4995	7564.66	10.082
20SS09 meta-basal-conglomerate, Luohandong Formation, Songshan Group
20SS09-01	28.5791	456.02	0	10.1244	0.489741	6.40268	3.23965	0	23.9303	2.7692	50.6727	12.389	54.8549	14.1273	140.963	19.6266	4526.2	3.87321
20SS09-02	0	704.385	0	8.36566	0	1.34404	1.02062	1.51938	6.59774	5.5025	72.2203	22.8989	110.862	22.0802	217.543	36.0004	4385.91	4.98481
20SS09-03	0	342.347	0	2.27952	0.163995	1.4288	3.25674	0.323043	7.01853	1.71276	30.6092	14.2537	42.3818	10.4815	116.398	18.6888	3508.14	6.10561
20SS09-04	19.5212	245.344	0	1.79706	0	0	2.85527	0	2.63752	2.06446	16.0984	10.1912	30.7732	8.40073	100.102	15.0812	4148.56	9.3681
20SS09-07	24.8275	759.538	0	4.95666	0.549814	0	1.82216	0	23.5752	5.26838	58.8111	20.2093	123.766	27.8386	261.536	37.6038	5280.81	6.394
20SS09-08	21.9718	789.359	0	10.97	0.243497	0	3.22907	0.479244	23.8762	7.00129	76.9113	26.4487	113.212	21.1461	212.66	27.7589	4715.33	3.60922
20SS09-09	33.3796	258.469	0	28.4871	0.185436	4.83938	2.46167	0.729616	9.10498	2.42528	20.794	6.74713	41.9536	9.96133	88.6759	11.2282	6163.99	5.39971
20SS09-10	0	574.943	0	5.41442	0	0	0	0	7.03502	3.16404	47.3745	15.9207	80.5259	21.4789	212.536	37.9949	5921.96	8.0201
20SS09-11	8.65052	314.277	0	6.38897	0	1.67451	0	0.378701	5.91502	1.42779	17.3456	9.37558	51.6061	11.2405	122.496	24.3837	7655.2	14.0576
20SS09-12	0	615.556	0	3.62366	0	0	0	0	9.67196	0.457659	57.0651	18.9002	103.162	22.0424	157.138	30.1181	5788.6	5.27785
20SS09-13	0	85.7401	0	2.6287	0	0	0	0	0	0.332259	2.58909	4.19379	19.6526	4.73964	44.2652	13.4762	6256.82	52.0502
20SS09-14	21.6977	553.829	0	6.34948	0	2.1043	2.41493	0.237971	10.4281	2.74776	38.2923	14.5728	79.7539	19.4035	219.869	43.3402	7494.44	11.3182
20SS09-15	0	304.647	0	13.7241	0	9.68833	0	1.4609	2.28775	1.94707	21.4917	9.45468	48.4116	7.51677	89.7801	15.43	6404.57	7.17952
20SS09-16	0	589.143	0	3.1229	0	6.55983	0	0	6.97524	4.28634	55.2302	16.0125	112.259	24.3717	160.465	37.1311	6990.13	6.72297
20SS09-17	0	327.301	0	4.61931	0	0	1.75332	0	5.68245	2.35808	26.4322	9.7794	48.8235	10.6927	94.8522	20.665	9098.97	7.81809
20SS09-18	0	545.621	0	7.59399	0.176197	4.58843	3.52193	1.03796	14.8589	3.9532	48.1869	16.9627	73.1428	17.7132	174.065	35.3632	7791.3	7.33875
20SS09-19	0	1494.71	0	12.0476	0.354593	6.15477	11.8168	1.59122	36.2767	12.2245	142.479	48.0871	226.979	47.4066	429.219	74.6947	7113.24	5.24251
20SS09-20	20.3059	377.904	0	4.86026	0	0.990147	1.52164	0.447996	5.63857	2.74436	28.5622	11.4459	60.1102	15.1185	164.294	37.3689	8418.19	13.0834
20SS09-21	17.6659	652.385	0	7.64108	0.198736	0.862012	5.30195	0	10.4389	6.17145	64.81	21.5476	98.582	22.8531	194.945	38.4892	8885.63	5.93877
20SS09-22	28.3957	896.512	0	4.82666	0	0	0	0	15.8142	6.17768	100.205	30.4603	146.79	35.7646	296.456	51.0951	7294.95	5.09906
20SS09-23	26.1123	900.818	0	10.3309	0	2.07343	7.97941	0.234554	25.1442	7.74264	93.6958	31.1334	143.836	29.2527	271.6	45.5637	9690.95	4.86295
20SS09-24	16.4569	1069.73	0	6.04376	0.0928199	2.01183	4.0282	0.546219	19.8183	7.35324	92.5243	35.5187	165.777	33.7174	325.706	53.2841	7220.81	5.75893
20SS09-25	0	587.121	0	48.3895	1.01798	5.29222	11.3398	5.32225	29.4447	6.83665	69.8811	18.6223	75.9393	18.2274	156.683	27.7931	6286.42	3.9772
20SS09-26	17.8601	204.514	0	4.14817	0.404417	0	4.05592	0	1.25389	1.06302	14.4801	5.34339	28.0295	6.90482	75.2433	17.199	7699.42	11.8777
20SS09-27	35.5324	616.681	0.317971	45.4074	0	8.71878	8.07942	1.97292	28.7292	8.8222	64.5457	21.8039	80.5058	22.4966	197.709	34.8866	6311.47	5.40496
20SS09-29	0	429.834	0	5.1696	0	0	2.81593	0	13.0645	2.95115	35.8853	17.9516	66.0408	12.1602	130.212	29.8289	7571.08	8.31229
20SS09-34	0	985.001	0	6.02267	0	3.48129	13.5102	0.787981	22.5876	6.01249	88.0357	32.7286	155.924	34.3245	303.778	36.499	5250.45	4.14593
20SS09-35	0	741.069	0	2.42312	0	0	0	0.348882	12.2314	5.79634	57.8787	25.64	100.94	25.9745	249.873	42.8717	4579.6	7.40717
20SS09-36	29.2541	312.924	0	3.18412	0	0	2.24911	1.31044	8.3588	3.53194	21.7469	9.1766	61.5498	17.125	153.459	27.7236	5943.97	12.7483
20SS09-38	0	1267.75	0	10.2571	0.160891	4.16939	9.73021	1.88769	30.144	14.2863	110.549	35.8418	187.213	37.38	334.001	51.5024	4709.59	4.65877
20SS09-39	8.30824	437.877	0.300639	56.0035	0.954022	14.0066	6.41298	4.28997	16.691	4.6141	37.1841	13.4102	61.6894	15.5867	155.203	26.1779	5272.87	7.04009
20SS09-40	0	773.901	0	4.02309	0.296954	0	3.99382	0	11.1386	4.96268	54.8344	20.8784	114.178	23.9092	230.905	32.7822	6048.7	5.97841
20SS09-43	17.0199	582.485	0	16.5972	0	0	2.89477	2.98519	9.16267	4.77153	49.8714	18.072	102.04	22.5382	227.179	37.6488	5952.35	7.54918
20SS09-46	31.4297	579.288	0	12.6631	0.263285	1.16513	1.78963	1.84973	12.975	3.89987	55.4673	16.5263	81.9462	19.2668	220.824	34.435	5373.35	6.20817
20SS09-48	0	417.25	0	7.7642	0	1.29012	1.97869	0.87922	15.2863	3.1426	35.0945	15.4643	79.8638	14.7272	209.667	33.298	6979.94	9.4881
20SS09-53	7.49609	311.026	0	17.8419	0	0	1.30161	1.35697	9.51217	2.5073	25.8097	10.7196	48.7882	9.00724	87.9296	16.9822	4433.91	6.57976
20SS09-55	0	190.249	0.103501	23.1774	0.143773	1.90485	0.970593	0	3.10777	1.54898	19.4954	5.55157	28.8113	5.5615	70.6515	16.8521	9237.24	8.64416
20SS09-56	4.98349	486.918	0.0926976	26.5182	0.0644213	0	5.21609	1.94673	17.5096	4.56931	51.227	17.5265	81.8498	13.2874	146.234	24.6572	5777.64	4.81332
20SS09-57	0	969.766	0	7.07485	0.0658712	2.90817	1.33266	0.53095	20.3492	5.91426	79.81	36.9245	179.517	36.6694	337.89	70.1368	6921.84	8.78797
20SS09-59	13.6647	214.049	0	6.92146	0	1.05015	1.20127	0.36011	2.57564	1.1754	12.6848	6.66165	37.419	9.09713	95.2663	19.2838	5633.43	15.2022
20SS09-60	0	183.965	0	3.60167	0	0.630621	0.480721	0	2.6524	1.28357	14.4649	5.24565	30.8329	7.07237	64.5242	12.5711	7966.55	8.69077
20SS09-64	8.40553	1081.92	0	7.77812	0.438391	1.93256	3.92249	1.62341	20.5772	9.15196	88.3286	38.0593	173.599	37.3157	347.078	66.5485	6239.27	7.53419
20SS09-65	0	383.396	0	3.01659	0	0.85921	2.61288	0.985501	10.2658	3.15172	35.8134	11.244	62.667	12.9166	101.101	24.3957	5579.37	6.8119
20SS09-68	7.53862	291.088	0.143764	4.93723	0	0	1.79928	1.0205	7.71075	1.9023	26.7815	9.28601	47.1463	9.49615	84.4808	19.9726	7150.58	7.4576
20SS09-71	10.0316	684.668	0	5.64471	0.045257	2.38976	1.81104	0.825187	14.8806	5.12067	59.739	21.9794	106.427	22.1905	220.129	43.8866	5713.52	7.34639
20SS09-72	2.29593	876.484	0	6.12977	0.269927	4.75024	7.79671	0.455833	23.1698	7.19106	83.8016	34.5298	133.992	26.1245	233.391	42.1527	6750.32	5.03006
20SS09-73	0	278.553	1.23319	33.0422	1.08643	3.82319	6.27263	2.349	19.7788	3.57722	28.6872	7.33395	28.0156	6.84302	67.1226	14.6095	9419.94	5.0927
20SS09-75	0	544.135	0	4.29428	0.0668805	0	0	0.406924	12.8732	3.6036	43.069	18.3534	91.3614	17.9843	191.285	39.5574	11164	9.18465
20SS09-76	15.9581	906.588	0	23.9143	0.279433	3.36229	5.08592	0.44327	29.175	8.14338	99.1547	35.9486	136.362	29.5469	239.252	46.1439	6407.69	4.65373
20SS09-77	17.0801	835.681	0.0554841	53.8725	0.431799	14.1446	13.2907	5.97758	44.1529	9.65928	91.212	27.9481	99.7571	18.1681	177.349	27.0861	4497.85	2.96958
20SS09-78	17.1859	534.919	0	22.2942	0.332573	2.50483	0.945683	1.83332	15.0604	3.62667	43.8907	16.561	80.799	16.1363	174.178	35.1564	6159.4	8.00997
20SS09-81	0	304.909	0	2.77557	0	4.00703	2.26639	0.463703	2.51024	1.53654	23.8004	9.8514	46.9195	10.0177	122.121	22.0761	4956.98	9.27553
20SS09-82	7.11555	167.452	0	13.1809	0.0993063	2.32537	0.876477	0.942257	7.20738	1.8729	14.3783	5.355	20.2353	4.20105	39.2295	8.00564	5999.25	5.56785
20SS09-85	0	256.47	0.0718041	5.03232	0.0511321	0.448591	2.69969	0.156167	7.00549	2.02062	23.1827	7.65444	39.578	10.1074	87.5646	19.6263	5707.77	8.46592
20SS09-86	0	491.705	0	6.63545	0.129834	1.13883	1.28449	0.132209	8.89584	4.37272	39.7344	14.8956	68.092	16.1904	164.805	38.7952	5861.98	9.76362
20SS09-87	3.71645	369.223	0.0740118	19.3468	0.316648	3.70271	2.78302	2.68785	12.1657	2.74914	30.2708	10.5743	55.6092	13.1166	156.57	31.354	8336.08	10.3578
20SS09-89	10.4685	878.642	0	7.66196	0.100115	2.1935	4.27925	1.02096	19.6655	6.06971	74.479	29.1424	144.509	30.9887	310.428	62.8152	5977.23	8.43395
20SS09-90	0	360.916	0	3.28081	0	0	0	0.238613	7.29484	1.89087	24.1478	10.0027	60.2834	12.652	130.616	31.2819	5695.8	12.9543
20SS09-91	16.6123	600.951	0	35.881	0.119771	11.5422	9.43962	3.91072	26.1521	8.71403	67.5409	22.5407	81.563	12.3817	102.511	25.3619	7000.7	3.75504
20SS09-92	11.8028	228.599	0	2.82638	0	0	0	0.348312	5.32367	2.06903	18.4649	5.63251	29.8068	7.05333	67.0679	15.225	6954.12	8.24535
20SS09-93	0	316.134	0	22.9315	0	0	2.53972	0.790546	20.5395	2.60813	29.901	10.5004	49.5761	8.55957	100.161	14.9375	7563.9	4.99564
20SS09-94	19.4209	161.803	0	19.2269	0.28225	1.23564	3.70062	0.576474	10.5718	1.64784	13.5517	5.10134	16.7857	4.933	52.6533	10.6515	5890.25	7.85992
20SS09-95	0	633.683	0	8.59938	0.456251	3.62973	2.44261	1.7806	21.5054	5.663	56.4752	23.1795	101.244	19.5906	207.985	35.8157	7193.69	6.34185
20SS09-96	8.02798	244.572	0	23.2396	0	1.03171	3.85552	0.482245	12.5252	1.58877	25.3917	7.23583	33.4847	6.64324	56.3009	11.8178	4371.47	4.65421
20SS09-97	3.40596	581.889	0.209052	7.58739	0.35886	2.44727	2.62257	2.46255	16.302	5.13678	53.965	18.1921	94.1175	21.609	197.61	39.2562	7113.65	7.27438
20SS09-99	3.83539	200.005	0.157571	8.44015	0.170385	1.98657	2.59487	1.39486	7.10213	1.78562	23.4295	7.27002	23.7228	5.76335	61.2874	14.6622	8931.67	6.25801
20SS09-100	0	84.9998	0	1.39515	0	0	0	0	2.09145	0.429154	5.69576	1.98027	14.6521	4.01352	51.7877	9.12814	7184.79	16.0262
20SS01 quartzite, Luohandong Formation, Songshan Group
20SS01-01	8.86902	811.678	0	5.9451	0	0.882182	5.1618	0.199734	14.4027	6.38943	70.3116	26.0662	124.917	28.6811	274.287	47.6652	9570.21	6.77913
20SS01-02	24.3373	618.25	0	13.189	0.561643	3.63404	3.30946	0.137131	15.3927	5.99573	61.2644	20.6186	89.3734	19.827	190.42	31.402	10073.7	5.12565
20SS01-03	4.07607	756.286	0	27.7896	0.094158	1.62428	0.951451	0.0495114	17.4091	6.30192	69.2892	28.0278	107.982	24.5842	231.92	45.1292	11126.9	6.51317
20SS01-04	0	459.569	0	21.4105	0	1.51128	0.59053	0.855516	9.89092	3.39627	38.9966	15.2866	83.2146	18.7069	165.2	30.5586	8740.8	7.83623
20SS01-05	13.4909	493.653	0	24.6429	0.234191	2.69216	3.68393	0.762	10.2852	3.43899	31.538	16.6426	80.8038	18.7744	158.771	33.9366	7358.62	10.7605
20SS01-06	4.85988	484.956	0	16.5468	0.225192	3.39693	1.51871	0.329656	8.48149	3.07612	48.5833	17.1392	66.2587	15.758	149.494	25.5435	9609.99	5.25766
20SS01-07	3.67916	541.478	0	12.3588	0.170648	2.20594	3.16609	0.416283	17.9522	5.00186	51.4358	17.7278	82.7733	14.3472	163.239	28.3815	8326.17	5.51786
20SS01-08	4.32425	872.331	0	7.29923	0.0501914	3.02724	1.35499	2.35043	18.9239	6.6828	79.7855	28.2957	131.516	29.7207	291.77	55.3854	7711.19	6.94178
20SS01-09	31.3803	1012.87	0.19141	6.71052	0.121775	2.62139	2.46839	0.59369	19.1605	7.57577	93.9206	35.9397	174.093	32.8856	342.618	58.9377	8407.59	6.27527
20SS01-10	0	381.046	0	26.7535	0	0	2.69252	0.517799	8.36133	1.75796	29.1326	11.788	53.5676	13.9492	104.677	19.8107	8265.35	6.80016
20SS01-11	25.357	2188.15	0.309854	4.76478	0	5.0918	3.33349	1.34547	58.3946	19.6747	200.864	83.0097	356.25	67.9515	635.213	114.575	8648.55	5.70411
20SS01-12	53.4506	701.517	0	7.5357	0.208046	0	8.44377	0.405487	19.6717	5.51165	59.2214	20.6385	82.9026	19.1195	181.901	28.42	8510.64	4.79893
20SS01-13	0	469.015	0	23.0616	0.0960915	0.826679	5.20178	1.68527	13.3329	5.3473	53.7269	16.7498	61.7723	16.7679	151.597	27.5448	10736.2	5.12682
20SS01-14	26.321	612.723	0	17.3307	0.307979	2.64897	0	0.600033	29.1511	7.07468	44.3756	14.8875	82.7913	17.1174	166.594	30.3996	9448.53	6.85052
20SS01-15	0	572.093	0	9.29875	0	0	8.1789	1.76453	13.3443	9.0726	55.9469	16.948	87.0624	19.5759	166.08	29.8064	8668.23	5.32762
20SS01-16	12.2972	707.713	0	9.06783	0	0	4.88366	0.280805	18.2154	7.51965	68.2857	22.7936	91.9449	19.8052	148.885	32.9095	8621.62	4.81938
20SS01-17	0	549.941	0	35.4868	0	3.09515	4.27555	1.40242	15.3848	4.30226	41.75	18.3831	84.2544	18.0621	188.552	37.7843	8420.47	9.05013
20SS01-18	32.3195	482.906	0	36.7153	0.163074	2.33462	1.47514	1.58683	15.1403	4.85807	47.4202	15.8028	67.3067	15.3854	146.196	24.996	7419.57	5.27118
20SS01-19	5.01104	142.826	0	10.3984	0.059058	1.52158	2.40499	1.14913	4.11454	1.30677	13.5921	3.47582	24.2266	4.32597	49.5737	10.3589	8201.01	7.62128
20SS01-20	7.9302	730.277	0	4.48969	0	0	1.90571	0.182007	13.0434	5.05267	63.006	26.7359	117.201	26.3296	253.432	46.1406	8832.32	7.32321
20SS01-21	0	891.363	0	10.9895	0	0	3.11293	0	8.71757	6.08783	99.2205	28.186	121.953	29.6746	275.187	65.1939	9230.4	6.5706
20SS01-22	0	1321.7	0.371494	33.2866	0.11849	1.0169	10.4666	0.460836	46.6043	13.9596	153.151	53.8142	214.673	35.8935	316.273	55.7316	7031.31	3.639
20SS01-23	34.9815	991.027	0	11.677	0.165604	2.84188	12.9452	0.643958	34.6865	12.325	104.467	32.9474	127.726	26.6066	219.886	35.4716	6532.14	3.39547
20SS01-24	9.79293	508.162	0	6.55589	0	0	1.97236	0.884797	17.6832	4.01005	43.2834	15.9982	74.3262	15.9561	163.257	31.0919	9095.77	7.18334
20SS01-25	0	950.63	0.118255	6.61256	0.226519	0.647271	5.6542	0.440064	26.895	8.9067	107.81	35.2076	147.198	29.1904	259.034	45.2589	8723.58	4.19802
20SS01-26	31.1961	692.713	0	43.1551	0.123728	4.24168	7.16222	1.80243	24.4097	4.99418	68.1193	22.5147	88.7323	19.7194	180.651	36.8872	6835.37	5.41509
20SS01-27	0	660.556	0.315121	16.938	0.402566	2.58707	3.42823	0.195441	12.1756	5.98344	74.8168	21.3376	98.6782	21.5381	201.117	37.4089	9804.33	5.00007
20SS01-28	19.6044	492.618	0	19.967	0	0	1.59321	0	11.1694	2.80099	44.6562	16.9658	66.1207	15.202	130.526	25.8802	9486.27	5.79544
20SS01-29	15.1615	229.029	0	12.4548	0	0.516673	0.411305	0.202278	3.84538	1.71387	19.3151	7.60619	39.7133	9.37713	91.9367	18.1309	11035.6	9.3869
20SS01-30	9.25761	565.182	0	11.412	0	1.57877	3.01819	0.143142	17.5342	5.82902	56.253	17.0659	82.8013	17.2218	151.95	28.4397	10698.6	5.05568
20SS01-31	14.5866	423.807	0.136491	14.3565	0.218118	1.49382	5.06024	2.03164	14.197	4.14629	41.6182	15.4514	62.209	12.5841	120.778	25.9858	8354.45	6.24385
20SS01-32	0	841.388	0.0913992	19.0251	0.262957	4.25116	6.18256	0.793587	28.1683	7.29492	83.1394	27.9059	113.382	22.4506	232.036	41.5415	9981.12	4.99661
20SS01-33	3.12528	455.001	0	16.8783	0.0751007	1.28468	3.33608	0.509666	12.0071	4.47435	41.4165	15.9068	68.708	15.1259	142.623	25.7029	9287.98	6.20596
20SS01-34	7.55332	199.966	0	6.16315	0.0454268	0	0.310565	0.176127	6.10408	1.53538	22.8641	6.77327	29.5464	7.08749	68.489	11.3237	10329	4.9526
20SS01-35	0	198.87	0	18.3507	0	0.263024	1.01	0.171734	4.53806	1.31383	12.0164	5.38437	30.5732	8.0343	86.6669	19.1676	11668.2	15.9511
20SS01-36	12.1198	478.105	0.182616	8.91762	0	0.536503	2.99896	0.113249	12.3539	3.32859	43.0316	16.3713	74.3011	16.2326	144.797	24.1008	8356.62	5.60072
20SS01-37	0	762.03	0.309166	10.4068	0.131947	3.94618	6.32186	0.383455	30.0212	8.45683	83.0669	28.5695	116.327	23.8718	195.473	32.4847	8839.66	3.91067
20SS01-38	0	498.141	0	15.4505	0.0750738	1.28271	1.85948	0.775583	16.3684	3.89928	54.1334	16.0638	75.6177	15.261	152.279	27.0224	9320.94	4.99182
20SS01-39	8.54407	555.133	0	8.98098	0.0206689	3.53071	3.39802	2.08152	18.1687	5.17286	51.9958	18.6551	79.1566	17.1268	165.797	29.5388	8653.86	5.681
20SS01-40	1.98229	1410.09	0	9.06874	0	4.09941	2.96086	1.02252	34.3647	10.5001	126.524	53.6811	227.608	48.7217	430.659	76.3536	11780.1	6.03473
20SS01-41	14.9776	435.54	0	8.64451	0.12999	0.221836	2.49714	0.411786	10.1977	3.75503	43.8134	15.3798	63.5775	13.9853	139.24	25.8862	9932.02	5.90829
20SS01-42	4.53004	1303.06	0.0429808	17.0851	0.385734	4.70098	11.7247	1.27934	55.6648	14.0559	143.724	45.9586	185.731	37.8032	355.245	52.734	9236.7	3.6691
20SS01-43	5.31232	581.779	0	26.3038	0.0646938	0.551768	3.10948	0.437989	14.5766	4.99209	59.3418	19.7467	86.7206	19.9015	203.402	35.2601	10716	5.94186
20SS01-44	0	597.428	0	15.4497	0.0588386	0.250849	1.41455	0.227575	16.8647	4.2526	55.1998	21.0339	94.3178	20.0146	191.425	34.7973	11474	6.30388
20SS01-45	0	609.742	0	5.04813	0.062372	0	3.00027	1.08539	12.4611	3.39589	44.1909	18.7524	90.4114	19.5628	195.599	39.6841	8658.93	8.98015
20SS01-46	13.0299	705.716	0.0709145	25.6103	0.454944	6.59162	7.81879	3.29801	27.7228	8.20481	76.0417	23.7777	109.479	21.2607	216.942	37.5276	6935.08	4.93513
20SS01-47	16.2796	484.739	0	19.8632	0.165977	0.848555	1.46633	0.83406	10.9229	4.3281	44.1875	15.7831	74.9019	15.6243	147.235	24.9628	9286.12	5.64929
20SS01-48	12.6963	624.534	0.0346162	33.8635	0.466544	6.81318	9.93514	5.4521	31.1218	8.31534	68.4559	20.4725	79.5048	16.8913	148.488	25.2824	8198.67	3.69323
20SS01-49	2.11004	720.981	0.121165	7.1473	0.0518715	1.54548	1.60789	0.550956	14.4233	4.7765	68.2076	24.0653	114.718	24.3389	219.883	37.5845	9733.87	5.51031
20SS01-50	18.8729	301.533	0	14.9506	0.0516129	0.21962	1.06698	0.548079	11.3537	2.4923	30.5442	9.88999	47.5277	11.048	108.225	18.9637	8535.64	6.2086
20SS01-51	0	586.109	0	14.0548	0	1.0351	5.03219	0.234839	10.2384	3.91756	59.8026	21.3978	74.1892	16.8621	160.344	32.5073	9727.15	5.43577
20SS01-52	10.5094	484.733	0	21.9374	0	3.52104	4.48603	1.02711	21.8324	5.71417	49.9556	16.7512	68.6618	16.9774	151.059	24.6622	8814.3	4.93682
20SS01-53	0	326.944	0	5.6018	0.0357182	1.21504	0.739316	0.551365	8.33369	2.87706	32.6543	10.2479	44.3295	10.7174	125.035	22.262	10420.2	6.81747
20SS01-54	0	1665.44	0	5.71164	0.279109	3.32221	10.0177	0.861489	41.991	14.1432	176.948	65.3381	270.835	54.9974	499.732	85.4275	8265.52	4.82784
20SS01-55	13.1405	776.13	0	5.47405	0.596479	5.53106	5.61637	1.67337	28.8502	8.10919	84.5394	26.5579	106.264	22.7386	213.336	38.9236	7508.64	4.6042
20SS01-56	13.9857	410.907	0	7.28619	0.26002	0.736538	0	0.501405	8.44018	3.02776	31.8342	13.9767	62.9179	12.1343	128.524	20.0735	11713.8	6.30563
20SS01-57	0	531.65	0	12.9958	0	1.08936	3.10539	0.494436	15.0165	5.23267	55.1539	19.1853	74.2541	17.8525	156.184	27.2264	9988.54	4.93644
20SS01-58	0	1163.92	0.0568409	8.63271	0.0365813	6.52187	7.34035	2.32593	38.0857	10.1039	113.553	40.6468	168.252	36.3333	336.787	50.8047	8237.26	4.4741
20SS01-59	2.51243	840.359	0	4.96553	0.0313294	0.265907	2.16865	0.905256	17.7459	6.54783	76.0721	29.2722	135.247	29.5049	283.903	56.8449	8496.25	7.4725
20SS01-60	0	481.956	0	13.7681	0.539125	6.8619	8.71108	2.76876	16.3893	4.99833	46.759	15.2401	70.0739	15.5868	162.441	26.3126	7119.42	5.62729
20SS01-61	10.5804	383.084	0	26.5512	0	3.77533	0.96525	1.30896	15.4225	3.76653	36.1595	13.4239	58.7981	11.0888	96.6056	17.2652	7908.27	4.77472
20SS01-63	32.672	347.418	0.214224	19.6159	0.146333	5.18175	1.98983	0.299511	10.8939	3.02526	30.7362	11.6268	45.8844	8.92261	84.4669	18.8158	7644.54	6.1217
20SS01-64	5.65673	245.169	0	1.73554	0	0.350459	0.269326	0.324163	5.15949	1.56635	22.2768	9.84641	38.233	8.59636	88.7302	19.5406	8748.21	8.77172
20SS01-65	6.77025	460.198	0	5.04596	0.121424	0.536924	1.0322	0.372522	10.9195	3.27361	36.6262	15.9675	68.4967	17.4175	168.347	34.6547	7246.62	9.46174
20SS01-66	8.33293	694.033	0	7.8028	0.168221	2.47826	1.14418	0.229295	11.8226	4.78683	56.8757	23.4108	104.152	22.6922	171.372	35.8831	9000.54	6.30904
20SS01-67	7.70779	344.571	0.202756	30.4235	0.173167	4.27955	3.77066	1.41469	12.2366	3.14587	36.838	12.4788	47.01	12.5994	128.795	26.6122	7519.45	7.22411
20SS01-68	7.06258	381.004	0.0464689	14.7205	0.0635036	1.68062	2.59299	1.5558	8.46172	3.39383	34.559	12.4129	51.5799	10.9645	112.938	22.961	6314.17	6.644
20SS01-69	2.89312	391.995	0	11.864	0.0780809	0.688483	2.65728	0.956151	8.95135	2.24404	32.3514	11.7353	61.7973	13.6903	146.662	30.4999	6217.93	9.42769
20SS01-70	12.9572	568.484	0	12.7257	0.174942	2.31267	7.14552	0.535377	13.5492	5.73431	53.811	22.4982	88.7324	18.1726	171.307	29.9301	7991.85	5.56208
20SS01-71	25.9106	433.643	0	5.63221	0	0	0	0	15.1788	2.98581	43.5576	18.4754	71.185	17.0399	146.986	26.3631	7157.71	6.05247
20SS01-72	10.9894	216.546	0	9.55923	0	6.53864	0	0.302816	2.76014	2.53384	23.2339	7.10151	28.0243	6.14504	84.8424	16.0649	4644.78	6.91443
20SS01-73	12.4909	518.683	0.989683	25.8947	0.169102	0.743273	0.575973	0.688758	18.8462	5.00885	55.8917	19.4397	67.3622	14.8761	139.464	23.7565	9136.41	4.25044
20SS01-74	11.3251	746.001	0	39.8724	0.0767011	0.673926	1.56771	0.312289	13.2953	5.30061	70.0496	24.4774	107.539	28.3556	262.013	50.9382	9098.15	7.27173
20SS01-75	29.0828	426.02	0	15.5484	0	2.30762	4.47637	0	11.3853	4.24442	36.4086	16.4575	60.8518	14.0544	131.372	22.5896	8517.07	6.20446
20SS01-76	0	472.667	0	2.71683	0	0	1.15166	0.515658	6.27516	3.18428	34.2174	16.7486	72.2682	17.9371	171.421	36.7654	6598.45	10.7446
20SS01-77	43.5784	422.894	0	27.3729	0	0	2.01496	1.80352	12.8054	2.38707	39.9003	14.6463	54.3356	14.1289	109.546	17.6677	8462.93	4.42797
20SS01-79	2.54129	560.414	0	32.2032	0.414656	3.32791	5.18445	1.05249	22.225	5.98093	53.2404	18.6304	74.1951	14.4605	139.243	25.0088	7354.97	4.69733
20SS01-80	0	108.587	0	4.10509	0	1.27053	0	0	0.897776	0.650974	7.73032	3.26624	17.0807	3.33047	55.167	12.5131	8367.97	16.187
20SS01-81	0	728.228	0	6.03937	0	5.1383	4.00758	0.47682	20.34	4.42466	67.9764	24.21	112.914	20.5359	194.604	33.2952	8333.87	4.89805
20SS01-82	0	317.817	0	10.8544	0	0	1.01118	0	8.24576	2.79036	26.2967	10.1904	42.8654	8.87165	65.6748	17.0605	8259.6	6.4877
20SS01-83	20.4233	451.351	0.135668	28.2463	0.0927687	2.4317	10.7615	0.752405	14.3348	4.57387	44.7659	15.017	57.5297	11.329	122.049	22.7332	7059.21	5.07825
20SS01-84	4.7003	1101.67	0	15.1065	0.0961304	1.11934	1.74946	0.454638	17.8224	6.06034	82.4242	39.0441	194.53	45.844	459.52	93.6256	9891.43	11.359
20SS01-85	3.98786	399.418	0	5.73439	0	0	2.97476	0.330803	9.08361	3.70893	39.2082	14.192	59.8119	12.1472	120.562	21.0289	5742.55	5.36339
20SS01-86	0	594.629	0.487311	8.98587	0.999874	0	2.27588	0.337268	7.20476	4.4792	53.1805	22.606	85.3793	20.4649	161.307	26.72	8659.1	5.02439
20SS01-87	0	474.835	0	20.71	0	0.538409	3.37706	0.250102	8.77934	4.37456	48.6501	14.379	61.9755	14.03	130.164	23.7477	7219.46	4.88133
20SS01-88	0	467.061	0	7.15571	0	0.564363	2.21384	0	10.4068	4.35511	45.7313	12.1084	65.7981	15.3402	127.038	24.0967	9363.15	5.26919
20SS01-89	22.2437	463.836	0	8.98696	0	1.32464	4.1597	0	7.51848	3.95409	28.0575	12.4372	54.1147	11.677	118.412	24.5106	9654.6	8.73586
20SS01-90	0	1719.82	0	12.4597	0.144914	2.52072	9.90118	1.17145	43.8337	15.7054	166.959	68.9724	263.069	62.8496	551.191	88.6899	8880.73	5.31209
20SS01-91	8.26383	379.014	0	5.01664	0	0.492199	2.32453	0.800933	4.19666	2.28356	25.1072	12.8171	56.4221	13.4901	150.897	28.9787	6953.39	11.542
20SS01-92	9.30028	854.298	0	26.2795	0.127649	6.09359	6.10847	1.15914	29.1382	6.34228	85.6925	31.7175	118.801	24.9206	232.859	40.3619	8217.39	4.71008
20SS01-93	14.2065	380.235	0.0475257	7.04718	0.032516	1.1283	3.3348	0.262365	9.1646	3.31806	35.701	12.6253	56.2905	11.5908	110.38	17.5243	7250.47	4.90861
20SS01-94	0	325.069	0	21.7314	0.55115	0	0.942181	1.11136	6.79828	2.95968	37.5707	12.4759	57.0969	12.4426	115.735	29.398	9994.38	7.82472
20SS01-95	13.057	521.431	0	15.2482	0	0	2.76233	0.452299	11.9	4.73924	44.9719	17.8211	84.8572	17.1858	157.969	32.4908	8196.37	7.2247
20SS01-96	0	549.825	0	11.7793	0.107466	0.930802	2.20524	0.216542	12.5897	3.55813	50.1057	16.6621	85.5284	20.1838	178.942	28.7458	9920.29	5.73703
20SS01-97	0	353.467	0	27.5655	0.430192	1.86007	0	0.865817	6.62805	3.65585	34.2545	10.9802	47.4744	13.8606	118.953	20.1671	9983.62	5.88743
20SS01-98	7.70955	389.408	0	6.66766	0	0.918701	0	0	9.82461	1.90146	36.4828	13.3242	50.5695	10.2716	101.557	20.6199	7488.26	5.65194
20SS01-99	10.2544	457.747	0	15.041	0.282918	2.44408	6.77783	0.284492	9.58687	2.78327	31.0288	13.6757	63.8296	13.2111	128.95	23.1339	7384.29	7.45563
20SS01-100	7.43006	1052.8	0	15.5017	0	0	6.31867	0	25.9023	6.97012	79.0961	32.131	155.74	39.3882	333.749	68.8695	9895.57	8.70708
20SS07 quartzite, Luohandong Formation, Songshan Group
20SS07-01	47.613	56.8156	0	11.6591	0	2.38097	5.72858	0	5.36251	2.2187	13.0793	1.42218	7.83867	2.55371	26.2693	3.24152	4324.09	2.47835	HREE-depleted
20SS07-02	0	338.253	0	19.3771	0	0	6.15121	0	11.5183	1.58859	28.6078	9.16602	35.7925	8.91488	148.107	11.8395	4959.34	4.13856
20SS07-03	0	247.805	0	48.8568	0	7.19716	1.92438	0	1.80202	2.73399	30.1658	8.60585	30.9758	11.1598	105.92	10.2448	4450.34	3.39618
20SS07-04	62.6626	158.458	0	11.2593	0.246785	0	0	1.42358	15.766	1.52221	16.5023	3.13778	22.4965	5.07041	81.0804	9.53788	3478.51	5.77971
20SS07-05	116.011	829.186	0	14.7316	0	0	0	3.52099	23.3925	5.24319	93.3908	24.4466	122.009	36.925	319.533	36.0961	8268.53	3.86506
20SS07-08	0	152.99	0	23.1554	0	3.49966	0	1.5873	2.63396	0.866503	8.29349	5.2483	12.5579	3.14047	58.0331	10.2145	5913.66	12.3163
20SS07-13	0	380.94	0.470829	9.30564	0	2.69083	4.32328	0	8.11725	1.1201	40.5969	8.63784	62.6913	11.6272	138.544	11.8268	3269.19	2.91322
20SS07-15	0	774.884	0	24.9409	0.78251	6.61501	18.6029	0	72.3795	15.4991	93.3757	32.88	104.725	17.1018	263.806	21.224	3221.8	2.27297
20SS07-16	44.7097	244.958	0	14.0975	0	0	1.84955	0.524449	3.47462	0.959049	12.8225	4.16222	26.8683	11.8267	116.042	25.5458	7732.03	19.9227
20SS07-17	0	593.044	0	33.0374	0.479058	0	4.8782	0.461253	36.6649	5.48173	60.4316	21.9644	86.1031	15.3284	202.944	25.0686	5119.85	4.14826
20SS07-20	0	255.09	0	22.0599	0	0	4.04156	0	9.50128	1.83612	17.0779	8.86273	42.0856	8.85972	122.692	10.6396	5805.96	6.23003
20SS07-22	0	838.869	0	27.955	0	0	15.1081	1.07424	5.32965	9.80983	92.1287	26.7628	119.452	23.3706	248.937	36.9985	7043.17	4.01596
20SS07-23	0	477.347	0	9.48019	0	9.08102	0	0	8.01806	3.47875	47.3995	15.5784	63.0764	13.8375	173.935	27.9077	6092.15	5.88775
20SS07-25	40.159	566.374	0	21.7999	0	0	3.39904	0.484278	16.003	3.54574	48.3812	18.3657	77.6074	20.6869	179.566	30.4465	7900.98	6.29304
20SS07-26	0	280.497	0	36.5835	0.515656	4.33331	0	0	4.92662	2.72092	32.243	8.54837	29.8006	10.2228	89.1159	10.6177	6486.6	3.29301
20SS07-27	0	182.299	0	16.9228	0	0	0	0.468919	1.54892	1.81795	15.2132	5.16957	28.6942	6.39838	94.8418	13.5143	7615.8	8.88332
20SS07-28	8.77375	272.692	0	27.2454	0.441872	0	4.47987	0.639015	9.84852	2.91412	30.6395	7.23276	25.8135	7.83461	67.5707	13.481	4858.52	4.39987
20SS07-29	0	512.605	0	41.8929	0	2.55439	3.08462	0.293448	11.6273	7.76047	46.3416	20.0585	83.7182	16.0158	178.32	25.7908	5337.87	5.56537
20SS07-31	10.35	427.77	0	18.1628	0	0	4.00027	0.127048	12.9945	2.77883	41.959	15.5207	65.0846	15.7263	139.81	20.0349	5627.58	4.77488
20SS07-32	11.5304	358.472	0	7.49041	0.147059	3.07941	1.48828	1.56045	7.95515	3.16692	32.9042	12.5129	49.9072	12.0051	123.483	26.5508	4646.08	8.06913
20SS07-33	0	253.745	0	5.56197	0	0	1.46162	0.696888	3.67732	2.41259	21.3131	8.0524	43.5776	9.81083	100.74	19.454	10000.3	9.12773
20SS07-34	0	683.763	0.0787674	4.56502	0	0.223636	1.26128	0.464086	14.9626	4.50922	56.3933	22.8348	105.117	24.0841	233.693	43.4859	8143.72	7.71117
20SS07-35	8.93437	868.712	0	22.9065	0.0860242	1.67917	5.60542	0.22135	19.338	8.36646	88.6679	31.0972	139.523	30.1578	284.435	52.7033	8728.75	5.94391
20SS07-36	0	436.714	0	15.3814	0.136084	1.59313	2.75112	0.0525287	14.717	4.20939	45.0052	15.4306	62.3922	13.6683	125.619	22.1086	7933.11	4.91246
20SS07-37	0	352.15	0	8.34892	0.214225	0	2.16341	0.620357	4.76821	3.01131	33.1316	12.4947	45.9514	8.33948	106.796	16.4408	5754.74	4.96228
20SS07-38	20.1639	397.861	0	23.2442	0	1.3111	0.704704	0.909713	5.99211	1.89118	35.2492	15.6937	69.7674	12.7894	129.269	25.5025	8419.25	7.23492
20SS07-39	9.89375	407.228	0	6.92956	0.0858172	0.716103	2.02098	0.372846	11.7314	4.27825	40.5066	14.8012	58.8282	12.4653	115.924	18.8649	7657.97	4.65723
20SS07-40	1.94514	292.324	0	10.6196	0.279023	1.6926	1.19433	1.17561	9.83696	2.45089	27.2777	9.59298	41.7075	9.21881	93.3234	16.1969	7179.65	5.93776
20SS07-41	0	470.29	0.229928	14.8743	0.234371	1.95405	3.67727	1.81055	9.93226	4.25436	47.3442	18.7026	63.0486	14.616	147.705	24.8582	6644.72	5.25053
20SS07-42	0	215.589	0	15.9749	0	0.906369	0	0.630188	2.76508	1.6238	15.5562	5.46653	30.5964	8.47093	77.2087	18.4485	5912.72	11.8592
20SS07-43	5.49547	473.644	0	6.1304	0.144983	0.603354	1.70399	0.700278	4.1455	2.60981	32.8744	15.0751	76.4151	20.5445	195.842	45.7234	7560.71	13.9085
20SS07-44	4.78852	1439.25	0.0310297	24.1253	0.316569	7.90117	11.4771	2.4467	48.8086	14.5661	155.823	51.8601	205.812	42.6535	391.289	66.4186	7724.96	4.26244
20SS07-45	15.1877	380.594	0.0246573	6.78934	0.0670931	1.25539	0.90062	0.194474	8.20472	2.97472	37.0893	13.2116	58.32	12.2884	130.693	24.0962	8185.93	6.49679
20SS07-46	4.41672	482.151	0	3.36292	0.0733396	0.60963	1.57467	0.878757	8.01263	3.23215	40.5089	15.2438	71.3296	15.8575	160.121	33.8274	7681.88	8.3506
20SS07-47	4.23009	380.132	0	4.08364	0	0.467991	0.755595	0.326581	5.36594	1.73051	29.5572	11.3334	62.151	16.3538	166.675	35.608	9257.49	12.0471
20SS07-48	6.49991	529.494	0	14.8019	0	0.960696	1.9391	0.72666	7.89679	2.91912	34.9732	16.7933	81.9967	20.3967	242.318	49.1455	7819.06	14.0523
20SS07-49	5.77488	221.959	0.0228005	4.50174	0.0465797	1.4166	1.14412	0.57039	7.19555	1.53971	19.0114	7.70769	33.2966	8.49619	90.1089	18.7493	6354.39	9.86214
20SS07-50	10.5322	344.231	0	6.62248	0.0567708	1.29435	0.760378	0.301885	6.75691	2.3788	32.1974	12.8462	53.183	12.1281	119.349	22.8681	9352.38	7.10248
20SS07-51	7.17204	636.414	0	4.05956	0.0415205	2.86739	2.31645	1.07062	10.5415	3.31543	44.6767	19.5556	100.144	24.0817	259.661	55.5355	8408.52	12.4305
20SS07-52	2.74005	606.516	0.0363051	5.23933	0.0865759	2.35634	2.31767	0.741536	12.4802	4.03688	49.682	19.7888	91.5568	21.9471	216.937	44.6025	7715.43	8.97761
20SS07-53	8.53876	938.328	0.0283482	3.13731	0	0.639798	1.55094	0.0172474	12.8056	6.1186	75.9154	30.3386	135.469	32.7358	280.587	48.9302	12180.5	6.44536
20SS07-54	17.0947	485.691	0	13.7433	0.0821011	1.10076	3.6608	0.423519	16.8437	4.14153	47.5068	17.32	69.1167	13.3918	136.338	25.9846	9453.92	5.46966
20SS07-55	12.8536	543.493	0.114845	14.5006	0.176217	1.29458	2.61654	0.530415	10.6804	4.34484	51.5984	18.4751	80.335	17.9396	168.186	29.5245	9950.58	5.72198
20SS07-56	9.52565	563.244	0	16.4911	0.0130918	2.27128	2.62347	0.329359	12.2055	4.63876	55.7723	19.3063	78.9876	16.5439	152.886	26.4591	9689.76	4.74412
20SS07-57	6.25456	645.425	0	5.10716	0.0123112	0.609969	2.63067	0.929261	10.93	4.70736	54.1162	21.3853	102.364	21.3209	208.809	44.8723	9146.79	8.29183
20SS07-58	0	432.966	0	3.9845	0.039173	0.646651	1.13312	0.454931	7.3687	2.34732	32.7917	14.208	67.8109	15.9824	170.256	35.9602	9134.96	10.9663
20SS07-59	3.75897	224.649	0.0190701	5.22447	0	0.107366	0.694756	0.226733	3.38288	1.50626	17.7108	7.01367	32.1006	8.51174	98.4306	20.9632	9352.69	11.8364
20SS07-60	1.8959	554.412	0.0192823	4.62758	0.131615	2.17067	2.72175	1.50332	17.1875	4.37349	53.3973	17.7755	80.3649	17.8937	171.104	31.3148	8236.07	5.86449
20SS05 quartzite, Wuzhiling Formation, Songshan Group
20SS05-02	7.13402	404.57	0	19.5103	0	3.41278	2.49302	0.190974	7.85649	2.71632	45.695	14.4338	65.822	14.0609	128.836	22.8173	5005.8	4.99339
20SS05-03	8.26808	67.9364	0.174442	3.32665	0	1.97576	0	0.663388	6.82019	0.491626	8.74981	2.65471	6.26158	2.41843	21.8459	3.24946	4338.07	3.71375
20SS05-04	7.14886	707.61	0	7.70842	0.288939	11.0932	10.62	0.573054	46.4601	7.90234	92.401	27.4394	90.0977	16.9862	176.778	22.6086	4914.29	2.44679
20SS05-06	20.4828	410.214	0	5.73176	0	0	4.77433	0.364191	12.4665	5.26922	46.8023	15.3098	57.656	9.56112	96.5684	14.9365	4877.2	3.19139
20SS05-07	16.8949	909.45	0	11.4003	1.02142	9.04859	11.0769	1.80067	44.6715	11.9291	110.422	33.0479	136.748	23.1114	207.299	33.4489	5246.01	3.0292
20SS05-08	0	638.311	15.0254	38.3073	3.9126	17.0258	9.83636	1.22521	27.0078	5.70139	69.4599	22.9597	88.9348	16.2213	156.577	20.7079	5300.89	2.98128
20SS05-09	0	265.418	0	13.7259	0	0	1.76818	1.2522	4.27832	1.3565	17.9842	7.32637	42.1838	9.1888	115.641	23.2072	5880.45	12.9042
20SS05-10	0	433.151	0	16.3605	0	0.558252	0	1.62501	12.8076	3.01214	37.468	11.4985	68.1628	16.4228	161.34	29.6317	6250.34	7.90854
20SS05-11	0	132.484	0	13.3869	0	0	1.04862	0.158791	3.79494	1.34687	9.40294	4.87902	17.242	3.42546	57.85	12.61	8588.14	13.4107
20SS05-12	0	351.746	0	15.7383	0	2.53138	0	0.566839	11.6069	3.29086	30.5067	8.33075	50.3693	14.5642	117.627	28.2205	5616.74	9.2506
20SS05-13	0	231.535	0	2.98443	0	0	0	0	1.34977	0.707091	13.4833	7.04975	37.1218	11.6427	129.869	29.1345	5547.06	21.6079
20SS05-14	13.5503	231.51	0	8.59459	0	0	1.77886	0.537031	1.22091	1.68021	16.0497	6.30022	33.376	9.41239	98.5111	24.7691	7120.97	15.4328
20SS05-16	0	567.469	0	11.6107	0	1.7171	3.82937	0.576823	15.7245	6.36455	55.4849	25.4499	96.2025	17.0562	169.444	21.9924	7576.15	3.96368
20SS05-17	0	637.843	0	17.1748	0.1121	1.4889	2.96129	0.222316	10.2154	5.27693	64.5069	24.7804	95.0909	19.9478	192.772	34.4979	7130.45	5.34793
20SS05-18	0	363.695	0	11.7433	0.538822	0	2.37486	0	12.1192	4.78759	31.2528	13.1828	59.8958	11.4705	115.292	16.8599	6865.67	5.3947
20SS05-20	20.9539	374.61	0	6.60798	0	2.4532	0.917847	0	17.7477	3.32627	31.9633	11.7647	52.3385	11.0088	76.3401	15.7817	6748.43	4.93744
20SS05-21	13.3954	663.564	0	8.86495	0.221204	4.70024	4.6947	0.61418	27.4324	6.84822	76.4605	23.4857	96.7321	16.3055	157.749	27.3167	7786.76	3.57266
20SS05-22	18.3419	859.789	0	10.6283	0.0968323	0.85729	3.2146	0.768177	30.6624	8.27333	99.2933	31.1063	123.601	23.923	208.857	35.4943	7633.82	3.5747
20SS05-23	0	803.244	0	22.5387	0.284947	5.04529	1.89388	1.69534	32.6233	6.34236	92.9846	22.4436	118.216	26.4282	259.523	37.3049	7063.42	4.01194
20SS05-24	18.6936	468.609	0	6.94242	0.287309	0	2.73087	0.488399	12.9864	4.05782	46.1391	17.1842	67.2238	14.1417	131.057	21.3721	7495.48	4.63211
20SS05-25	12.5739	286.323	0	5.03562	0	0	0.367507	0.655178	7.40448	2.89687	25.559	9.70264	45.1869	9.61327	98.4997	16.5064	7869.98	6.45815
20SS05-26	0	631.502	0	12.5996	0.259935	2.30079	3.03956	1.28879	24.0236	5.73947	69.3002	24.7503	93.7602	18.501	187.047	31.8182	8834.48	4.59136
20SS05-27	12.0577	388.75	0	7.23322	0.0790513	1.39935	0.793146	0.548709	10.8881	3.45696	37.9383	14.4601	59.2709	10.9764	117.755	18.6488	8729.36	4.91555
20SS05-28	4.65993	597.704	0	19.8884	0.122087	1.35067	2.24817	0.423716	14.3492	4.7144	60.4167	21.0382	86.0086	17.3835	163.878	27.9836	9218.5	4.63177
20SS05-29	2.84093	505.715	0	3.048	0.0371799	1.64531	3.24001	1.62221	11.7317	3.32092	47.5169	19.1085	76.4482	15.8407	160.762	33.9816	7158.13	7.15147
20SS05-30	0	453.283	0	14.6539	0.0454321	0	0	0.450512	9.45173	2.87333	37.7883	15.0587	70.749	16.9485	168.342	33.2253	10023.9	8.79248
20SS05-31	49.4545	425.293	0	39.151	0.969017	10.4813	5.06286	2.77588	29.6129	5.10105	63.2415	14.6006	48.213	11.4285	76.9984	13.9539	6219.89	2.20645
20SS05-32	0	680.155	1.39988	14.3732	1.17565	3.67194	4.65056	0.274296	16.6943	6.37005	74.1313	24.9531	98.726	19.2736	189.916	30.1525	8964.63	4.06744
20SS05-33	0	474.604	0	15.0895	0.153875	0.453848	4.15238	0.813771	12.7106	5.14363	46.9472	16.832	82.7463	15.4624	144.109	28.1568	8288.8	5.99755
20SS05-34	10.1857	263.261	0	5.79969	0	1.17174	0.894347	0.262629	1.77316	2.49101	19.6561	11.5114	38.1654	6.82646	81.4122	12.5768	8511.64	6.3984
20SS05-35	4.97857	1043.16	0	11.5083	0.517342	4.00519	8.74398	0.128246	44.5755	10.6046	119.275	38.0383	135.76	27.4316	230.504	44.0016	8038.44	3.68909
20SS05-36	7.11939	346.323	0	6.07204	0.369551	0	1.25056	0.549671	9.88849	2.31899	31.3286	11.2301	53.7319	12.3427	122.056	23.763	6278.09	7.5851
20SS05-37	17.6222	662.819	51.6007	200.728	34.9237	220.688	54.9525	7.6272	73.0802	9.39128	89.1611	23.9595	89.9269	14.6393	143.081	26.3007	8684.64	2.9498
20SS05-38	6.97172	1298.98	0	13.4841	0.180604	11.1845	12.2493	1.61176	50.7029	13.6927	147.637	47.0567	175.27	35.1507	312.516	49.5522	8893.84	3.35635
20SS05-39	3.5712	372.201	0	6.1422	0.0924232	0.817655	2.51013	0.183293	9.57183	3.0279	42.9009	15.179	61.089	12.3536	107.946	18.6079	8514.2	4.33741
20SS05-40	11.2411	391.084	0	6.41352	0	1.28559	2.56818	0.34585	11.0649	3.94082	37.4375	13.7284	60.5847	11.8152	121.832	19.5913	8929.47	5.23308
20SS05-41	0	1114.32	0	11.018	0.376553	4.44105	14.5499	1.24462	55.2631	14.9526	117.966	41.2018	143.786	28.0775	233.007	38.6398	7846.06	3.2755
20SS05-42	0	967.755	7.29623	31.5746	2.95609	24.0946	11.8688	0.344816	44.0578	10.4257	92.7708	35.5836	143.13	30.8316	258.998	42.6879	7324.97	4.60143
20SS05-43	10.5611	472.619	0	11.9341	0.135889	1.2019	1.85714	0	13.5862	4.89073	32.5676	14.1264	68.1236	13.9259	130.068	29.3317	8444.15	9.00639
20SS05-44	17.626	734.48	11.9719	56.0707	2.0959	13.0262	4.26236	0.44935	21.1349	4.79291	71.8588	25.7755	125.812	25.8859	246.655	42.3934	9106.87	5.89954
20SS05-45	0	347.101	0	12.291	0.17728	1.19043	3.64204	1.23053	20.6619	5.26819	38.4069	13.5504	49.7127	9.71064	86.9966	15.9836	8050.99	4.16164
20SS05-46	0	714.648	0.101747	22.3113	0	2.89686	4.26646	0.324804	17.8812	5.78377	66.4503	26.2948	111.236	23.6892	236.455	40.3706	8821.45	6.0753
20SS05-47	21.2478	981.637	1.72679	16.0777	0.994917	3.6229	10.2416	1.39277	40.1139	10.9977	118.706	35.8549	126.531	27.535	233.967	39.0183	8577.16	3.28696
20SS05-48	7.41743	401.302	0	5.22007	0	0	1.95774	0.376768	13.2689	2.91187	37.7835	14.7812	59.1823	12.1211	114.754	21.7716	8047.83	5.7622
20SS05-49	12.3118	819.714	0	9.94315	0	1.39017	3.25074	3.42976	17.7566	6.52864	82.9506	24.3363	122.919	24.3806	224.833	50.6719	7567.38	6.10869
20SS05-50	18.8792	750.322	0	8.77772	0.240859	1.23519	1.66177	0.119414	31.5909	7.61345	78.1412	23.2009	100.451	20.4252	197.792	32.1537	8692.16	4.11482
20SS05-51	0	190.993	0	7.49125	0	0	1.54585	0.147951	1.98092	0.606623	8.39276	4.04963	27.3296	8.18239	86.9516	22.4917	8894.58	26.7989
20SS05-52	38.6909	350.038	0.382151	8.9251	0.164228	0	2.83874	0.162841	7.083	3.26555	26.8397	13.3008	56.3132	9.97232	98.0895	19.4131	8109.21	7.23297
20SS05-53	0	880.253	0	21.7132	0	3.18819	3.12004	2.1455	20.3306	6.6031	77.6169	26.3243	125.938	28.1918	274.969	46.4881	7002.88	5.98943
20SS05-54	5.73896	484.294	0	7.63081	0.21882	1.93447	3.03241	0.867908	15.4746	4.28878	47.6606	20.3272	67.0348	15.093	120.902	22.0604	8521.36	4.62865
20SS05-55	17.2352	800.791	0	10.0644	0.0875388	3.7833	7.28645	1.04161	31.907	8.55589	88.5493	29.0776	110.953	21.8915	196.6	31.2007	8690.36	3.52354
20SS05-56	0	159.936	0	1.64621	0	0	0.873737	0.249535	4.58431	0.854361	9.7192	5.7149	23.0744	6.4614	71.5585	16.008	15084.2	16.4705
20SS05-57	0	704.632	0	14.8156	0.127968	0.565554	2.67443	0	16.0864	6.20614	78.5768	28.7369	96.331	23.1382	201.172	32.1353	10039.1	4.08967
20SS05-58	0	524.092	0	11.7128	0.15734	2.08599	2.74309	0.156009	17.6889	4.35183	50.4976	19.9111	83.1383	14.5649	157.445	23.8801	9425.43	4.72896
20SS05-59	0	353.242	0	6.44305	0	2.21241	0.582514	0.165472	5.51582	2.34667	33.3552	11.75	49.0633	10.0814	105.027	18.9167	7755	5.67129
20SS05-60	0	514.065	0	8.62141	0.132996	0	3.25314	0.131872	16.2577	3.92301	52.9208	15.5313	80.0463	21.1872	186.7	30.1614	7599.05	5.69935
20SS06 quartz-mcia schist, Wuzhiling Formation, Songshan Group
20SS06-01	0	470.991	0	21.406	0.0677363	1.13312	4.00985	0.12993	19.4164	3.65946	36.4879	13.7422	67.3755	17.2926	155.757	29.4472	5564.77	8.0704
20SS06-02	0	457.307	0	8.64242	0	0	3.72592	0	9.58328	4.17744	46.1507	14.2357	84.1002	15.6005	125.349	28.4255	8507.54	6.15928
20SS06-03	29.8196	324.296	0	6.82536	0.21619	0	0	0	12.6607	0.928005	26.1455	15.2559	54.0989	9.76215	97.4125	16.9125	6279.13	6.46859
20SS06-04	1.95613	537.319	0	9.69094	0.0566936	1.89939	4.29611	0.32621	16.7753	4.8702	48.0147	17.8972	88.2401	19.6692	171.961	28.8638	6202.04	6.01146
20SS06-05	0	109.166	0	7.61351	0	0	0	0.165824	1.68583	1.18904	8.07185	4.71153	20.7957	4.98277	53.3633	12.3174	7433.06	15.2597
20SS06-06	0	343.137	0	6.94187	0.0493851	2.89808	0.977406	0.189427	7.378	2.93056	32.1156	11.9521	49.4059	12.1565	106.564	16.0491	8179.33	4.99729
20SS06-07	3.31752	86.2084	0	1.06907	0	0.402383	0.316782	0.183838	1.86494	0.867169	7.46877	2.70197	12.5223	2.65225	28.5842	4.69612	4788.64	6.28768
20SS06-08	0	875.482	0	12.3224	0.0763904	2.56619	8.08226	0.43945	26.7334	9.48233	88.6546	28.0165	135.913	23.1068	219.915	33.0096	8258.18	3.72339
20SS06-09	4.33731	353.916	0	7.95929	0.0938973	0	1.24249	0.240058	14.3929	3.40118	37.1994	11.2985	57.1589	11.054	105.099	17.2095	7685.73	4.62628
20SS06-10	0	245.317	0	9.3011	0	0.628079	2.96799	0.286547	5.32054	2.12781	21.2377	6.39639	31.7835	6.75854	82.439	11.6078	6241.48	5.46569
20SS06-11	19.6622	268.598	0	4.96508	0	0.297945	1.17344	0.0679315	7.33489	2.87554	23.0957	10.1684	43.2786	8.78688	91.8932	14.6826	7663.61	6.35727
20SS06-12	10.1479	820.318	0	7.65622	0.526355	8.36441	11.4346	0.784894	30.6299	7.9323	97.5847	31.0166	121.177	22.9942	204.267	32.7658	7096.16	3.35768
20SS06-13	2.67421	870.811	0	13.3272	0.153856	1.62011	5.87333	0.884855	31.2841	7.65539	91.6258	29.9808	150.09	26.7199	267.631	44.5061	6715.09	4.85737
20SS06-14	0	984.363	0	17.7429	0.185542	2.08492	5.54627	1.6006	21.945	7.20211	88.4039	34.0155	155.286	31.9398	308.198	50.2144	6439.03	5.68011
20SS06-15	9.63489	325.396	4.94664	18.6873	0.92287	5.44657	1.2267	0.265354	7.7354	2.23833	23.7264	10.6411	49.1103	11.4193	100.291	20.538	8056.82	8.65619
20SS06-16	0	131.368	0	3.42474	0.0247432	0.208703	0	0.379439	2.39172	0.514671	7.13729	3.57937	19.5894	5.73768	70.3396	17.0693	7682.19	23.9156
20SS06-17	14.7712	526.985	0	12.3825	0	1.34164	1.4105	0.812675	9.5572	4.54985	55.8314	18.4063	78.4816	18.6258	180.782	31.948	7223.35	5.72224
20SS06-18	0	126.639	0	3.51881	0	0	0.399004	0.114879	0.371517	0.832011	9.17111	4.28973	22.6165	4.54068	49.3237	9.34026	7483.93	10.1844
20SS06-19	17.8882	437.673	0	5.67463	0.128086	3.78925	2.98929	1.35012	17.2855	4.22963	49.0486	19.2063	66.626	12.7617	111.087	19.5769	6932.58	3.99134
20SS06-20	0	633.621	0	9.2409	0.179611	1.51879	3.59491	0.172103	20.1881	7.31086	53.7907	21.1261	92.578	17.6181	168.556	26.1879	7948.2	4.86849
20SS06-21	7.8322	248.578	0	5.51403	0.0448169	0.75824	1.34624	0.257654	7.04848	2.88495	27.7874	9.42446	42.5775	8.35491	79.8605	12.6648	6995.07	4.55774
20SS06-22	7.93702	336.899	0	7.60602	0	0	0.757909	0.10873	6.91672	2.46919	27.0859	12.5795	50.6226	12.066	122.4	22.2826	8520.29	8.22666
20SS06-23	0	346.46	0	12.6211	0.0621875	0	1.66228	0.59584	7.97557	2.7077	29.9131	9.6469	58.6806	13.5674	138.946	25.0679	9317.89	8.38024
20SS06-24	12.6872	659.003	0	8.01166	0.664417	3.58117	4.44226	1.50463	32.5181	7.10453	74.9806	23.5739	100.693	19.8151	169.48	25.0219	6769.91	3.33712
20SS06-25	1.53038	1095.61	0.082215	11.7213	0.459331	6.87389	13.5703	0.983607	40.1117	11.7891	124.681	39.8306	160.945	29.9398	263.599	41.1051	6825.1	3.29681
20SS06-26	13.4657	458.84	0	9.04137	0.0274168	0.232594	2.93914	0.420233	17.1838	3.91726	44.1255	18.9794	77.7029	15.7416	155.779	26.1438	7518.04	5.92488
20SS06-27	0	640.562	0.09627	10.11	0.0633335	0.537513	1.69824	0.364022	10.5256	4.81296	67.4623	25.2447	103.629	24.8873	253.904	42.1992	8345.78	6.25523
20SS06-28	11.5455	418.319	0	3.94493	0.0821906	2.09353	3.85881	0.787312	17.853	4.52509	39.6201	12.9535	63.3823	11.6446	109.627	17.6692	6242.8	4.45965
20SS06-29	4.38849	631.194	0	11.6447	0.147612	1.88067	4.45739	0.612697	20.8932	5.74347	70.3269	23.3692	89.8398	21.0739	178.565	28.5197	7821.27	4.0553
20SS06-30	0	542.044	6.67102	28.8483	1.8029	11.0109	4.53914	1.40309	15.1015	4.28778	51.9882	17.832	90.8842	18.7487	182.566	33.9968	7599.17	6.53934
20SS06-31	8.67107	660.611	0.0622263	7.81221	0.164193	2.09521	3.3121	1.02216	15.6935	5.86165	72.6658	20.8718	100.914	21.0624	180.305	33.3041	5226.83	4.58319
20SS06-32	1.38613	570.373	0.0894413	10.746	0.098378	0.669784	1.5884	0.904501	13.1574	4.32868	48.2695	19.8858	95.849	19.7644	202.843	37.0056	6829.04	7.66645
20SS06-33	13.9916	654.518	0	15.8551	0.198503	3.38008	1.33609	0.760433	18.9535	5.74441	74.3527	20.3171	107.056	18.1988	162.38	32.8569	6006.58	4.41906
20SS06-34	6.03713	532.125	0	8.85684	0	0	0.576501	0.491907	13.6166	4.50664	56.6611	20.4608	76.8675	16.6407	145.078	22.926	8183.3	4.04616
20SS06-35	0	253.594	0	3.80931	0	0.583897	1.3852	0.393758	10.8946	1.92495	23.0443	7.14345	44.3244	11.4422	122.424	25.0927	8574.1	10.8889
20SS06-36	24.3493	596.592	0	13.2094	0.0757185	3.227	3.06244	0.225579	14.9186	4.92081	52.7973	20.8418	88.4835	18.9379	184.837	25.3314	9033.96	4.79786
20SS06-37	2.29496	384.83	0.0490405	13.1994	0	1.93913	0.657471	0.994693	6.59247	2.9407	33.2432	12.1454	64.3007	14.6923	158.072	29.8803	7879.25	8.98838
20SS06-38	9.85391	792.144	0	52.0232	0.0928822	2.77505	5.33229	2.26776	28.5733	7.00806	83.1739	29.1432	118.887	25.3041	247.913	40.8632	8082.2	4.91298
20SS06-39	12.1603	254.931	0	6.13386	0	0	1.36449	0	2.20616	1.12321	9.76829	8.26179	43.9077	12.0132	138.777	33.6151	9707.72	34.4124
20SS06-40	6.81288	484.232	0	6.5446	0.168409	2.87737	2.76504	0.644945	8.84177	2.92396	37.7465	15.1808	82.6941	18.6529	211.214	43.3177	7427.27	11.476
20SS06-41	7.09036	657.378	0.905801	43.4407	0.367057	1.99615	1.80558	1.08618	12.4686	4.82182	57.9943	22.5645	109.084	24.1471	246.794	42.8908	9260.85	7.39569
20SS06-42	7.2802	462.09	0	17.2823	0.0733835	0.878298	2.6816	0.533927	12.728	3.81664	47.9368	15.2833	71.3173	15.1949	151.128	25.2454	8763.53	5.26639
20SS06-43	4.23784	70.2273	0	6.63437	0	0	0.134894	0.152441	0.880736	0.421711	5.52715	2.26623	11.2084	3.01651	39.222	7.50145	10283.3	13.572
20SS06-44	0	376.069	1.05365	19.4553	0.28007	4.79571	1.89885	0.402141	6.19286	2.16421	24.8632	11.3156	64.9641	13.5817	156.595	29.7928	8015.42	11.9827
20SS06-45	2.54434	647.366	1.72422	10.7553	0.591042	3.52812	3.15867	0.651467	17.3037	5.3962	55.6837	22.8712	105.697	23.7759	227.696	40.3276	7893.66	7.24226
20SS06-46	12.8069	612.19	0	7.73728	0.144174	0.617622	3.42441	0.828008	19.5642	4.71541	62.0087	23.0449	100.355	21.6913	198.817	34.7395	8365.76	5.60237
20SS06-47	5.70007	821.673	0.0312397	15.1444	0.0801742	3.66489	5.62478	1.1255	25.4576	7.32669	82.4827	30.1045	140.259	27.069	279.214	46.0439	8114.01	5.58224
20SS06-48	0	186.432	0.161367	10.6927	0	0	0	0.102806	6.09556	1.42547	13.2323	5.84791	32.1287	6.6254	94.8128	16.2057	9846.65	12.2471
20SS06-49	1.56083	183.177	0	4.72351	0	0	0	0.167776	1.65567	0.873606	13.7406	5.69411	32.2268	8.67934	86.3257	16.8844	10928.7	12.2879
20SS06-50	0	785.32	0	25.1038	0.508336	4.36465	5.18885	2.59458	22.9272	9.61205	79.4195	30.1533	114.128	24.9154	224.841	41.4679	7058.23	5.22138
20SS06-51	7.04919	1124.68	0	9.09622	0.296637	3.82177	11.6124	1.79788	44.0058	11.7054	127.665	39.7792	157.349	32.0965	272.387	42.8106	8861.59	3.35335
20SS06-52	3.35834	913.268	0	10.2193	0.141259	5.39427	8.87308	1.47193	32.5655	9.85821	105.541	33.6674	142.165	26.5416	235.035	36.6389	8600.05	3.47153
20SS06-53	3.6896	1384.35	0	64.3768	0.310246	7.77757	13.5655	3.90894	51.5053	14.7775	153.114	49.2181	214.424	43.0793	402.403	67.0218	8014.14	4.37725
20SS06-54	5.82231	657.217	0.0407085	8.42636	0.0815596	0.70126	2.96543	0.260147	13.8322	4.68285	59.5585	25.6114	116.169	24.576	253.37	41.914	9192.27	7.03745
20SS06-55	9.37709	611.321	2.07963	16.6162	0.892032	6.32281	2.68647	0.853502	12.507	4.87485	55.4838	21.6018	101.13	21.8668	225.992	36.5375	8794.22	6.58526
20SS06-56	3.60481	201.444	0	3.30931	0.0168021	0.289331	0.688498	0.353675	2.84425	1.24034	17.7406	6.18642	34.0005	8.4371	100.188	19.8468	7764.46	11.1872
20SS06-57	4.0478	822.949	0.0211367	23.9266	0.297029	2.07098	5.21853	1.97576	19.2513	6.36831	72.449	27.0041	129.918	29.5874	320.741	57.9936	8193.72	8.00475
20SS06-58	1.16588	946.558	0.413641	11.3877	0.358351	2.24544	3.78556	0.405178	26.0175	8.12003	96.8136	36.5504	150.038	31.6033	290.737	45.9418	8329.19	4.74539
20SS06-59	20.7519	749.449	0.0665732	7.4051	0.200633	3.45836	7.01242	0.89574	31.1243	7.54408	85.4111	27.756	116.469	20.8612	202.86	32.9124	9119.78	3.85341
20SS06-60	5.46156	510.651	0	7.27828	0.133417	3.28646	3.65098	0.547012	18.3681	4.48283	56.1264	18.6495	80.955	15.1918	144.63	22.9929	8958.2	4.09663
20SS06-61	0	124.401	0	3.74243	0	0	1.33453	1.17393	2.39966	0.822192	11.7134	3.48558	12.425	4.85927	57.5908	4.47759	1859.17	3.82261
20SS06-63	0	189.181	0.475423	8.33224	0	0	0	1.63274	4.00689	2.61799	24.1612	6.83774	22.3502	6.83698	82.756	8.9417	2616.82	3.70085
20SS06-64	23.0749	447.263	0	8.18045	0	2.75066	0	1.28207	8.85107	5.28354	39.5353	16.7104	53.6914	12.0751	144.694	15.5891	2632.61	3.94308
20SS06-65	0	139.694	0	11.5553	0.656693	5.64928	2.25	0.658384	12.1236	2.49388	18.5666	4.54797	19.7304	5.27822	28.6137	4.97828	3152.6	2.68131	HREE-depleted
20SS06-66	39.5057	268.183	0	6.13272	0.273873	0	1.87708	0.274475	12.6387	3.91529	38.2281	7.21844	40.3055	7.81313	91.4751	10.4338	3276.69	2.72935
20SS06-67	0	414.246	0	6.61032	0	3.69713	0.984313	0.287419	9.7122	4.61613	39.5532	13.0745	53.9175	13.6045	152.102	19.5045	2469.27	4.9312
20SS06-70	10.4131	393.212	0.105774	20.9318	0.144872	3.10421	2.48442	0.434591	17.3672	3.49269	34.5288	13.186	63.6178	13.5464	136.95	24.2244	4910.97	7.0157
20SS06-71	0	212.489	0	17.1576	0.322098	3.92659	0.736576	1.28781	7.91922	2.2047	20.4685	8.62045	27.919	6.46147	89.2736	14.5673	4976.57	7.11696
20SS06-72	0	468.708	0	31.6784	0.208256	1.78303	7.14491	1.24852	16.6387	3.16055	30.8757	12.4453	63.3522	16.7078	190.245	27.2252	5458.65	8.81771
20SS06-73	4.60473	1221.33	0.0937978	11.2467	0.123739	7.13959	14.995	2.82137	41.8363	14.2773	130.818	42.3258	159.544	32.4554	270.977	47.8842	4632.08	3.66037
20SS06-74	0	335.21	0	8.12009	0.44051	1.07528	0.432034	0.251123	11.5955	2.30231	35.0792	10.6554	55.4299	9.02953	78.4144	14.6854	4927.97	4.18635
20SS06-75	0	227.333	0	4.01439	0	0	0	0	3.43105	1.43313	17.7376	8.52452	38.3817	10.8581	95.7729	13.5002	4740.03	7.61105
20SS06-76	51.2001	822.117	0.596925	26.116	0.817852	5.23484	11.9351	8.35693	54.6139	12.4044	106.383	29.3263	109.627	23.1834	235.951	35.3486	4440.89	3.32276
20SS06-81	0	447.14	0	6.10941	0	0	0	0	14.6839	4.26809	53.4257	12.0655	58.2177	12.1301	134.656	24.34	6554.23	4.55585
20SS06-82	0	207.079	0	6.37413	0	1.65397	0.446068	0.386882	3.97909	2.31328	25.1456	6.00027	36.621	5.0341	61.3011	11.3954	6125.34	4.53177
20SS06-83	0	439.15	2.44863	24.7713	4.07526	16.2878	11.5388	2.3815	19.1097	3.63211	48.9809	15.9843	68.2423	13.2282	140.953	20.8494	5561.82	4.25664
20SS06-84	0	406.819	0	31.5556	0.0492763	0	3.38892	1.27232	9.06369	3.42531	38.3603	12.7025	60.4706	16.3913	153.166	34.5189	5618.9	8.99861
20SS06-85	13.6377	345.774	0	12.4893	0	2.03456	1.65176	0.190505	9.41607	2.22433	29.0782	11.7291	50.5559	10.2824	103.827	20.7738	7935.07	7.14413
20SS06-86	15.6635	503.917	0	11.9875	0.0882885	1.1217	4.5565	0.525242	10.549	3.18513	49.7319	16.1919	80.6158	15.1652	172.185	32.1702	5413.83	6.46872
20SS06-87	18.9057	602.112	0	4.12599	0.228484	3.86841	7.60032	0.830352	27.7631	6.61401	63.2715	22.6893	82.5372	16.8206	151.069	29.069	5343.01	4.59433
20SS06-88	5.30567	551.694	0.109192	17.1725	0	1.26662	4.12179	1.03825	12.3798	4.73298	52.1621	16.4123	77.3498	17.693	201.399	39.303	6286.13	7.53478
20SS06-89	8.03692	930.673	0	11.229	0.264718	2.87808	8.59127	0.29962	35.9011	9.22732	102.614	34.2725	132.298	25.3639	219.32	35.1337	7364.86	3.42386
20SS06-90	0	533.622	0	24.5896	0	1.82735	1.48869	1.28431	14.8955	4.28349	42.2236	15.7802	78.1545	16.7413	173.74	36.9541	6418.08	8.75202
20SS06-91	0	763.763	0	11.0272	0.209775	3.54002	2.16751	0.829756	15.4086	6.49953	76.0014	29.3017	100.949	28.0334	225.997	38.7229	7983.22	5.09502
20SS06-92	0	352.213	0	12.6872	0.355793	1.50019	3.06393	0.17584	10.8874	2.45407	31.28	11.3434	53.2801	13.0529	124.871	25.8398	6288.63	8.26079
20SS06-93	0	305.41	0	15.8792	0	0.550275	0	1.03216	3.99509	2.44022	22.0383	8.796	43.9159	10.9323	101.993	25.9721	7521.54	11.785
20SS06-94	0	484.616	0	6.46768	0	0	3.78459	0.542431	8.40007	4.15366	40.0634	11.3149	66.3997	14.5569	128.661	21.6481	6958.82	5.40347
20SS06-95	0	965.17	0	12.4559	0.152882	2.57434	4.21492	0	15.899	6.8011	103.187	29.9348	158.019	25.8327	248.293	47.8255	6647.02	4.63484
20SS06-96	26.1809	1057.02	0	10.9956	1.02176	5.47119	14.7267	4.03353	53.9744	13.5525	121.79	36.5361	142.659	26.723	248.143	40.8369	7800.99	3.35305
20SS06-98	6.86356	521.971	0	10.6821	0	0	4.04061	0.769669	20.2921	5.55656	59.3369	15.7263	69.2822	14.9252	128.886	24.4226	6216.35	4.11593
20SS06-99	0	810.592	0	6.61662	0.382486	1.92574	7.9155	0.904173	18.2337	6.46149	80.6093	31.2721	121.913	27.5245	261.424	40.7894	4315.06	5.06013
21SS25 quartzite, Huayu Formation, Songshan Group
22SS25-01	6.06806	1054.91	0	22.9151	0.118547	4.00866	9.16449	2.73455	37.3081	10.7643	104.189	34.595	143.466	29.9071	269.622	54.8415	8994.07	5.26365
22SS25-02	0	824.258	0	7.00566	0.0286396	2.17852	3.65668	0.746646	18.5606	6.56399	75.3932	28.2813	123.988	25.9303	242.544	46.1989	8096.38	6.12773
22SS25-04	14.961	430.075	0.100742	28.7498	0.0465464	3.93224	2.65677	1.3996	16.966	4.20237	43.9181	15.6335	62.0388	13.7427	122.398	25.3039	7990.73	5.76162
22SS25-05	0.589533	1621.41	0.222571	9.93872	0.330538	6.514	10.0584	0.750774	43.5218	14.7334	162.097	55.4001	236.017	46.5584	397.458	76.1277	8681.22	4.69642
22SS25-06	9.85509	1408.59	1.35995	48.3766	2.59189	39.7925	39.5271	19.83	146.803	28.1406	167.226	88.5319	160.275	32.9341	279.655	43.3185	7130.49	2.59041
22SS25-07	7.42411	489.494	0.141724	26.6872	0.147329	3.31672	6.58831	1.27898	11.8334	3.43858	43.5398	16.9573	70.2948	16.8281	146.082	34.4617	9567.91	7.91499
22SS25-08	4.16557	476.203	0	21.2264	0	3.15969	2.23129	0.499874	12.4372	3.58371	46.4506	13.9537	64.9702	15.6836	127.777	26.9469	8973.79	5.80119
22SS25-09	27.9786	1095.61	0.135703	41.0685	0.909089	14.0128	14.6974	3.57651	45.2949	11.6105	113.938	38.2278	153.821	32.4403	278.688	54.1737	7461.55	4.75465
22SS25-10	1.32713	1601.84	0	31.4933	0.319581	14.8215	16.0482	6.0757	51.7475	13.0374	132.399	58.053	253.439	48.2773	532.33	113.388	8000.19	8.56408
22SS25-11	0	949.494	0.107937	43.5024	0.299197	5.25484	6.84189	2.04529	31.0536	9.5431	94.0691	30.3747	128.678	26.9037	261.389	47.6454	7954.32	5.06494
22SS25-12	2.48157	784.975	0	29.6946	0.117203	5.92687	12.8076	3.75109	35.2742	7.66707	77.5383	25.0639	115.018	25.4207	222.424	50.6709	10262.8	6.53494
22SS25-13	0	702.906	0	10.9479	0	0	2.56969	3.84213	23.9242	7.22874	62.6675	20.6272	88.3809	17.814	162.104	34.7474	7545.34	5.54473
22SS25-14	10.1996	1202.3	0	13.0247	0.160962	0.677996	4.30445	0.965514	16.536	8.36185	83.9382	41.9867	192.959	41.8261	380.249	69.4579	6857.21	8.27489
22SS25-15	18.2011	544.073	1.20744	52.8616	0.339884	3.52322	3.31976	1.51566	16.6026	5.50161	49.1786	18.2244	78.1127	17.2042	166.143	33.085	9672.98	6.72753
22SS25-16	9.14303	846.362	0	38.6069	0.0619912	2.26192	3.58908	0.743364	23.0263	6.27094	69.5587	27.6078	128.554	27.9759	261.281	52.8035	10034.7	7.59122
22SS25-18	0	237.671	0	2.28014	0	0	0.802748	0.240311	3.99468	0.825104	17.2061	7.00025	35.5859	8.76039	91.904	19.0099	9557	11.0484
22SS25-19	0	621.038	1.98399	44.7413	1.09977	4.62472	5.49984	1.92113	23.9551	5.40791	38.6551	17.9624	80.8717	18.1471	166.843	38.2764	7410.89	9.90203
22SS25-20	0	441.422	0	45.864	0.0165202	1.90983	1.66534	0.861392	11.1665	3.34989	41.414	13.9859	67.5855	14.8298	149.102	29.788	10155.2	7.19273
22SS25-21	0	427.549	0	20.1427	0	0	3.30898	0.707894	8.82969	2.78959	39.1809	14.5415	77.2422	16.7486	175.371	38.636	9379.93	9.86092
22SS25-23	7.77562	532.181	0.162614	41.3741	0	1.18335	2.25035	0.449471	10.8658	3.94975	44.7027	18.3798	81.5538	18.7799	179.646	36.8998	9982.18	8.25448
22SS25-24	11.3028	1304.77	0	33.0659	0.784643	11.6612	9.23866	4.21275	58.9558	14.193	137.193	47.3295	197.183	40.1507	306.711	63.7905	6372.86	4.64969
22SS25-25	3.39912	538.232	0	12.7391	0.163994	0.917711	1.81685	0.435753	11.9009	4.3407	44.7317	19.1333	85.6562	17.5079	161.253	34.8115	9492.08	7.78228
22SS25-26	4.63422	1261.17	0	57.7296	1.19399	15.0298	15.3716	4.90649	61.7334	11.3824	137.142	41.6232	197.911	35.3198	352.962	68.5386	7626.81	4.99762
22SS25-29	15.0966	713.754	0	38.281	0.284725	3.75194	7.01885	0.566898	26.5593	6.48923	72.1813	22.856	110.068	21.3425	206.695	40.1982	7907.73	5.56907
22SS25-32	7.56516	484.688	0	11.2456	0	2.39293	1.89308	0.441929	13.4151	4.09733	46.8623	16.1939	78.8382	16.959	147.095	30.0424	8162.54	6.41079
22SS25-33	15.1042	423.208	0	9.59657	0.0738373	0.618234	2.28145	0.342561	9.1797	2.60618	38.979	14.5457	60.6581	12.3101	120.728	23.8775	8988.63	6.12573
22SS25-34	9.65625	44.5866	0	9.13077	0	0.263782	2.08561	0.438495	5.48443	0.560652	5.66095	1.10045	3.22024	0.606222	4.14052	0.497273	9800.9	0.878428	HREE-depleted
22SS25-35	17.6732	1022.92	0.555781	34.4801	1.54004	12.4855	21.9693	8.3213	54.4417	14.6386	108.999	32.3242	141.475	25.8129	229.113	47.4148	8888.35	4.35002
22SS25-36	12.8372	2258.69	0	4.26199	0.369658	4.32988	7.82269	1.02827	58.5845	19.3594	212.757	82.1187	355.455	68.4229	585.234	117.565	8168.48	5.5258
22SS25-37	9.19642	981.644	0.145401	45.498	0.956839	8.84155	15.9665	7.89945	55.7013	11.856	99.9566	33.5582	126.749	26.8209	235.224	43.432	7863.76	4.34508
22SS25-38	4.6123	1110.36	0.0359906	7.5575	0.0997219	3.33396	5.92567	0.692846	28.3474	9.45485	114.48	42.2755	175.893	33.9011	296.239	57.1809	9299.23	4.99484
22SS25-39	1.45989	947.669	0.0694381	11.039	0.216444	2.00957	5.87265	1.86143	24.0563	7.6019	92.0115	31.3651	141.072	29.8491	277.82	56.6193	8612.01	6.1535
22SS25-40	7.38421	713.182	0	25.4622	0.129149	2.69722	4.89902	2.17815	17.2504	5.78934	59.0046	24.7855	109.839	24.0412	229.544	52.8602	9028.51	8.95866
22SS25-41	4.18171	630.411	0	28.455	0.141857	1.42171	3.55473	1.29444	15.8621	4.85916	53.5596	20.0007	96.3371	20.0345	226.066	43.9972	8125.94	8.21461
22SS25-42	13.0702	1105.18	0	11.0725	0.391367	4.02179	9.92206	1.55232	38.8971	12.3663	122.321	39.0524	160.908	28.897	254.887	51.268	8739.12	4.19126
22SS25-43	11.485	629.828	0	34.9501	0	0.794047	3.76065	1.69752	21.2709	4.47156	64.9637	18.4919	106.952	21.8368	210.534	43.0115	9285.88	6.62085
22SS25-44	0	609.655	0	19.2527	0	4.26806	18.5263	7.09674	31.7647	9.97666	61.0146	18.7848	84.0499	18.6796	154.591	25.716	8073.35	4.21474
22SS25-45	11.7166	408.412	0	20.5241	0	0.406901	4.17286	0.386637	13.0296	3.67463	36.9262	15.1266	67.9976	13.8314	134.231	26.5272	10380	7.18383
22SS25-46	0	796.387	0.0535281	21.3964	0.185368	4.01784	5.11911	0.807617	23.2501	6.37011	79.3763	24.581	131.794	24.3546	245.945	51.1322	8389.26	6.44175
22SS25-47	4.90232	492.881	0	41.0637	0	0.22753	2.51207	0.594585	8.13621	3.52923	44.0336	15.8841	79.3122	16.2037	175.153	36.4728	10658	8.28294
22SS25-48	0	1015.98	0.0523647	17.9125	0.725344	13.9003	16.9167	6.67631	52.2377	12.5205	115.218	34.5125	141.051	25.7234	203.157	37.5982	8496.12	3.26323
22SS25-49	5.56977	456.723	0.0705798	19.4061	0.733227	4.47899	4.49401	1.34548	15.7796	3.33075	39.9046	13.1396	73.6421	16.61	161.254	40.396	8429.93	10.1231
22SS25-50	25.2135	533.661	2.91868	49.9881	1.59828	7.82924	4.62841	1.91428	27.2224	4.61607	48.975	18.028	76.6629	15.975	154.407	32.7901	7834.45	6.69527
22SS25-51	6.58794	453.768	0	13.4411	0.221406	1.96897	5.08445	0.875873	15.1171	4.35687	42.4741	16.6656	63.7714	14.3653	142.12	31.6167	9767.93	7.44376
22SS25-52	9.65566	850.461	0	10.9444	0.162492	0.676207	6.92702	1.92793	22.6915	6.03407	81.7852	24.9003	136.605	27.9448	299.905	56.6851	9534.91	6.93098
22SS25-53	0	1124.76	0	7.50285	0.472905	0	3.09751	1.63531	24.9434	8.4599	108.881	46.8419	177.698	37.7361	383.012	61.3648	10245.6	5.63597
22SS25-54	8.53669	403.773	0	26.8004	0.0240846	1.20149	2.83842	0.539242	10.6105	2.99912	38.0655	12.2175	61.2157	13.1669	128.478	26.0989	10927.2	6.85631
22SS25-55	18.9888	1364.51	36.109	141.805	8.95633	55.9514	26.048	4.50854	72.0891	15.969	160.397	48.5859	187.741	37.1129	288.005	58.7411	7275.37	3.66224
22SS25-56	5.0254	1204.87	0.0845945	71.3811	0.234326	2.67734	6.8895	2.54478	32.8914	10.0571	112.556	40.1206	180.033	37.5726	326.105	65.6701	8753.08	5.83446
22SS25-57	19.4909	1055.33	0	46.2645	0.423091	8.28036	14.2153	3.75659	41.0525	10.5273	116.759	36.7926	145.687	29.467	273.796	51.8953	8773.22	4.44465
22SS25-58	17.2969	1300.18	0	56.549	0.738646	12.0872	11.4385	4.45438	47.7769	12.894	141.958	44.9567	180.995	37.2215	333.449	61.6332	7516.33	4.34166
22SS25-59	6.59104	684.782	0	12.1226	0	0.935681	1.47199	1.3342	13.2867	3.85087	48.3262	22.2644	104.01	26.424	264.427	66.3835	8526.43	13.7365
22SS25-60	0	148.795	0	14.9498	0	0.705643	0.416216	0.167699	2.37363	0.975057	11.5095	4.51779	20.888	5.71501	59.1718	15.8858	11756.8	13.8023
22SS25-61	15.749	532.117	0	33.3067	0.0540505	1.79314	2.9962	1.01212	15.2501	3.99919	51.425	18.1965	84.9422	17.8357	172.656	35.6867	8867.67	6.93956
22SS25-62	7.98759	519.232	0	10.0245	0	1.36589	3.22157	0.541047	16.0028	4.73866	52.1723	18.1178	85.5501	16.7517	146.279	30.2247	8846.46	5.79324
22SS25-63	13.8568	465.156	0	15.3284	0.0530054	2.85585	3.28095	0.939813	12.981	3.19616	41.5514	13.5203	71.468	15.894	149.389	34.1826	8547.91	8.22658
22SS25-64	9.19697	849.591	0	25.2763	0.113256	1.87705	5.31081	0.936873	24.7154	7.63471	91.3267	29.2476	120.698	24.6198	229.139	44.5242	9671.07	4.87527
22SS25-66	13.322	1493.35	0.222546	45.5996	0.965812	11.9039	17.8639	6.01282	67.1688	17.1335	170.573	56.8473	219.173	42.7209	368.02	71.8973	8090.9	4.21505
22SS25-67	2.61734	517.667	0	5.49908	0.0909624	1.12907	3.25095	0.357844	6.76458	3.71661	38.6109	17.2932	91.0174	18.6853	170.842	34.979	9901.94	9.05935
22SS25-68	5.53882	634.527	0	33.7117	0.120499	3.7881	3.28718	1.4218	18.9669	4.86919	63.0532	21.8516	96.883	20.8541	203.408	41.348	10274.6	6.55763
22SS25-69	17.7854	921.864	0	40.319	0.310042	2.56412	8.05143	1.42227	26.2557	6.26214	67.3025	28.3628	158.025	31.8116	288.606	61.6026	7151.17	9.1531
22SS25-70	10.0877	631.312	0	36.0215	0.176134	3.32865	5.55165	1.23641	21.9826	5.43412	64.8412	21.3718	100.784	20.5898	200.6	38.5648	8158.83	5.94757
22SS25-71	6.0194	921.569	0	8.86766	0.421089	6.09093	6.14536	6.41259	33.915	10.3476	107.021	30.1201	148.207	27.9988	247.624	54.0759	8203.41	5.05285
22SS25-72	6.27104	988.476	0.0317346	16.4285	0.153789	3.99395	6.83702	1.42426	25.5881	7.26699	87.1244	30.5331	148.374	30.533	297.566	60.8352	9435.1	6.98257
22SS25-73	13.5822	509.378	0	34.7769	0.239087	1.31594	3.43983	1.14719	16.6183	5.02968	52.1115	16.4666	75.9727	16.3869	148.111	29.5747	8435.07	5.67528
22SS25-74	17.8782	945.664	0.0197983	36.4175	0.683002	5.85411	10.1998	3.76321	39.0466	8.63229	99.9439	30.3782	137.639	26.6732	234.106	46.97	8026.65	4.69964
22SS25-75	5.78881	433.316	0	27.6917	0.102237	0.641883	1.65326	0.501445	11.3965	2.41811	40.8049	13.1612	69.3523	14.0177	130.88	30.1385	9740.67	7.38601
22SS25-76	9.75043	553.329	0	5.98122	0.057497	2.60859	2.41629	0.451094	13.7077	4.20441	55.4917	18.8802	81.6564	16.9755	146.45	29.4738	9831.58	5.31139
22SS25-77	1.5076	610.406	0.110954	33.1983	0.460836	3.16686	3.97072	2.40966	20.4496	4.57233	77.0103	17.5716	89.6304	20.7578	188.054	36.2816	6796.9	4.71126
22SS25-78	13.9926	403.448	0	7.07532	0	0.682524	1.87163	0.202865	12.8146	3.07934	37.2361	12.5345	52.1185	10.7542	102.378	22.3059	8547.25	5.9904
22SS25-79	8.64728	496.601	0	43.6756	0.128591	2.11958	3.59751	1.09203	14.993	4.98764	51.1216	17.1526	76.726	17.4154	155.049	31.2219	9272.63	6.10738
22SS25-80	8.77475	659.376	0	29.5237	0	4.29204	6.72325	1.02063	15.8015	6.05971	56.5655	21.3611	96.224	22.1559	210.97	45.4762	7307.27	8.03957
22SS25-81	12.2305	772.287	0	51.9826	0.218949	4.50579	9.87599	0.428611	23.7137	6.21769	87.3826	24.6596	118.067	26.4857	265.111	54.9169	9998.26	6.28466
22SS25-82	8.71304	1475.79	0	19.9708	1.37636	10.8916	30.191	12.6278	88.054	17.2945	159.797	50.6376	217.193	41.3275	389.341	76.5644	8356.2	4.79137
22SS25-83	10.2823	1245.74	0	19.6735	0.328368	7.93549	12.6835	4.49733	45.72	12.9933	134.79	42.3854	187.651	37.6421	314.018	65.6582	7306.82	4.87113
22SS25-84	0	208.8	0	5.39074	0	0	0	0	2.44375	0.965329	14.5392	7.08871	36.566	8.22925	99.5475	26.8855	9549.51	18.4917
20DF03 quartz sandstone, Maanshan Formation, Wufoshan Group
20DF03-01	15.2598	226.446	0	18.3901	0	0.595754	0.93335	0	8.72293	2.57602	22.4718	7.55964	28.887	5.29814	40.7708	7.24322	13083.3	3.22325	HREE-depleted
20DF03-02	13.0462	596.344	0.0222287	28.9536	0.0796659	4.50243	3.19694	0.95403	20.0538	5.87093	60.658	21.1574	86.0554	18.3234	169.963	30.1443	10198.9	4.96956
20DF03-03	11.7745	1062.89	0.123988	52.3257	0.377588	8.82641	12.4507	3.41789	43.3966	11.5983	120.589	39.5213	151.997	30.0552	274.794	45.4707	9842.42	3.77071
20DF03-04	11.9573	693.078	0.0453792	21.7037	0.130024	2.58355	3.15013	0	17.3326	5.50242	68.9021	24.8262	104.666	21.1308	198.455	35.4178	10695	5.14031
20DF03-05	14.4472	233.533	0.0285331	5.54856	0.0102158	1.17787	1.41466	0	6.50235	2.34033	22.9958	8.45468	33.4091	7.95891	69.2929	14.4647	9286.87	6.29015
20DF03-06	18.9434	1189.5	0	2.62487	0.0949032	0.83812	4.20641	0	22.8847	8.2439	114.617	41.8965	191.276	39.9738	379.611	72.7185	14077.4	6.34448
20DF03-07	19.7055	514.94	0	17.8493	0	1.40284	3.57605	0	14.3711	3.84731	45.8394	17.8013	80.3765	17.8967	151.293	27.9845	12587.9	6.1049
20DF03-08	28.4996	506.728	0	8.32639	0	2.15497	2.41522	0	14.4556	4.19229	48.9274	18.5541	78.687	16.6645	162.575	27.7955	11742.7	5.68096
20DF03-09	6.67001	475.009	0	14.642	0	2.99609	0.784013	0	4.90707	2.48229	45.181	16.293	73.805	17.72	181.199	37.0576	13538	8.20203
20DF03-10	20.6701	551.504	0	7.36336	0.0858219	1.70556	4.31538	0	16.1042	5.52939	59.9098	18.5526	82.057	16.5256	150.273	26.5127	9876.7	4.42543
20DF03-11	18.7548	405.316	0.380863	39.0389	0.183717	4.4256	3.14478	0	11.2543	3.85083	44.0168	15.8837	64.1999	13.5997	120.994	23.7093	8575.18	5.38642
20DF03-12	2.68982	455.28	0.0636864	12.7458	0	1.60642	2.83945	0	9.03516	3.94906	38.8763	18.1424	66.0062	14.6151	155.063	28.3703	9605.86	7.29759
20DF03-13	9.02669	70.9445	0	0.804756	0	0	0.846392	0	3.97795	1.04752	10.0642	2.44474	6.45321	1.30014	5.65364	0.838832	12628.4	0.833483	HREE-depleted
20DF03-14	19.6256	394.024	0	7.59566	0.165548	0.345273	1.72395	0	9.52001	2.5676	38.2082	13.5156	63.5822	13.2089	123.126	22.6778	10152	5.93531
20DF03-15	0	176.919	0	2.49802	0	0	0	0	3.09045	1.77556	13.0554	5.69328	25.889	6.27089	64.9132	10.6752	9623.86	8.17686
20DF03-16	2.86048	373.47	0	25.8538	0	0	0	0	8.39341	3.53969	34.3651	12.7885	59.4543	14.1913	136.985	25.2642	10542.4	7.35171
20DF03-18	14.9666	330.37	0	5.79257	0	1.1836	2.60813	0	7.85539	2.02023	29.2185	11.3941	52.5856	10.8412	100.049	18.2595	9939.48	6.2493
20DF03-19	0	244.555	0	2.3458	0	0	0	0	3.88289	2.77092	25.7417	7.33308	29.0029	5.67873	67.6222	12.8324	6893.11	4.98509
20DF03-20	15.9103	392.292	0	10.1091	0.0266325	1.17649	1.66737	0	8.31569	2.82137	37.7808	14.0267	64.9316	13.042	135.054	21.0909	9088.78	5.58244
20DF03-21	9.88016	130.03	0	15.7828	0.0550745	1.4598	2.29927	0	9.63544	2.52299	24.462	4.2119	15.8642	2.02818	17.962	2.55706	11029	1.04532	HREE-depleted
20DF03-22	32.3743	287.777	0	12.0659	0	0	0	0	14.3707	2.89706	32.5844	13.5744	41.8816	9.61568	95.3268	15.1449	9499.77	4.64789
20DF03-23	10.1826	781.502	0	45.3943	0.679799	3.94173	9.4647	0	28.7034	7.37988	85.4636	26.0036	129.852	23.2364	229.509	38.239	8117.74	4.47431
20DF03-24	0	507.5	0	21.3253	0	0.660451	0	0	11.2281	2.92477	50.4143	17.2997	80.7264	17.8193	162.456	24.8564	8879.72	4.93042
20DF03-25	4.26833	880.329	0	19.0829	0.922427	16.302	19.2842	1.71109	32.0306	10.3606	92.0681	33.3345	122.229	22.5419	196.472	39.2175	8362.24	4.25962
20DF03-26	4.95082	348.941	30.4674	89.7846	11.2025	50.8598	8.40266	0	13.2631	3.13855	36.6358	12.4007	48.3309	11.7705	104.298	21.0325	10380.9	5.74097
20DF03-27	41.707	666.755	0	23.025	0.240674	2.12681	4.61458	0	19.8276	6.23013	64.6128	23.6392	100.823	20.3723	189.144	36.3613	9942.54	5.62757
20DF03-28	0	350.998	0	9.01771	0	1.45781	0	0	12.4328	2.36145	35.1917	11.3685	50.623	12.7634	114.228	25.5093	7601.56	7.24867
20DF03-29	8.30622	530.192	0.194052	21.0857	0.137532	2.43078	2.39847	0	15.9887	3.67488	44.1549	18.5643	70.3173	18.3345	164.424	24.5426	7585.22	5.5583
20DF03-30	23.1128	547.989	0	13.0398	0.163843	0.965305	2.28649	0	17.857	4.58647	53.0342	16.5238	77.3067	19.7295	153.899	28.016	8194.97	5.28262
20DF03-31	18.9687	316.739	0	11.7372	0.0940325	1.66206	1.75009	0	8.28227	2.76927	29.0251	10.1746	48.6299	10.4411	101.964	19.6873	9167.47	6.78286
20DF03-32	28.2094	1444.82	0.767376	32.7716	4.03584	52.8171	76.9427	39.0605	128.993	25.9998	217.803	52.3401	161.091	29.4773	243.724	42.4581	5448.79	1.94938
20DF03-33	13.8264	507.373	0	7.71962	0.151701	0.670391	3.17965	0	13.8711	4.77709	48.5186	17.8775	77.7862	15.8924	145.896	29.6658	9275.49	6.1143
20DF03-34	0	1270.87	0	12.0011	0.116479	6.17727	13.8386	0.35148	31.0158	11.3376	143.789	42.976	155.253	33.7625	273.207	51.9599	7884.21	3.61362
20DF03-35	21.3592	295.551	0	10.2701	0.280645	3.41083	1.71656	0.428631	12.403	3.44796	32.2886	10.7249	40.7741	7.65921	68.0452	14.5605	6884.42	4.5095
20DF03-36	14.1112	290.22	0	9.64833	0.0385875	1.70544	1.88871	0	6.33797	3.09305	32.4598	10.6524	44.5949	10.4611	81.7751	17.2909	9609.79	5.32686
20DF03-37	16.2754	336.914	0	2.58551	0.0762171	0	0.533084	0	6.02214	2.50916	37.8461	11.8003	52.5231	12.574	110.707	19.2065	8744.67	5.0749
20DF03-39	6.51473	476.122	0	14.3718	0.0434931	1.15344	3.95671	0	14.9873	3.4862	41.7404	15.2653	70.066	14.4761	133.492	22.9264	10188.5	5.49262
20DF03-40	19.9267	559.555	0	27.983	0.0651205	2.3027	3.1908	0.179871	16.9069	5.8412	63.2615	22.4856	79.0768	17.7983	157.997	31.6545	10815.2	5.00375
20DF03-41	14.219	381.421	0	4.06562	0.00712163	0	0.846574	0.245134	12.4867	2.84282	39.5979	9.04613	53.4659	14.3461	105.301	19.641	7463.54	4.96011
20DF03-42	0	365.91	0	5.77784	0.157571	1.34987	1.65121	0.159428	9.13831	3.18031	35.89	10.2777	55.9739	11.6779	125.662	20.462	5598.59	5.70132
20DF03-43	2.00548	273.031	0	6.86181	0.0681606	1.45928	0.922682	1.03433	10.5423	2.3354	25.546	8.34387	41.3104	6.09562	72.7574	11.2598	5217.07	4.40767
20DF03-44	0	497.044	0	9.82738	0	0	1.38858	0	11.8609	3.54822	42.956	16.8321	72.7761	19.5276	165.173	29.3886	7552.16	6.84156
20DF03-45	3.76181	594.839	0	14.1028	0.0318842	1.09142	2.44665	0.0644892	12.5362	4.90791	52.7368	20.8633	89.4821	22.5229	195.151	36.5268	7944.48	6.92625
20DF03-46	3.14683	432.218	0	3.24278	0	2.73464	4.08628	0.107741	15.1109	4.30018	44.6543	13.0918	61.8287	12.5621	122.373	23.7854	7095.54	5.32657
20DF03-47	0	392.085	0	4.25935	0	0	4.9793	0.0361162	5.52713	4.29123	41.7668	12.6939	61.8031	13.9852	134.57	21.6633	6909.18	5.18674
20DF03-48	16.6129	289.007	0.14807	5.92602	0.0517554	0.978007	0.721	0.837042	5.07519	2.47682	28.1644	7.97142	41.1164	9.90773	98.5341	18.4632	5504.75	6.5555
20DF03-49	13.0634	83.4136	0	14.6108	0.0732713	2.29412	2.20828	0.542848	9.92205	2.25629	14.2372	3.04555	8.07372	1.68199	7.09602	0.850805	8494.65	0.597593	HREE-depleted
20DF03-50	9.42803	200.643	0.0566177	8.15925	0.435733	2.02875	1.92757	1.44046	10.7289	3.38139	28.0257	5.81152	22.5724	3.5018	20.2904	2.75895	6966.42	0.984436	HREE-depleted
20DF03-51	2.11935	432.141	0	7.45885	0.142297	0	2.71888	0.143713	9.40653	3.67053	41.0959	14.6515	66.2165	13.0014	133.331	21.154	8411.73	5.14748
20DF03-52	11.2588	568.319	0	10.5359	0.23594	1.83139	4.91549	0.147715	18.5656	4.95694	57.3061	17.8726	93.7714	17.2016	144.445	30.5354	7587.61	5.32848
20DF03-53	12.332	524.737	0	17.1079	0.20649	1.0564	1.1466	0.583726	11.4545	4.26047	50.4651	16.6553	79.7019	14.1394	157.326	28.2292	9108.17	5.59381
20DF03-54	3.01021	625.66	0.0310462	24.5868	0.369553	7.7823	9.65209	3.04212	25.9433	6.25872	69.8649	21.2298	86.8189	16.8035	142.526	26.7948	8013.88	3.83524
20DF03-55	16.4686	871.206	0.0748146	14.3081	0.47156	8.59404	11.5354	1.0117	34.6482	9.71655	98.0352	31.3732	130.562	25.3881	231.765	39.3056	8443.84	4.00934
20DF03-56	0	832.94	0	17.0534	0.0583714	0.994359	2.96671	0.0785357	16.445	6.67757	76.7389	30.3408	130.787	29.5941	268.794	46.1082	11533.6	6.00846
20DF03-57	0	120.868	0	0.307567	0	0	0	0.102603	1.55915	0.703296	8.51365	3.66116	19.6257	5.23248	61.6613	13.0909	6394.29	15.3763
20DF03-58	10.4566	298.558	0	10.3205	0.0361455	1.22969	1.93755	0.0729	7.58139	2.42249	26.2667	10.7479	46.1492	10.7163	98.8831	17.9285	10973.4	6.82557
20DF03-59	9.06507	280.755	0.014291	6.91253	0.130268	1.36314	2.97879	0.160591	9.63665	2.67676	29.0214	9.22187	39.6949	8.71927	75.0772	13.4518	8972.29	4.63514
20DF03-60	19.2551	634.907	0.0349759	11.5323	0.220765	2.15424	4.74574	0.609951	21.1112	6.01575	66.0264	23.294	86.9461	18.1246	169.474	28.4712	9182.49	4.31209
20DF03-61	14.8663	232.776	0	3.98349	0.0487522	0.828395	1.68347	0.0520713	7.55299	2.31484	25.0363	7.73722	33.4039	6.7157	61.7317	11.4577	9207.12	4.57643
20DF03-62	7.6817	656.833	0.163656	18.2886	0.344465	3.25052	6.19975	2.46854	28.2078	5.98967	72.95	23.9862	100.59	22.2888	190.146	33.6746	9794.11	4.61612
20DF03-63	16.6687	457.947	0	10.4208	0.0798515	1.43116	1.65274	0.196672	13.4614	3.64962	42.6235	16.7289	71.3695	15.7968	146.914	25.3588	10069.4	5.94948
20DF03-64	16.5653	281.026	0	9.74862	0.0390004	1.32394	1.61365	0.275029	7.05088	1.80876	28.3303	10.1383	42.7238	9.43329	97.1047	17.7165	10715.9	6.25355
20DF03-65	14.683	1233.73	0.0429137	19.1971	1.14528	15.0744	16.3937	2.60982	54.6975	13.0158	150.13	39.4176	165.374	32.4126	271.919	46.1056	8199.59	3.07105
20DF03-66	5.90497	767.187	0	1.43695	0.0968476	0.957499	2.99917	0.292497	13.2401	5.92674	69.1476	28.1584	129.463	29.1643	288.588	53.5269	9968.82	7.74096
20DF03-67	27.8078	1154.32	0.0926219	11.9532	0.706533	11.1041	11.8295	1.8902	46.1193	12.1123	122.664	41.8575	161.704	31.1152	258.973	43.3847	9220.86	3.53687
20DF03-68	8.71436	1337.2	0.202892	67.6072	2.04368	23.4771	18.0795	4.62365	58.6423	15.1198	143.45	49.6228	191.723	38.3992	337.939	58.8973	7673.43	4.10577
20DF03-69	8.38702	351.198	0.0243747	11.5821	0.124436	1.59526	2.943	0.758514	9.85038	2.45458	33.1512	11.94	52.3637	10.7715	105.303	19.4693	9093.4	5.87287
20DF03-70	8.86486	452.181	0	4.14768	0	0.979497	1.78868	0.407591	12.1526	4.11879	38.3504	15.1186	72.0116	15.3212	153.414	28.567	10744.2	7.44894
20DF03-71	9.67638	61.3361	0	12.2093	0.0556765	1.9623	1.01912	0.634706	5.9955	1.11206	7.77619	2.11719	5.88107	1.29442	9.95884	1.29135	9294.68	1.66065	HREE-depleted
20DF03-72	12.4924	314.051	0	7.71136	0.093882	0.529211	2.36167	0.409141	8.79608	2.32913	29.5228	10.8725	46.972	11.2296	109.913	20.844	9762.44	7.06032
20DF03-73	15.7105	1134.21	0.0905501	8.60846	0.682749	7.76583	10.7881	1.81181	43.1873	12.2537	121.691	41.5098	167.919	33.3532	301.578	49.923	8299.49	4.10244
20DF03-74	2.61402	737.793	0.0300906	7.97334	0.0557383	4.6495	4.93038	0.638591	13.1424	5.17382	55.6374	23.7785	122.405	27.0093	263.998	49.7202	8277.86	8.93646
20DF03-75	14.3171	162.86	0.029923	23.5568	0.147465	3.55603	5.83846	0.86791	14.7751	2.95722	24.013	5.83682	17.4151	2.668	19.0948	2.18084	11004.1	0.908193	HREE-depleted
20DF03-76	17.7459	957.498	0.107213	11.849	0.362379	6.87913	8.46825	0.576447	31.6264	10.2728	103.231	34.6713	142.391	28.202	244.16	43.4672	9615.75	4.21067
20DF03-77	6.51365	95.1183	0	12.3048	0.0350584	1.03487	1.07847	0.316946	8.32956	1.8534	13.8963	3.44374	9.83033	1.67906	12.4914	2.1391	10579.5	1.53933	HREE-depleted
20DF03-78	3.9762	538.698	0.0182062	14.8865	0.0384761	1.83816	2.89177	0.515238	14.1799	4.57197	53.399	18.8057	85.5701	18.5411	175.623	32.7222	9119.77	6.12786
20DF03-79	10.6571	457.956	0	2.89307	0.0858345	0.241123	1.95387	0.517145	9.43513	2.46259	32.8964	14.7727	79.2062	18.6117	172.445	41.3074	6585.6	12.5568
20DF03-80	4.40215	165.159	0.0335005	10.4795	0.0472173	1.39226	1.93371	0.426654	7.9388	2.52589	26.1882	6.40541	18.194	2.98673	17.6066	2.66988	10773.3	1.0195	HREE-depleted
20DF03-81	16.9841	639.167	0	27.5317	0.104726	1.93881	3.56846	0.441374	14.7667	5.65163	62.724	23.0158	100.336	20.3234	188.401	32.6623	9696.85	5.2073
20DF03-82	22.2225	501.069	0	18.4847	0.149828	1.73299	2.80647	0.413393	14.053	4.23859	47.9667	18.0633	80.9952	17.3151	156.875	26.5156	9559.96	5.52791
20DF03-83	6.17403	727.345	0.591018	12.5701	0.384014	3.59817	4.48165	0.176099	22.2873	7.37725	76.0897	27.5832	113.978	23.0956	212.681	36.2919	8344.57	4.76963
20DF03-84	13.1532	262.478	0.0330875	16.4081	0.058366	1.37372	2.14457	0	7.24994	2.25938	24.4068	9.29947	38.3	8.42673	86.0947	15.1212	10252.8	6.19548
20DF03-85	8.7841	651.5	0	16.8506	0.03504	0.73606	1.66807	0.0702737	11.1087	4.79957	61.2822	24.0553	106.407	23.1681	211.257	38.8945	11923.9	6.34678
20DF03-86	5.81657	228.769	0	2.63755	0.0411994	0.432564	1.61025	0.0826136	6.73116	1.82955	20.8167	8.0294	35.014	7.02429	61.7193	12.1479	12368.6	5.83567
20DF03-87	6.58016	493.315	0.0134869	9.74078	0.0856995	1.03938	2.78172	0.420003	11.5843	4.73574	47.982	17.0432	73.9008	15.7602	143.397	26.1684	9797.65	5.45379
20DF03-88	14.99	381.758	0	5.69036	0.0635541	2.53379	2.80503	0.254797	11.105	3.6239	36.9737	14.5395	58.5722	12.7576	130.33	21.2788	9566.33	5.75511
20DF03-89	12.2895	678.966	0	16.687	0.0180278	1.63237	2.78666	0.130028	19.6053	5.88358	70.2118	22.87	99.2097	21.2016	209.11	35.0685	10502.9	4.99467
20DF03-90	7.87875	438.134	0.0196009	8.67202	0.0277057	2.08979	3.19152	0.388499	10.313	4.14249	41.4185	15.228	68.2455	14.0371	124.754	22.2079	9484.09	5.36183
20DF03-91	16.0549	501.799	0	25.5793	0.0609022	2.04087	2.30672	0.650545	15.7715	4.76132	51.2299	17.6631	75.3936	16.2319	156.703	25.2373	9792.48	4.92629
20DF03-92	25.2743	384.779	0	23.41	0.128253	2.02877	2.99025	0.599257	13.0092	3.70142	39.2916	13.1949	56.0726	11.8579	103.182	18.0843	9070.35	4.60258
20DF03-93	3.13289	290.479	0.0232854	4.7161	0.0741027	1.17174	1.72681	0.692364	11.8075	3.14612	34.1486	10.5046	37.6487	6.68315	52.6301	8.63466	11424.7	2.52855	HREE-depleted
20DF03-94	13.7596	840.788	0.0399631	5.92884	0.131915	2.44432	3.44053	0.660166	20.5017	7.44717	80.7689	30.4151	128.387	26.7082	251.714	45.0203	8559.9	5.57396
20DF03-95	0.108598	594.533	0	8.77484	0.0162299	0.950365	2.52283	0.0649668	11.3515	4.45726	52.9539	20.1865	88.0035	20.2324	185.697	33.8599	10406.1	6.39423
20DF03-96	15.3691	682.974	0.0113759	9.51389	0.0643988	1.27894	3.9694	0.692676	22.158	6.30105	66.6895	23.6673	98.4118	19.8498	177.851	30.7118	8586.66	4.6052
20DF03-97	10.945	320.245	0.0201699	14.9413	0.0571265	0.935478	1.25212	0.142821	7.77135	2.44052	31.5048	11.8865	50.1463	10.0672	90.4357	18.3984	10725	5.83987
20DF03-98	28.3221	636.042	0	5.58271	0.196868	2.79433	4.97624	0.53147	22.0011	6.18587	68.0433	22.793	94.0748	18.1131	168.077	30.0138	9833.08	4.41099
20DF03-99	5.35469	746.434	0	16.8911	0.0418246	1.57086	2.18373	0.146341	16.8688	5.81867	66.5465	26.6306	120.669	25.371	230.418	40.3268	11941.6	6.05994
20DF03-100	17.276	671.883	0	7.74291	0.143206	3.58438	3.68691	0.55571	23.0892	6.96049	71.3814	25.7151	108.95	20.7517	183.019	31.2924	8532.23	4.38383
20DF03-101	4.58015	336.369	0.0233401	7.44785	0.0578899	0.551773	1.72534	0.363641	7.3953	2.34691	31.0016	12.5104	54.4463	11.9127	114.421	21.1381	8791.21	6.81838
20DF03-102	13.0075	422.513	0	13.166	0.147973	1.75304	2.98595	0.669217	12.7691	3.80935	42.3834	15.1268	65.1647	14.5132	129.52	24.5282	8953.37	5.78723
20DF03-103	10.4511	577.159	0.0120643	13.6066	0.153953	3.35002	4.36995	1.23039	18.9577	6.06732	60.7824	20.5604	90.4922	18.1224	167.773	31.8627	8650.15	5.2421
20DF03-104	2.63108	443.876	0	18.492	0.0408627	1.36165	1.51013	0.367339	7.28345	3.27981	42.9404	15.5561	74.2546	17.4282	175.051	42.1702	11158.9	9.82064
20DF03-105	6.86638	680.626	0.0641898	12.8018	0.0303627	1.117	3.36091	0.272806	18.0113	5.11385	64.2384	25.8115	104.401	21.0656	189.268	35.8246	9931.01	5.57682
20DF03-106	10.7388	213.499	0.0146203	4.27186	0.0518788	0.863045	1.53051	0.248552	7.80338	2.11033	21.432	7.53854	31.5242	7.3651	67.9004	14.2286	9637.37	6.63898
20DF03-107	4.85981	432.005	0.0528589	10.01	0.505543	7.25346	7.79472	3.03301	20.862	4.91817	49.1123	14.3662	55.6288	11.1165	104.036	22.1946	8569.45	4.51916
20DF03-108	15.9648	387.575	0	18.496	0.077756	1.72341	2.08321	0.439642	10.9246	3.56635	36.6992	13.7222	62.4875	13.1866	125.472	22.7708	10102.5	6.20471
20DF03-109	15.0731	743.92	0	17.8788	0.288257	3.7255	6.11063	1.66152	23.0557	6.76709	71.7021	26.4073	112.613	24.0583	231.178	40.8807	9458.21	5.70147
20DF03-110	10.6503	174.046	0	2.06682	0.0491643	0.680553	0.877196	0	3.82627	1.49795	16.4476	6.35744	25.4628	5.09842	43.2463	9.37578	11592.3	5.7004
20DF03-111	5.51316	421.565	0	12.0875	0.139055	0.523106	3.13834	0	12.6831	4.16625	42.2643	15.1515	67.2829	13.9971	126.971	23.1877	10820.2	5.48635
20DF03-113	9.72491	564.745	0	10.4205	0	0.616664	1.73743	0.296552	15.9277	3.88406	53.2725	17.8477	80.7188	18.6144	173.682	31.9908	9461.81	6.00513
20DF03-114	9.74863	765.785	0.0246452	8.15692	0.18403	2.68678	3.38979	0.488975	17.1721	5.06531	64.9514	25.4278	119.394	27.7974	275.067	52.1172	8939.34	8.02403
20DF03-115	46.3121	472.609	0	10.8004	0.10368	2.96675	2.95286	0.319255	13.8225	4.6392	49.803	16.902	72.8031	15.8126	139.964	24.3524	9477.33	4.88975
20DF03-116	8.0935	1081.57	0.0289077	18.1193	0.0925493	2.21378	4.38452	0.245822	24.1578	7.87936	102.273	38.7176	170.328	35.9215	318.495	54.6463	11425.1	5.3432
20DF03-117	6.96535	610.608	0	0.574224	0.0303077	0.376268	2.01802	0.513099	13.2769	4.6468	56.3482	21.6374	103.402	21.2385	204.057	39.1215	8733.12	6.94282
20DF03-118	6.6731	386.154	0.0475398	19.6875	0.0789524	1.30644	1.80143	0.291989	10.7612	3.65802	38.4591	13.6567	60.604	13.7417	130.003	23.7906	9450.93	6.18596
20DF03-119	8.01246	704.355	0.0427532	26.4849	0.578287	6.79653	9.87477	2.3028	32.5106	8.82137	79.5551	27.3406	105.74	20.8235	190.336	31.1375	8060.56	3.91396
20DF03-120	14.2604	326.801	0	9.25478	0.360719	3.5786	2.39795	0	7.49307	2.28557	35.1891	11.7876	49.738	10.8306	92.0449	19.3364	7515.22	5.49499
Note: In the Comment row, the 'HREE-depleted' is defined as Lu<10 ppm and (Lu/Dy)N <3.5, following Zhu et al. (2021). Subscript N refers to chondrite normalised value. Reference: Zhu, Z., Campbell, I. H., Allen, C. M., Brocks, J. J. & Chen, B. The temporal distribution of Earth's supermountains and their potential link to the rise of atmospheric oxygen and biological evolution. Earth Planet. Sci.…

## Sheet: Rutile trace element data
Supplementary Data 1. Rutile trace element analyses.
Sample/Spot no.	Corresponding age spot no.	TiO2	Sc	V	Cr	Ni	Cu	Zn	Zr	Nb	Mo	Ag	Sn	Lu	Hf	Ta	W	Pb	K20 (°C)	T07 (°C)	F&W07 (°C)	U-Pb age
		wt%	ppm	ppm	ppm	ppm	ppm	ppm	ppm	ppm	ppm	ppm	ppm	ppm	ppm	ppm	ppm	ppm	P=13 kbar	P=13 kbar
20DF03 quartz sandstone, Maanshan Formation, Wufoshan Group
20DF03-1	20DF03-01	97.1896	10.2809	3362.86	1529.57	0.120512	5.69195	22.8696	1049.36	3575.52	31.4844	2.23685	44.4018	0	59.6892	147.627	1988.95	0.348875	772.289	777.041	756.762	1834
20DF03-2	20DF03-03	97.4698	22.1902	5034.68	4362.99	0.0928936	6.21716	51.9961	726.174	467.682	3.63188	0.313165	195.464	0.0042319	36.9711	16.6007	9.36877	0.201442	730.678	740.522	720.648	1931
20DF03-3	20DF03-02	97.8814	98.9964	2910.11	1303.97	0.26404	5.48066	21.5296	1263.97	1619.92	4.09354	0.7895	803.981	0.0386219	64.1105	134.114	917.069	0.330047	794.587	796.518	776.033	1883.04
20DF03-4	20DF03-04	98.1528	11.0719	1788.78	667.066	11.8155	5.49932	21.1595	1592.72	2445.49	8.99586	1.7077	34.0514	0	82.5374	113.714	47.3923	0.232552	823.56	821.747	801.004	1862
20DF03-5	20DF03-07	97.8801	2.57766	3598.86	1968.51	0.0303954	7.04297	21.6928	856.29	1441.66	21.7656	1.06163	45.502	0.0253116	49.4913	242.002	40.5529	2.70996	748.91	756.552	736.498	1854
20DF03-6	20DF03-10	96.4062	454.446	718.715	26.3836	4.73523	8.12238	16.9575	920.296	5410.69	8.62175	2.91336	891.451	0.0573399	51.9202	502.546	3426.99	4.28964	757.084	763.724	743.59	1919
20DF03-7	20DF03-11	97.0154	76.8736	685.123	55.0834	0.634652	6.12464	18.0428	24.7467	1531.86	1.0617	0.667006	669.961	0	0.780784	180.403	4249.15	0.149447	460.343	495.268	478.682	1973
20DF03-8	20DF03-12	96.1443	352.659	7017.07	707.003	0.0919191	6.59399	20.0921	2507.87	6472.75	9.98672	4.33161	141.331	0.0141318	139.993	824.217	1486.36	0.310831	884.863	874.922	853.671	1867
20DF03-9	20DF03-13	97.0854	34.8799	5531.98	2437.68	0	5.54045	22.2214	1393.3	2823.79	0.493656	1.77301	240.242	0.703816	82.2108	192.145	1242.74	5.20547	806.62	807.005	786.412	1937
20DF03-10	20DF03-06	91.9144	22.8023	2079.19	118.516	32.5026	4.79491	22.9297	408.119	21872.9	44.973	13.2003	345.371	0	19.6277	1656.24	6809.68	0.0350844	671.583	688.199	668.942	1892.05
20DF03-11	20DF03-15	97.6896	136.894	6247.76	508.52	0.327688	6.58184	17.9108	774.079	1155.95	2.08929	0.647602	185.553	0.0046855	41.4681	94.5222	304.841	0.0211717	737.67	746.676	726.732	1941
20DF03-12	20DF03-16	97.7256	6.12096	2635.53	860.616	0	5.46693	18.0717	969.241	4014.57	18.6459	2.46313	26.7612	0	57.3967	479.55	100.481	0.0286784	763.037	768.941	748.75	1769
20DF03-13	20DF03-17	97.9302	4.95586	2500.57	922.348	0.370254	6.21434	19.3229	2119.04	2245.74	12.478	1.17108	55.8922	0.00223623	97.4244	176.531	108.905	0.104657	861.404	854.597	833.535	1854
20DF03-14	20DF03-19	97.2203	83.8148	2700	1168.91	0.198916	5.97009	20.7808	609.915	5958.24	1.65596	3.65593	120.876	0.00222459	41.0777	333.152	989.67	0.162653	712.046	724.089	704.403	1778
20DF03-15	20DF03-23	96.9109	116.499	8561.5	1827.92	0	12.7842	17.6197	1138.47	2394.21	0.0845381	1.48307	48.5424	0.106696	67.534	171.303	12.2253	0.669822	781.947	785.483	765.115	1958
20DF03-16	20DF03-25	98.0864	7.59073	2863.92	920.433	0.226269	6.89395	20.6858	1257.59	1233.77	22.3118	0.614374	48.2472	0.00733254	64.5102	55.3421	39.8637	0.194034	793.968	795.978	775.499	1825
20DF03-17	20DF03-30	97.8246	18.1058	3277.37	1009.08	0	5.26294	16.9167	1638.45	2019.83	36.039	0.929557	59.1758	0	77.2863	123.711	101.253	0.0725785	827.208	824.918	804.144	1804
20DF03-18	20DF03-26	97.5407	121.993	3115.07	2472.19	0	5.36309	23.2138	813.243	3186.86	16.3894	1.62158	123.355	0	47.1938	243.122	1334.13	0.0329804	743.137	751.482	731.484	1784
20DF03-19	20DF03-60	97.8515	4.64179	2763.92	1040.33	0.318429	5.83487	18.4794	2235.9	2429.03	19.2094	1.55085	54.1061	0	104.665	168.389	66.4138	0.100305	868.785	860.994	839.872	1936
20DF03-20	20DF03-59	97.0896	13.6503	2186.78	1258.89	0.213821	6.05543	22.123	1741.28	6562.43	12.1411	3.91944	285.119	0	87.1255	358.189	118.122	0.260205	835.129	831.8	810.957	1809
20DF03-21	20DF03-27	96.9918	24.4513	5080.42	849.925	0.0374306	5.46021	17.925	3013.04	5096.89	8.73538	2.95692	145.172	0.011235	99.7186	532.568	291.895	0.219424	911.419	897.912	876.456	1772
20DF03-22	20DF03-56	97.9948	53.9518	3108.57	978.444	1.5234	6.21507	23.9972	370.299	1540.54	0.673922	8.89528	181.921	0.0653114	20.9718	85.1656	636.736	1.46286	662.27	679.897	660.742	2171
20DF03-23	20DF03-54	97.6817	2.4298	675.566	4272.16	0.43421	4.88227	19.3686	271.62	1099.61	6.42848	0.559739	41.6637	0.00222633	12.6297	369.797	1261.87	0.203379	633.752	654.37	635.537	2132
20DF03-24	20DF03-52	96.6682	265.334	3285.46	173.319	0	4.91165	18.1025	1104.76	8700.17	2.56073	5.2133	355.934	0.0259328	66.0713	1046.83	576.095	0.101477	778.366	782.354	762.019	1814
20DF03-25	20DF03-51	97.8841	34.0412	2162.12	1714.26	0.308709	5.82904	17.0134	916.642	1649.17	161.972	1.00838	165.948	0.0602245	39.7232	38.0494	260.332	0.293363	756.63	763.325	743.196	1813
20DF03-26	20DF03-50	97.5907	50.9085	227.51	1338.05	0.0904745	5.15217	16.9659	923.842	3769.26	11.9816	1.93363	494.838	0.0159738	48.3685	394.445	169.205	0.316433	757.523	764.109	743.971	2339
20DF03-27	20DF03-47	98.2816	25.7398	2448.15	50.6448	1.32721	5.15798	17.7807	123.397	2206.99	3.04547	1.47925	55.4717	0.00927442	5.6374	44.8494	33.507	0.72169	568.32	595.16	577.114	1787
20DF03-28	20DF03-46	98.8739	15.3986	859.216	416.677	7.35392	4.97231	17.7783	145.354	503.627	0.084528	0.193527	18.7545	0.0360147	13.2539	43.0987	7.97969	2.03141	581.123	606.82	588.614	1746
20DF03-29	20DF03-45	98.7131	82.6471	1207.43	1555.36	0	4.79809	14.6816	287.012	278.616	6.58321	0.173797	73.8297	0.012135	11.4644	1.90014	0.0489618	0.120854	638.699	658.81	639.92	1929
20DF03-30	20DF03-44	97.0952	35.193	6888.44	2417.98	0	4.39089	16.6102	141.114	1876.2	0	1.34203	139.942	0.0796885	18.2304	118.601	297.082	1.93585	578.78	604.689	586.512	1973
20DF03-31	20DF03-43	97.9089	119.328	2429.29	1525.64	31.5003	5.82681	26.0865	1048.83	1657.77	3.44191	0.965479	500.617	0.02738	55.5788	192.916	1059.71	2.20767	772.23	776.988	756.711	1969
20DF03-32	20DF03-42	98.2778	6.77746	790.401	7.50491	0	5.74161	15.9938	611.732	1902.41	179.528	0.918174	166.646	0	39.3598	112.283	34.0869	0.096547	712.358	724.364	704.676	1976
20DF03-33	20DF03-41	96.7518	139.895	5988.24	2658.71	1.03755	4.14743	12.9258	431.433	4841.64	30.8829	2.12491	70.1022	0.51158	37.402	547.448	426.074	1.13929	676.984	693.007	673.691	2035
20DF03-34	20DF03-40	96.6491	85.03	10024.8	2041.73	1.61599	5.72176	17.3915	747.326	2146.6	0.164246	1.12699	311.54	0	43.2372	142.259	537.053	0.121704	733.809	743.279	723.373	1810
20DF03-35	20DF03-39	97.964	3.22888	3304.46	1252.44	0.633296	6.14347	16.7294	1321.93	1400.83	7.49077	0.748949	17.6002	0.0621333	62.5326	62.5549	47.8968	0.925943	800.094	801.319	780.785	1924
20DF03-36	20DF03-37	96.8745	88.5348	4694.39	4045.21	1.02313	5.42927	14.4652	1235.93	3859.77	3.74019	2.18017	94.3286	0.0168971	70.8837	468.226	1006.47	0.227061	791.851	794.131	773.671	1950
20DF03-37	20DF03-36	92.6283	149.914	11997.5	1490.03	0.492401	4.4091	18.2414	1564.16	20871.4	1.50136	10.2667	385.124	0.0161594	79.5003	4228.09	2462.03	0.259004	821.24	819.729	799.007	1945
20DF03-38	20DF03-35	97.8862	13.0629	3442.29	856.42	0.699517	6.82407	18.6876	2114.82	1929.43	45.7934	1.11074	104.933	0.00263006	97.8835	117.519	72.3633	2.88086	861.131	854.361	833.301	1920
20DF03-39	20DF03-33	97.4879	212.412	4239.04	3118.56	0.130197	4.80068	13.4333	876.604	1836.54	5.78409	1.1895	265.173	0	41.237	193.162	1134.72	0	751.555	758.874	738.794	1952
20DF03-40	20DF03-32	96.4874	96.8763	7152.65	1609.51	0.216114	5.36403	16.2861	512.742	7941.66	0.467892	4.22714	527.304	0.00728408	24.3361	218.917	371.405	0.549039	694.163	708.262	688.763	1896
20SS01 quartzite, Luohandong Formation, Songshan Group
20SS01-1	21SS01-01	97.8151	2.94874	262.575	518.732	1.06333	5.98774	16.1539	37.3083	2587.94	173.505	1.311	70.1306	0.00466973	6.96351	205.837	72.1888	0.463451	485.22	518.539	501.598	1889
20SS01-2	21SS01-03	98.0264	3.06025	264.432	381.047	0.134241	4.66774	14.8914	25.7149	1941.43	44.2227	0.839761	27.9058	0	5.21233	340.978	42.292	0.32872	462.6	497.386	480.767	1877
20SS01-3	21SS01-04	98.0677	2.20889	268.709	469.503	0.909363	4.43964	13.0589	35.0643	2482.3	61.7389	1.07393	75.1347	0	4.18141	178.656	134.472	0.631428	481.354	514.933	498.046	1878
20SS01-4	21SS01-05	97.3564	2.87696	275.396	228.702	0	4.28517	13.0446	37.2149	2462.74	58.3369	1.00231	79.121	0	8.48451	314.52	107.947	0.202641	485.063	518.393	501.454	1972
20SS01-5	21SS01-06	96.8407	2.73013	269.963	354.884	0.0571786	4.65757	14.9861	40.9697	2852.17	84.0537	1.66924	239.773	0.012587	7.88295	252.521	317.929	0.668579	491.13	524.045	507.021	1925
20SS01-6	21SS01-09	97.7989	2.48873	268.195	360.924	0.958245	4.54709	11.9959	38.0935	2131.82	68.9889	0.741106	70.97	0.0142561	5.24523	136.661	70.4354	0.501557	486.527	519.757	502.798	1910
20SS01-7	21SS01-07	97.7299	2.96712	287.573	441.734	0.130748	3.93231	17.6966	38.054	2832.44	82.4166	1.1744	151.929	0.0053757	8.84764	225.35	168.746	0.724437	486.462	519.697	502.738	1944
20SS01-8	21SS01-10	97.2812	2.97144	273.608	333.683	0.510521	5.39095	14.9866	45.9325	2615.69	81.2264	1.01747	58.9822	0	6.6584	227.801	184.633	0.587254	498.474	530.873	513.748	1848
20SS01-9	21SS01-12	98.1352	3.31584	268.66	390.466	0	4.61943	13.5666	36.4757	2391.79	75.0674	0.964114	49.3899	0	6.17487	195.372	78.6068	0.091069	483.809	517.223	500.302	1854
20SS01-10	21SS01-11	96.9594	2.67216	284.579	207.034	0.648942	7.08327	12.7255	50.1127	2628.51	63.8532	1.02987	82.6144	0.367021	5.86464	212.837	203.164	5.90593	504.164	536.155	518.951	1871
20SS01-11	21SS01-17	98.0171	2.92063	264.162	302	0	3.53913	15.8757	25.2439	2054.33	62.3694	0.715959	42.2653	0	5.55178	152.273	46.5557	0.136935	485.22	518.539	479.761	1908
20SS01-12	21SS01-18	97.7471	2.79942	286.304	356.124	0.891506	3.97274	13.1445	47.919	2853.16	63.31	1.3283	203.022	0	9.69887	316.903	296.913	0.163786	462.6	497.386	516.268	1951
20SS01-13	21SS01-19	97.9762	2.58425	266.983	447.692	0	3.82215	13.9553	25.2724	2382.08	51.6724	0.963301	65.9676	0	2.76526	155.227	81.3839	0.1158	481.354	514.933	479.823	1939
20SS01-14	21SS01-21	98.0231	2.53249	281.738	376.048	0.529892	4.65741	12.5041	27.8733	1707.37	48.3675	0.572374	77.5505	0.022783	4.64479	127.57	110.445	0.323525	485.063	518.393	485.183	1851
20SS01-15	21SS01-26	98.0941	3.03795	267.636	315.594	0.737552	5.0473	11.8602	46.7506	2604.17	75.3769	0.74206	48.4865	0.0025106	8.69846	234.538	83.9132	0.175197	491.13	524.045	514.797	1815
20SS01-16	21SS01-30	98.2066	2.70423	268.76	365.68	0.239337	4.22075	10.8952	23.0576	1281.58	41.5919	0.269096	29.8958	0	4.19194	109.9	52.3991	0.415697	486.527	519.757	474.872	1770
20SS01-17	21SS01-29	97.542	2.82424	268.682	234.082	3.61327	4.94584	16.0636	53.9306	2724.11	49.8106	1.18225	71.5709	0.00717866	9.22996	263.956	96.4087	0.237026	486.462	519.697	523.39	1852
20SS01-18	21SS01-33	97.8549	2.73643	272.146	504.583	0.26014	4.57116	9.48777	42.0437	2528.26	46.8828	0.979395	159.968	0	10.2733	281.898	112.92	0.146331	498.474	530.873	508.533	2002
20SS01-19	21SS01-36	98.0013	3.03617	421.666	459.133	0.123875	4.40702	10.8279	32.3343	2455.93	73.4214	1.3797	53.8029	0.0100747	7.14182	260.233	88.9538	0.477836	483.809	517.223	493.454	1972
20SS01-20	21SS01-39	97.8897	2.56867	260.671	213.111	3.60653	3.90587	10.7571	42.0237	2330.81	49.4522	0.924479	60.6988	0	8.43843	218.985	71.5011	0.133891	504.164	536.155	508.505	1835
20SS01-21	21SS01-41	98.07	2.96211	264.573	403.36	4.46057	4.66068	31.403	33.1579	2066.43	35.3647	0.933483	30.371	0	6.03779	183.674	50.6234	1.13608	477.903	511.711	494.873	1888
20SS01-22	21SS01-42	97.6575	3.06063	288.554	377.477	0.132372	3.54656	14.0452	58.6145	3994.79	251.696	1.79322	51.9179	0	8.94866	319.315	102.342	0.29847	514.613	545.833	528.487	1753
20SS01-23	21SS01-44	98.1656	2.75969	262.432	217.365	0	3.83861	10.3207	31.2163	1867.53	46.969	0.690167	50.1982	0	5.81152	181.328	52.6123	0.0390739	474.213	508.263	491.477	1906
20SS01-24	21SS01-45	98.1091	3.26051	254.532	281.493	0.143585	4.93993	11.4459	36.4823	2355.51	87.8621	0.624644	118.769	0	7.83643	236.646	103.822	0.127046	483.82	517.234	500.312	1778
20SS01-25	21SS01-46	98.2468	2.5778	255.371	357.946	0.377839	3.52536	13.6084	26.0273	1442.91	66.1675	0.483624	21.3448	0	3.26187	105.544	33.0517	0.135361	463.313	498.054	481.425	1746
20SS01-26	21SS01-47	97.8201	2.41043	266.94	345.948	0.440013	3.96867	9.69936	36.7445	2088.46	53.8501	0.68522	50.4551	0	6.28574	166.317	60.2968	0.136477	484.267	517.651	500.723	1927
20SS01-27	21SS01-48	97.8228	2.6123	254.809	348.677	1.31663	5.29437	15.1805	45.826	2444.94	59.9213	1.00439	50.4033	0.00828062	9.46175	293.784	77.3518	0.601783	498.324	530.734	513.61	1872
20SS01-28	21SS01-51	98.3162	2.64887	246.52	300.149	1.37821	4.30234	10.5965	23.6368	1452.53	22.9952	0.793285	27.6233	0.00232407	4.65968	152.716	35.546	0.0992743	457.663	492.752	476.205	1874
20SS01-29	21SS01-50	98.0765	2.38002	261.869	375.814	0.0605348	4.09387	13.0551	41.3353	2456.8	48.3604	1.18327	63.1662	0	8.41373	192.933	70.3095	0.0913914	491.696	524.571	507.539	1895
20SS01-30	21SS01-52	97.9579	3.00557	273.947	288.359	0	4.44788	10.3085	48.6461	3174.32	136.401	1.11622	91.1773	0.0218609	10.1957	324.298	108.25	0.120199	502.214	534.346	517.169	1890
20SS01-31	21SS01-53	98.1052	2.37038	254.919	247.435	0	3.94501	10.9903	35.718	2122.23	56.8282	0.888905	38.3784	0	6.71209	196.5	60.929	0.14646	482.501	516.003	499.1	1929
20SS01-32	21SS01-54	98.0348	2.52001	264.902	241.604	0.142492	4.49993	28.7762	31.3098	2229.56	44.5411	1.02709	25.1434	0	4.68775	258.327	52.9088	0.525022	474.395	508.433	491.645	1979
20SS01-33	21SS01-55	98.0369	2.53809	260.135	296.416	0.928545	5.11009	12.2789	43.2085	2595.37	57.4747	0.974279	147.203	0.0186858	8.07454	271.91	297.431	0.351127	494.53	527.208	510.137	1843.33
20SS01-34	21SS01-56	98.1446	2.17558	263.136	210.926	0	4.25307	12.1879	33.4852	2108.11	44.9924	0.838594	42.1719	0	6.43561	226.982	65.558	0.210819	478.507	512.275	495.429	1900.97
20SS01-35	21SS01-57	98.408	2.39879	263.713	388.272	0.566954	4.94754	11.7953	20.7937	1522.8	26.5606	0.656644	22.6533	0.00265115	1.95736	122.439	16.467	0.0959192	450.281	485.81	469.371	1876
20SS01-36	21SS01-58	97.561	2.49872	271.882	547.286	0	4.34951	9.84202	45.5945	2884.49	61.1232	1.26614	168.963	0	9.01971	196.77	179.505	0.347525	497.996	530.429	513.31	1951
20SS01-37	21SS01-59	98.139	2.5982	260.93	407.872	0.693817	4.38469	12.619	37.4937	2375.49	35.6893	1.02502	100.546	0.0159432	10.0206	254.727	100.946	0.34316	485.531	518.829	501.883	1919
20SS09 meta-basal-conglomerate, Luohandong Formation, Songshan Group
20SS09-1	21SS09-01	98.0721	7.28991	931.244	87.7883	0.0131397	4.15272	13.7228	56.0457	1485.63	48.7459	0.850369	188.715	0.0306665	5.88153	104.937	14.5531	1.56485	511.596	543.041	525.736	1857
20SS09-2	21SS09-02	97.9911	1.85356	163.496	72.8194	0.415595	4.22964	13.3921	27.9346	2089.95	45.8917	1.17008	97.3303	0.00621011	3.58123	161.55	752.431	2.33313	467.515	501.993	485.304	2206
20SS09-3	21SS09-03	98.261	3.94528	149.73	13.4869	0.0116223	3.92193	11.5262	50.9431	1591.18	9.92647	0.66102	109.824	0.00555419	5.08604	144.614	42.845	0.277639	505.247	537.159	519.94	1955
20SS09-4	21SS09-04	96.4058	5.85996	260.098	103.651	0.416014	6.40178	13.3563	42.2433	2041.56	29.4806	1.06266	174.475	0.011522	3.65659	179.698	301.055	7.75622	493.083	525.861	508.811	1998
20SS09-5	21SS09-10	98.1804	0.798829	100.332	48.1455	24.4287	3.41851	15.0151	55.0948	922.147	20.3932	0.392767	23.0131	0.042477	2.51066	18.3429	885.559	5.31245	510.451	541.981	524.691	2309
20SS09-6	21SS09-08	96.397	3.53198	393.433	90.5309	0.534674	5.89557	12.3605	76.4324	1895.33	23.9174	0.81376	102.04	0.0421348	4.19467	166.401	294.621	15.2845	532.963	562.764	545.174	1957
20SS09-7	21SS09-14	94.335	0.581699	1025.48	569.367	0.618709	3.73451	12.6332	140.333	2015.96	17.078	0.956201	138.531	0.0979133	19.4607	232.58	8.89255	3.91979	578.342	604.291	586.119	1946
20SS09-8	21SS09-17	91.1031	3.75796	1218.71	74.5397	3.25804	5.75689	12.9512	81.6999	1569.26	53.5136	0.414455	253.533	0.013343	14.4314	133.134	11.8466	2.53807	537.705	567.126	549.473	2205
20SS09-9	21SS09-15	97.2675	13.8787	384.918	25.1394	0.978637	4.78511	10.5291	41.4154	3586.79	35.8378	1.68271	488.925	0.00496851	3.59614	230.347	794.346	1.91996	491.819	524.686	507.652	1894
20SS09-10	21SS09-25	97.2964	3.01861	547.609	79.057	0.590135	5.29275	11.0805	40.381	1561.38	20.5324	0.703938	183.543	0.108745	2.7972	108.455	18.5052	19.9405	490.21	523.188	506.178	1938
20SS05 quartzite, Wuzhiling Formation, Songshan Group
20SS05-1	20SS05-01	96.4354	10.7223	787.343	663.75	0.407971	4.03043	10.4045	349.971	3074.05	6.30725	1.32197	495.571	0.0374626	23.5688	301.275	1293.86	1.89739	656.944	675.142	656.046	2494
20SS05-2	20SS05-02	98.0902	15.5299	825.815	16.8422	0	5.91627	13.4608	363.716	1315.21	15.1922	0.688487	736.52	1.17653	47.988	51.7201	12.7776	0.217495	660.571	678.381	659.245	2500
20SS05-4	20SS05-06	98.4462	10.2892	753.626	663.666	1.1928	14.4198	12.2118	1132.84	558.591	5.56878	0.180534	54.5548	0.0114422	66.2725	30.8405	564.34	1.67417	781.354	784.966	764.603	2303
Note: K20 refers to Zr-in-rutile geothermometer (α-quartz) by Kohn, 2020; T07 refers to Zr-in-rutile geothermometer (α-quartz) by Tomkins et al., 2007; F&W07 refers to Zr-in-rutile geothermometer by Ferry & Watson, 2007. References: Kohn, M. J. A refined zirconium-in-rutile thermometer. Am. Mineral. 105(6), 963-971 (2020). Tomkins, H. S., Powell, R., & Ellis, D. J. The pressure dependence of the …
