# Supplementary material for: Changes in orogenic style and surface environment recorded in Paleoproterozoic foreland successions
Source: Nat Commun. 2023 Dec 2;14:7997. doi: 10.1038/s41467-023-43893-w (PMC10693560; doi:10.1038/s41467-023-43893-w)
Supplement: Supplementary file 5 — Supplementary Data 2 [file 41467_2023_43893_MOESM5_ESM.xlsx]

## Sheet: Ti-in-Biotite temperature
Supplementary Data 2. Mineral compositions and biotite Ti temperature calculation of metasedimentary rocks from the Songshan area
Sample	20SS02	20SS02	20SS02	20SS02	20SS02	20SS02	20SS02	20SS02	20SS02	20SS02	20SS02	20SS02	20SS02	20SS02	20SS02	20SS02	20SS02	20SS02	20SS02	20SS02	21SS36	21SS36	21SS36	21SS36	21SS36	21SS36	21SS36	21SS36	21SS36	21SS36	21SS36	21SS36	21SS36	21SS36	21SS36	21SS36	21SS36	21SS36	21SS36	21SS36	21SS36	21SS36	21SS36	21SS36	21SS36
Lithology	Quartz-mica schist	Quartz-mica schist	Quartz-mica schist	Quartz-mica schist	Quartz-mica schist	Quartz-mica schist	Quartz-mica schist	Quartz-mica schist	Quartz-mica schist	Quartz-mica schist	Quartz-mica schist	Quartz-mica schist	Quartz-mica schist	Quartz-mica schist	Quartz-mica schist	Quartz-mica schist	Quartz-mica schist	Quartz-mica schist	Quartz-mica schist	Quartz-mica schist	Quartz-mica schist	Quartz-mica schist	Quartz-mica schist	Quartz-mica schist	Quartz-mica schist	Quartz-mica schist	Quartz-mica schist	Quartz-mica schist	Quartz-mica schist	Quartz-mica schist	Quartz-mica schist	Quartz-mica schist	Quartz-mica schist	Quartz-mica schist	Quartz-mica schist	Quartz-mica schist	Quartz-mica schist	Quartz-mica schist	Quartz-mica schist	Quartz-mica schist	Quartz-mica schist	Quartz-mica schist	Quartz-mica schist	Quartz-mica schist	Quartz-mica schist
Spot	bt-1	bt-2	bt-3	bt-4	bt-5	bt-6	bt-7	bt-8	bt-9	bt-10	bt-11	bt-12	bt-13	bt-14	bt-15	bt-16	bt-17	bt-18	bt-19	bt-20	bt-1	bt-2	bt-3	bt-4	bt-5	bt-6	bt-8	bt-9	bt-10	bt-11	bt-12	bt-13	bt-14	bt-15	bt-18	bt-20	bt-21	bt-23	bt-24	bt-25	bt-26	bt-27	bt-28	bt-29	bt-30
SiO2	39.427	39.93	40.287	39.925	39.912	39.168	37.449	39.409	38.696	39.834	39.28	39.484	40.645	39.759	39.487	40.625	40.481	40.399	40.115	38.41	37.222	37.026	36.89	35.957	36.869	36.761	37.275	36.82	37.387	36.91	36.234	37.158	37.074	36.819	36.699	36.804	37.346	36.185	36.607	36.312	36.721	36.476	36.516	36.998	37.003
TiO2	2.678	2.692	2.6	2.845	2.587	2.755	2.51	2.51	2.706	2.794	2.575	2.677	2.604	2.625	2.757	2.258	2.691	2.492	2.637	2.524	2.439	2.183	2.437	2.139	1.975	2.263	2.031	2.078	2.254	2.347	2.286	2.249	2.068	2.235	2.332	2.421	2.499	2.521	2.362	2.148	2.303	2.331	2.372	2.111	2.294
Al2O3	15.87	16.696	16.395	16.288	16.167	15.448	15.257	15.641	15.184	16.225	15.672	16.024	15.671	16.194	16.018	16.618	16.781	16.086	15.829	15.484	14.394	14.257	14.349	15.056	14.561	14.53	14.683	14.901	14.418	14.599	15.083	14.735	14.516	14.527	14.46	14.252	14.431	14.46	14.38	14.29	14.406	14.114	14.715	14.551	14.579
FeO	18.42	19.009	18.592	18.929	19.686	19.795	19.402	19.442	18.962	19.13	18.446	19.924	19.695	19.52	18.874	19.093	19.543	18.722	19.019	19.454	22.633	22.496	22.681	22.84	23.384	24.036	22.534	22.35	22.654	22.158	22.873	22.59	22.99	22.888	22.051	23.018	22.229	23.709	23.755	23.28	22.832	23.76	22.788	21.837	22.709
MnO	0.154	0.174	0.164	0.118	0.197	0.173	0.169	0.165	0.149	0.181	0.16	0.17	0.174	0.201	0.137	0.172	0.16	0.133	0.14	0.189	0.077	0.12	0.073	0.153	0.11	0.13	0.137	0.071	0.102	0.091	0.158	0.111	0.106	0.103	0.123	0.091	0.125	0.112	0.092	0.076	0.143	0.055	0.086	0.114	0.153
MgO	9.683	10.022	9.953	9.932	9.777	9.553	9.259	9.597	9.052	9.556	9.208	9.637	9.532	9.76	9.655	9.407	9.836	9.559	9.763	9.188	8.89	8.829	9.213	9.167	8.898	8.971	9.392	9.423	9.102	8.938	9.548	9.406	9.168	8.949	9.34	9.115	9.117	9.019	8.939	9.141	9.036	9.111	9.028	9.288	9.089
CaO	0.011	0.035	0.044	0.044	0.058	0.087	3.071	0.04	0	0.221	0.024	0.04	0.063	0.08	0.008	0.046	0.009	0.066	0.058	0.074	0.065	0.047	0	0.21	0	0	0.03	0.117	0	0	0	0	0.004	0.033	0.247	0.194	0.102	0	0	0	0	0	0	0	0.02
Na2O	0.054	0.018	0.097	0.052	0.083	0.077	0.055	0.057	0.079	0.029	0.145	0.071	0.049	0.018	0.058	0.085	0.065	0.175	0.043	0.069	0.047	0.013	0.016	0.041	0.035	0.047	0.032	0.021	0.018	0.065	0.058	0.034	0.054	0.056	0.049	0.011	0.035	0.02	0.041	0.03	0.037	0.042	0.056	0.034	0.086
K2O	9.384	8.369	9.09	9.101	8.34	8.771	9.187	8.947	9.21	9.018	9	8.881	8.544	8.222	9.258	8.836	8.259	8.521	9.029	8.889	9.732	9.62	10.195	9.1	10.01	10.031	9.941	9.118	10.217	10.183	10.231	10.08	10.134	9.362	9.189	8.805	8.967	9.813	10.148	10.024	9.756	10.062	9.897	9.825	10.091
ZnO	0	0	0	0	0	0	0	0	0	0	0	0	0	0	0	0	0	0	0	0	0	0	0	0	0	0	0	0	0	0	0	0	0	0	0	0	0	0	0	0	0	0	0	0	0
Cr2O3	0	0.011	0.012	0.06	0.047	0	0.034	0.039	0.015	0.004	0.007	0.012	0	0.019	0.062	0.026	0.043	0.042	0.061	0.036	0	0.022	0	0.029	0.02	0.065	0.02	0.057	0.024	0.036	0.034	0.034	0.012	0	0.082	0.045	0	0.038	0.022	0.017	0	0.02	0.019	0.028	0.012
NiO	0	0	0	0	0	0	0	0	0	0	0	0	0	0	0	0	0	0	0	0	0	0	0	0	0	0	0	0	0	0	0	0	0	0	0	0	0	0	0	0	0	0	0	0	0
P2O5	0	0	0	0	0	0	0	0	0	0	0	0	0	0	0	0	0	0	0	0	0	0	0	0	0	0	0	0	0	0	0	0	0	0	0	0	0	0	0	0	0	0	0	0	0
Sum	95.686	96.956	97.269	97.323	96.854	95.827	96.393	95.847	94.053	96.995	94.517	96.923	97	96.398	96.322	97.17	97.897	96.195	96.694	94.317	95.499	94.613	95.854	94.692	95.862	96.834	96.075	94.956	96.176	95.327	96.505	96.397	96.126	94.972	94.572	94.756	94.851	95.877	96.346	95.318	95.234	95.971	95.477	94.786	96.036
Oxygens	11	11	11	11	11	11	11	11	11	11	11	11	11	11	11	11	11	11	11	11	11	11	11	11	11	11	11	11	11	11	11	11	11	11	11	11	11	11	11	11	11	11	11	11	11
Si	2.951	2.932	2.955	2.935	2.946	2.941	2.84	2.953	2.961	2.941	2.973	2.929	2.994	2.945	2.939	2.98	2.945	2.988	2.968	2.934	2.881	2.892	2.856	2.81	2.86	2.833	2.869	2.853	2.88	2.865	2.793	2.853	2.863	2.866	2.859	2.866	2.89	2.815	2.836	2.838	2.858	2.838	2.836	2.877	2.857
Ti	0.151	0.149	0.143	0.157	0.144	0.156	0.143	0.141	0.156	0.155	0.147	0.149	0.144	0.146	0.154	0.125	0.147	0.139	0.147	0.145	0.142	0.128	0.142	0.126	0.115	0.131	0.117	0.121	0.13	0.137	0.133	0.13	0.12	0.131	0.137	0.142	0.146	0.147	0.137	0.126	0.135	0.136	0.138	0.123	0.133
Al	1.4	1.445	1.418	1.412	1.407	1.367	1.364	1.382	1.37	1.412	1.398	1.401	1.361	1.414	1.406	1.437	1.439	1.403	1.38	1.395	1.313	1.313	1.31	1.387	1.331	1.32	1.332	1.361	1.309	1.336	1.371	1.334	1.322	1.333	1.328	1.308	1.317	1.326	1.313	1.317	1.322	1.294	1.348	1.334	1.327
Cr	0	0.001	0.001	0.003	0.003	0	0.002	0.002	0.001	0	0	0.001	0	0.001	0.004	0.002	0.002	0.002	0.004	0.002	0	0.001	0	0.002	0.001	0.004	0.001	0.004	0.001	0.002	0.002	0.002	0.001	0	0.005	0.003	0	0.002	0.001	0.001	0	0.001	0.001	0.002	0.001
Fe3+	0	0	0	0	0	0	0	0	0	0	0	0	0	0	0	0	0	0	0	0	0	0	0	0	0	0	0	0	0	0	0	0	0	0	0	0	0	0	0	0	0	0	0	0	0
Fe2+	1.153	1.167	1.141	1.164	1.215	1.243	1.23	1.218	1.213	1.181	1.168	1.236	1.213	1.209	1.175	1.171	1.189	1.158	1.177	1.243	1.465	1.469	1.468	1.493	1.517	1.55	1.45	1.449	1.459	1.439	1.475	1.45	1.485	1.49	1.437	1.499	1.439	1.542	1.539	1.522	1.486	1.546	1.48	1.42	1.467
Mn	0.01	0.011	0.01	0.007	0.012	0.011	0.011	0.01	0.01	0.011	0.01	0.011	0.011	0.013	0.009	0.011	0.01	0.008	0.009	0.012	0.005	0.008	0.005	0.01	0.007	0.008	0.009	0.005	0.007	0.006	0.01	0.007	0.007	0.007	0.008	0.006	0.009	0.007	0.006	0.005	0.009	0.004	0.006	0.007	0.01
Mg	1.08	1.097	1.088	1.088	1.076	1.069	1.046	1.072	1.032	1.052	1.039	1.065	1.047	1.077	1.071	1.028	1.066	1.054	1.076	1.046	1.025	1.028	1.062	1.068	1.029	1.03	1.077	1.088	1.045	1.034	1.097	1.077	1.055	1.038	1.084	1.058	1.052	1.046	1.032	1.065	1.049	1.056	1.045	1.077	1.046
Ca	0.001	0.003	0.003	0.003	0.005	0.007	0.25	0.003	0	0.017	0.002	0.003	0.005	0.006	0.001	0.004	0.001	0.005	0.005	0.006	0.006	0.004	0	0.018	0	0	0.002	0.01	0	0	0	0	0	0.003	0.021	0.016	0.008	0	0	0	0	0	0	0	0.002
Na	0.008	0.003	0.014	0.007	0.012	0.011	0.008	0.008	0.012	0.004	0.021	0.01	0.007	0.003	0.008	0.012	0.009	0.025	0.006	0.01	0.008	0.002	0.003	0.006	0.006	0.007	0.004	0.003	0.003	0.011	0.009	0.004	0.007	0.009	0.008	0.002	0.006	0.003	0.006	0.005	0.006	0.006	0.009	0.005	0.013
K	0.896	0.784	0.851	0.854	0.785	0.84	0.889	0.855	0.899	0.849	0.869	0.84	0.803	0.777	0.879	0.827	0.766	0.804	0.852	0.866	0.961	0.958	1.007	0.907	0.991	0.986	0.976	0.902	1.004	1.008	1.006	0.987	0.998	0.929	0.913	0.875	0.886	0.973	1.003	0.999	0.969	0.998	0.981	0.975	0.994
Sum	7.65	7.592	7.624	7.63	7.605	7.645	7.783	7.644	7.654	7.622	7.627	7.645	7.585	7.591	7.646	7.597	7.574	7.586	7.624	7.659	7.806	7.803	7.853	7.827	7.857	7.869	7.837	7.796	7.838	7.838	7.896	7.844	7.858	7.806	7.8	7.775	7.753	7.861	7.873	7.878	7.834	7.879	7.844	7.82	7.85
T(°C, P=4 kbar)	601.52	599.565	596.089	605.913	592.361	599.111	577.675	588.378	608.102	608.833	604.576	596.187	597.363	595.744	604.576	586.965	601.993	596.743	596.451	594.036	573.12	559.461	564.759	550.379	542.769	555.846	541.069	545.267	558.13	568.079	550.76	553.284	544.57	559.99	559.538	565.905	574.928	568.98	561.935	546.589	560.849	555.57	565.673	549.477	560.204
T(°C, P=6 kbar)	619.839	617.824	614.243	624.365	610.401	617.357	595.268	606.297	626.621	627.374	622.988	614.343	615.555	613.887	622.988	604.841	620.326	614.917	614.616	612.127	590.574	576.5	581.959	567.141	559.299	572.774	557.547	561.873	575.128	585.379	567.533	570.134	561.155	577.044	576.579	583.139	592.438	586.308	579.048	563.235	577.929	572.49	582.9	566.211	577.265
Note: Wu, C. M. & Chen, H. X. Revised Ti-in-biotite geothermometer for ilmenite- or rutile-bearing crustal metapelites. Sci. Bull. 60, 116-121 (2015)

## Sheet: Ti-in-Muscovite temperature
Supplementary Data 2. Mineral compositions and muscovite Ti temperature calculation of metasedimentary rocks from the Songshan area
Sample	20SS01	20SS01	20SS01	20SS01	20SS01	20SS01	20SS01	20SS01	20SS01	20SS02	20SS02	20SS02	20SS02	20SS02	20SS02	20SS02	20SS02	20SS02	20SS02	20SS02	20SS02	20SS02	20SS02	20SS02	20SS02	20SS02	20SS02	20SS02	20SS02	20SS02	20SS02	20SS02	20SS02	20SS02	20SS02	20SS02	20SS02	20SS02	20SS02	20SS02	20SS05	20SS05	20SS05	20SS05	20SS05	20SS05	20SS06	20SS06	20SS06
Lithology	Quartzite	Quartzite	Quartzite	Quartzite	Quartzite	Quartzite	Quartzite	Quartzite	Quartzite	Quartz-mica schist	Quartz-mica schist	Quartz-mica schist	Quartz-mica schist	Quartz-mica schist	Quartz-mica schist	Quartz-mica schist	Quartz-mica schist	Quartz-mica schist	Quartz-mica schist	Quartz-mica schist	Quartz-mica schist	Quartz-mica schist	Quartz-mica schist	Quartz-mica schist	Quartz-mica schist	Quartz-mica schist	Quartz-mica schist	Quartz-mica schist	Quartz-mica schist	Quartz-mica schist	Quartz-mica schist	Quartz-mica schist	Quartz-mica schist	Quartz-mica schist	Quartz-mica schist	Quartz-mica schist	Quartz-mica schist	Quartz-mica schist	Quartz-mica schist	Quartz-mica schist	Quartzite	Quartzite	Quartzite	Quartzite	Quartzite	Quartzite	Quartz-mica schist	Quartz-mica schist	Quartz-mica schist
Spot no.	ms-1	ms-2	ms-3	ms-5	ms-6	ms-9	ms-10	ms-11	ms-12	ms-1	ms-2	ms-3	ms-4	ms-5	ms-1	ms-2	ms-7	ms-8	ms-10	ms-1	ms-2	ms-3	ms-5	ms-6	ms-7	ms-8	ms-9	ms-10	ms-11	ms-12	ms-14	ms-15	ms-16	ms-18	ms-19	ms-23	ms-26	ms-27	ms-28	ms-29	ms-1	ms-2	ms-3	ms-4	ms-5	ms-6	ms-01	ms-02	ms-03
SiO2	47.627	47.698	47.754	48.823	48.813	49.791	50.101	48.42	47.723	49.216	52.59	51.881	51.444	50.812	50.916	48.82	49.147	49.259	48.909	49.573	50.104	49.772	49.328	48.613	46.495	49.815	50.426	49.621	49.79	49.409	49.964	50.669	49.732	49.013	49.57	48.861	50.207	49.803	49.48	49.546	49.862	49.907	49.394	49.989	51.344	50.294	52.331	52.05	52.171
TiO2	0.117	0.085	0.169	0.164	0.106	0.078	0.128	0.218	0.145	0.372	1.142	1.11	0.998	1.043	0.9	0.498	0.961	0.837	0.901	1.005	0.985	1.075	0.896	0.764	1.001	0.993	0.374	0.846	1.037	0.834	1.062	0.93	0.833	0.955	1.007	0.943	0.953	0.903	1.088	0.844	1.248	1.359	1.472	1.156	1.219	1.07	1.17	1.128	0.605
Al2O3	37.139	37.011	33.371	35.841	36.819	33.79	35.356	37.461	37.433	35.479	30.697	29.964	30.548	31.594	29.762	26.167	29.635	29.508	29.244	29.462	30.079	29.53	29.546	29.692	33.374	29.73	30.418	30.178	29.566	28.664	29.838	29.723	31.118	29.156	29.779	29.381	30.009	29.939	29.421	30.074	30.59	31.001	30.977	29.303	29.919	29.999	29.711	29.773	31.449
FeO	2.529	2.441	2.917	3.427	2.642	3.586	2.903	2.605	2.59	2.613	3.104	3.006	2.662	2.899	2.165	8.688	2.054	1.99	1.938	1.924	1.99	1.99	1.976	1.903	1.804	1.931	1.852	1.984	2.025	2.407	1.855	1.836	2.02	2.003	1.717	2.011	1.719	1.934	1.844	1.649	4.065	4.278	4.27	4.138	4.383	4.267	2.723	2.69	3.203
MnO	0	0	0.01	0	0.009	0	0.042	0.019	0.001	0.006	0.05	0.043	0.016	0.014	0.015	0.047	0.012	0.032	0.03	0.025	0.035	0	0.032	0.039	0	0.035	0.025	0	0	0.033	0.008	0.02	0	0.025	0.021	0.007	0.017	0.017	0.005	0.017	0.125	0.084	0.074	0.075	0.089	0.059	0.015	0.025	0.029
MgO	0.298	0.491	0.743	0.844	0.547	1.334	0.989	0.386	0.375	1.326	2.525	2.233	2.599	2.21	2.727	5.255	2.43	2.571	2.627	2.358	2.282	2.369	2.287	2.154	1.177	2.319	2.36	2.183	2.291	2.588	2.264	2.349	2.027	2.414	2.325	2.374	2.322	2.32	2.391	2.114	1.865	1.84	1.734	1.902	1.979	1.767	3.122	2.84	2.744
CaO	0.031	0.011	0.041	0	0.019	0.05	0.044	0	0	0	0.016	0	0.007	0	0.029	0.083	0	0	0.004	0.013	0.005	0	0.007	0.009	0.073	0.006	0.009	0	0	0.022	0.002	0	0.009	0.015	0	0.026	0	0.008	0.012	0	0.031	0	0	0.013	0.024	0	0.025	0.027	0.028
Na2O	0.487	0.403	0.329	0.334	0.408	0.217	0.29	0.474	0.474	0.195	0.161	0.124	0.128	0.111	0.059	0.19	0.045	0.039	0.069	0.158	0.229	0.197	0.158	0.177	0.23	0.16	0.149	0.199	0.208	0.174	0.163	0.161	0.144	0.185	0.185	0.171	0.155	0.209	0.182	0.212	0.151	0.162	0.151	0.171	0.167	0.167	0.181	0.246	0.276
K2O	8.833	8.698	9.678	7.691	8.028	7.318	7.878	8.213	8.227	7.764	6.913	7.625	7.001	7.03	9.108	6.34	10.082	10.302	10.512	11.24	11.303	11.122	11.393	11.241	9.849	11.047	10.93	11.236	11.193	10.994	10.974	11.498	11.38	11.093	11.449	10.766	11.252	11.302	11.1	10.669	7.316	7.415	7.201	8.981	6.872	7.982	6.62	7.123	6.801
ZnO	0	0	0	0	0	0	0	0	0	0	0	0	0	0	0	0	0	0	0	0	0	0	0	0	0	0	0	0	0	0	0	0	0	0	0	0	0	0	0	0	0	0	0	0	0	0	0	0	0
Cr2O3	0	0.055	0	0	0.012	0	0	0.025	0.025	0.03	0	0	0.024	0.061	0.02	0	0.054	0	0	0.024	0.103	0	0.018	0.085	0	0.048	0	0.012	0.006	0	0.037	0	0.086	0	0.037	0	0.08	0	0	0	0.085	0	0	0.03	0.06	0.037	0.018	0	0.079
NiO	0	0	0	0	0	0	0	0	0	0	0	0	0	0	0	0	0	0	0	0	0	0	0	0	0	0	0	0	0	0	0	0	0	0	0	0	0	0	0	0	0	0	0	0	0	0	0	0	0
P2O5	0.009	0.02	0.033	0.032	0.015	0.011	0.029	0.016	0.044	0	0	0	0	0	0	0	0	0	0	0	0	0	0	0	0	0	0	0	0	0	0	0	0	0	0	0	0	0	0	0	0	0	0.016	0	0	0	0	0.001	0
Sum	97.07	96.913	95.045	97.156	97.418	96.175	97.76	97.837	97.037	97.001	97.198	95.986	95.427	95.774	95.701	96.088	94.42	94.538	94.234	95.782	97.115	96.055	95.641	94.677	94.003	96.084	96.543	96.259	96.116	95.125	96.167	97.186	97.349	94.859	96.09	94.54	96.714	96.435	95.523	95.125	95.338	96.046	95.289	95.758	96.056	95.642	95.916	95.903	97.385
Oxygens	11	11	11	11	11	11	11	11	11	11	11	11	11	11	11	11	11	11	11	11	11	11	11	11	11	11	11	11	11	11	11	11	11	11	11	11	11	11	11	11	11	11	11	11	11	11	11	11	11
Si	3.072	3.078	3.183	3.129	3.117	3.214	3.184	3.084	3.068	3.15	3.342	3.354	3.33	3.282	3.328	3.222	3.296	3.302	3.296	3.299	3.289	3.301	3.292	3.277	3.131	3.3	3.313	3.285	3.301	3.317	3.302	3.321	3.257	3.295	3.289	3.29	3.302	3.292	3.299	3.302	3.262	3.244	3.234	3.295	3.321	3.292	3.363	3.357	3.311
Ti	0.006	0.004	0.009	0.008	0.005	0.004	0.006	0.011	0.007	0.018	0.054	0.054	0.049	0.051	0.044	0.025	0.048	0.042	0.046	0.051	0.049	0.054	0.045	0.039	0.051	0.049	0.018	0.042	0.052	0.042	0.053	0.046	0.041	0.049	0.05	0.048	0.047	0.045	0.055	0.042	0.062	0.066	0.072	0.058	0.059	0.053	0.057	0.055	0.029
Al	2.824	2.815	2.622	2.708	2.772	2.571	2.65	2.813	2.837	2.677	2.3	2.283	2.331	2.406	2.293	2.036	2.343	2.332	2.323	2.312	2.328	2.309	2.325	2.36	2.649	2.321	2.356	2.355	2.311	2.268	2.325	2.296	2.403	2.311	2.329	2.332	2.327	2.333	2.312	2.362	2.359	2.376	2.392	2.277	2.282	2.315	2.251	2.264	2.353
Cr	0	0.003	0	0	0.001	0	0	0.002	0.002	0.002	0	0	0.001	0.003	0.001	0	0.003	0	0	0.001	0.005	0	0.001	0.005	0	0.003	0	0.001	0.001	0	0.002	0	0.005	0	0.002	0	0.004	0	0	0	0.005	0	0	0.002	0.003	0.002	0.001	0	0.004
Fe3+	0.096	0.092	0.024	0.129	0.099	0.136	0.108	0.097	0.097	0.098	0.115	0.114	0.101	0.11	0.083	0.336	0	0	0	0	0	0	0	0	0.002	0	0	0	0	0	0	0	0	0	0	0	0	0	0	0	0.156	0.163	0.164	0.139	0.166	0.164	0.102	0.102	0.119
Fe2+	0.041	0.039	0.138	0.055	0.042	0.058	0.046	0.042	0.042	0.042	0.049	0.049	0.043	0.047	0.036	0.144	0.115	0.112	0.109	0.107	0.109	0.11	0.111	0.107	0.099	0.107	0.102	0.11	0.113	0.135	0.103	0.101	0.111	0.112	0.095	0.113	0.095	0.107	0.103	0.092	0.067	0.07	0.07	0.09	0.071	0.07	0.044	0.044	0.051
Mn	0	0	0.001	0	0.001	0	0.002	0.001	0	0.001	0.003	0.002	0.001	0.001	0.001	0.003	0.001	0.002	0.002	0.002	0.002	0	0.002	0.002	0	0.002	0.002	0	0	0.002	0.001	0.001	0	0.002	0.001	0.001	0.001	0.001	0.001	0.001	0.007	0.004	0.004	0.004	0.005	0.003	0.001	0.002	0.002
Mg	0.029	0.047	0.074	0.08	0.052	0.128	0.094	0.037	0.036	0.127	0.24	0.215	0.251	0.213	0.266	0.517	0.243	0.257	0.264	0.234	0.223	0.234	0.228	0.216	0.118	0.229	0.231	0.215	0.226	0.259	0.223	0.23	0.198	0.241	0.23	0.238	0.227	0.229	0.237	0.21	0.182	0.178	0.169	0.187	0.191	0.173	0.299	0.273	0.259
Ca	0.002	0.001	0.003	0	0.001	0.003	0.003	0	0	0	0.001	0	0.001	0	0.002	0.006	0	0	0	0.001	0.001	0	0.001	0.001	0.005	0.001	0.001	0	0	0.001	0	0	0.001	0.001	0	0.002	0	0.001	0.001	0	0.002	0	0	0.001	0.001	0	0.002	0.002	0.002
Na	0.061	0.05	0.043	0.041	0.051	0.028	0.036	0.058	0.059	0.025	0.02	0.015	0.016	0.014	0.008	0.024	0.007	0.005	0.009	0.021	0.029	0.026	0.021	0.024	0.03	0.021	0.019	0.026	0.027	0.022	0.021	0.02	0.018	0.025	0.024	0.022	0.02	0.027	0.023	0.027	0.019	0.02	0.019	0.022	0.021	0.022	0.022	0.031	0.034
K	0.727	0.716	0.823	0.629	0.654	0.603	0.639	0.667	0.675	0.634	0.56	0.629	0.578	0.579	0.76	0.534	0.862	0.881	0.904	0.954	0.947	0.941	0.97	0.967	0.846	0.934	0.916	0.949	0.947	0.941	0.925	0.962	0.951	0.951	0.969	0.925	0.944	0.953	0.944	0.907	0.611	0.615	0.602	0.755	0.567	0.666	0.543	0.586	0.551
Sum	6.857	6.846	6.919	6.78	6.795	6.745	6.768	6.812	6.824	6.773	6.686	6.716	6.702	6.705	6.823	6.847	6.918	6.933	6.954	6.982	6.984	6.975	6.995	6.998	6.932	6.967	6.959	6.983	6.978	6.989	6.955	6.977	6.984	6.989	6.992	6.971	6.968	6.987	6.975	6.943	6.732	6.738	6.726	6.828	6.689	6.76	6.686	6.715	6.715
T(°C, P=4 kbar)	342.114	316.444	392.232	384.566	336.615	315.535	361.159	410.353	365.497	500.143	703.225	698.443	684.485	686.47	672.082	554.529	687.772	662.763	679.139	696.062	687.733	708.299	672.585	643.647	681.443	692.207	521.832	658.758	699.71	658.155	705.721	678.584	651.624	687.507	698.184	684.758	685.322	673.019	713.892	663.014	711.824	726.445	743.322	697.612	704.333	678.309	719.328	710.409	586.204
T(°C, P=6 kbar)	346.441	320.447	397.194	389.43	340.873	319.526	365.728	415.544	370.12	506.469	712.12	707.277	693.143	695.153	680.583	561.543	696.471	671.146	687.729	704.866	696.432	717.258	681.093	651.788	690.062	700.962	528.433	667.09	708.56	666.48	714.648	687.167	659.866	696.203	707.015	693.419	693.99	681.532	722.922	671.401	720.828	735.633	752.724	706.436	713.242	686.889	728.426	719.395	593.619
Note: Wu, C. & Chen, H. Calibration of a Ti-in-muscovite geothermometer for ilmenite- and Al2SiO5-bearing metapelites. Lithos. 212-215, 122-127 (2015).
[truncated: 77 more columns]
