# Supplementary material for: Changes in orogenic style and surface environment recorded in Paleoproterozoic foreland successions
Source: Nat Commun. 2023 Dec 2;14:7997. doi: 10.1038/s41467-023-43893-w (PMC10693560; doi:10.1038/s41467-023-43893-w)
Supplement: Supplementary file 6 — Supplementary Data 3 [file 41467_2023_43893_MOESM6_ESM.xlsx]

## Sheet: DF10-1-amp
Supplementary Data 3. 40Ar/39Ar isotopic data for amphibole in amphibolite sample (DF10-1) from the Dengfeng Complex
Relative Abundances			36Ar [V]	%1s	37Ar [V]	%1s	38Ar [V]	%1s	39Ar [V]	%1s	40Ar [V]	%1s	40(r)/39(k)	± 2s	Age	± 2s	40Ar(r)	39Ar(k)	K/Ca	± 2s
															(Ma)		(%)	(%)
0M68036	2.5		1.78439e-05	6.17305	0.0184869	5.83871	4.10494e-05	103.865	0.00111706	1.39863	0.381261	0.0352693	341.781	9.70607	2815.57	40.5278	98.9867	10.6761	0.0310593	0.00373215
0M68037	3		3.82081e-05	2.81704	0.107607	1.30519	0.000177028	24.4898	0.00674133	0.206288	1.26986	0.0117433	190.049	0.804811	2035.56	5.1731	99.7724	64.4557	0.0322155	0.000851722
0M68039	3.5		4.98492e-06	24.4614	0.00613815	21.2573	2.20216e-05	144.374	0.000524165	2.52048	0.0953938	0.142707	181.559	9.37769	1980.14	62.1531	98.95	5.02666	0.0440438	0.018859
0M68040	4		7.24081e-06	14.6422	0.00218819	67.3114	4.58253e-05	67.3185	0.000108779	13.4095	0.0189951	0.698859	158.594	43.7676	1821.15	316.744	89.5521	1.03703	0.0254888	0.0350104
0M68041	4.5		2.54762e-06	49.4024	0.003063	43.228	3.16501e-05	109.103	0.000208361	6.80977	0.0366087	0.383281	175.012	24.4651	1936.22	166.135	98.5915	1.99396	0.0350116	0.0306523
0M68043	5		2.3112e-06	55.5776	0.00346779	31.0704	1.12336e-05	285.351	0.000152308	10.2799	0.0286356	0.47712	188.266	39.7636	2024.06	257.22	98.5511	1.44929	0.0224774	0.0147375
0M68044	5.5		5.47198e-06	20.8366	0.00971272	12.1281	9.48874e-06	385.895	0.000601373	2.48059	0.112187	0.119075	187.214	9.49302	2017.24	61.6397	99.2285	5.74913	0.0318349	0.00788589
0M68045	6		1.75369e-06	61.0879	0.000929507	181.281	9.59137e-06	392.801	4.78767e-06	345.124	0.00213474	6.24244	406.985	3260.46	3069.18	11832.4	78.96	0.0400438	0.002317	0.0203489
0M68047	7		1.23302e-06	83.9206	-0.00109636	132.764	-1.52687e-05	300.548	1.74739e-05	89.1738	0.00212824	6.24619	91.7612	161.91	1258.31	1599.62	78.6261	0.176314	-0.0086492	0.0273284
0M68048	8		2.63932e-06	39.4416	-0.000286719	406.052	1.03109e-05	319.984	2.21842e-05	59.6941	0.00808658	1.64738	325.097	386.66	2744.53	1679.2	89.9862	0.216415	-0.0405951	0.333168
0M68049	10		8.32082e-05	1.67436	-0.00200028	60.2532	5.76661e-06	638.532	1.9793e-05	65.105	0.025742	0.521145	34.9845	60.0725	586.779	860.42	2.87889	0.204811	-0.00550688	0.00944018
0M68051	12		1.37578e-05	8.24022	-0.00109606	107.082	-2.08885e-05	207.881	3.90158e-05	38.2755	0.00646679	2.07873	57.1306	46.9334	879.034	571.901	35.1414	0.384591	-0.0188715	0.0428349
0M68052	15		1.89699e-05	6.05326	0.000354505	382.684	3.82171e-05	94.6418	8.30336e-06	165.539	0.0107315	1.23859	632.891	2166.61	3745.27	5409.89	47.5163	0.0778992	0.0118182	0.099073
0M68053	18		4.29305e-05	2.48863	-0.00102678	110.199	-1.74937e-05	208.791	0.000105929	13.4825	0.0295484	0.460784	156.126	42.4169	1803.2	310.031	56.3474	1.03108	-0.0540081	0.119912
0M68055	21		3.92409e-05	3.35277	0.00017221	820.851	-3.06483e-05	125.437	3.58715e-05	39.4068	0.0288664	0.460078	480.095	381.321	3316.75	1206.77	59.461	0.345668	0.107955	1.77436
0M68056	24		6.00276e-05	1.93136	4.11181e-06	34860.9	1.71521e-05	204.665	7.6305e-05	17.5022	0.0443881	0.343292	346.871	122.202	2836.69	504.327	59.6263	0.73773	9.64955	6727.85
0M68058	27		6.75407e-05	1.65314	-0.000972458	118.724	5.03795e-05	60.7827	9.11027e-05	13.9569	0.0559438	0.238465	389.039	108.313	3002.85	407.762	63.8237	0.887364	-0.0490765	0.117325
0M68059	32		0.000112174	1.21107	-0.00140449	86.9257	-8.31741e-07	3780.71	0.000135535	9.95948	0.0966362	0.136844	461.752	91.7243	3257.75	299.908	65.2286	1.31986	-0.0505422	0.0884372
0M68061	37		0.000114263	1.13205	0.00021679	526.542	0.000114153	30.1827	0.000160972	8.01859	0.107708	0.124368	457.771	73.8061	3244.68	243.071	68.3509	1.5549	0.385752	4.06276
0M68062	50		0.000155416	0.954373	0.000514083	336.328	5.61207e-05	84.0742	0.000272937	4.91695	0.134485	0.102562	323.307	32.1609	2736.73	140.272	65.5291	2.63545	0.275717	1.85483
		S	0.000791762	0.674799	0.144971	4.06593	0.000554857	30.0326	0.0104436	0.608292	2.49581	0.0244125

## Sheet: DF20-1-5-amp
Supplementary Data 3. 40Ar/39Ar isotopic data for amphibole in amphibolite sample (DF20-1-5) from the Dengfeng Complex
Relative Abundances			36Ar [V]	%1s	37Ar [V]	%1s	38Ar [V]	%1s	39Ar [V]	%1s	40Ar [V]	%1s	40(r)/39(k)	± 2s	Age	± 2s	40Ar(r)	39Ar(k)	K/Ca	± 2s
															(Ma)		(%)	(%)
0M70941	2.5		6.70626e-05	2.87037	0.00439041	85.6614	1.71949e-05	224.276	0.000718775	1.7549	0.162733	0.365347	199.879	7.60273	2097.66	47.2182	87.9094	2.62329	0.0847703	0.145263
0M70942	3		6.79572e-06	29.0571	-0.00502774	73.9445	5.32435e-05	75.7462	0.000442974	2.2963	0.0455449	1.30437	96.5884	6.03444	1305.38	58.0862	94.6839	1.63641	-0.0461765	0.0683245
0M70944	3.5		8.6561e-06	21.7393	0.00450869	95.6202	8.6855e-05	46.0717	0.00102696	1.20322	0.14852	0.400336	142.896	3.949	1703.82	30.4947	98.5058	3.75256	0.118081	0.225837
0M70945	4		5.10196e-06	36.2946	0.0059814	63.3823	2.49812e-05	175.325	0.000800656	1.52803	0.116981	0.507751	145.553	5.06362	1724.22	38.6632	99.1035	2.91935	0.0692446	0.0878046
0M70946	4.5		2.12568e-05	9.04525	0.0469458	9.03933	0.000330272	10.6666	0.00526282	0.184977	0.868869	0.0684682	165.628	0.729616	1871.35	5.1356	99.7005	19.1698	0.0579327	0.0104759
0M70948	5		7.83594e-06	23.9375	0.0114187	37.9885	0.000115443	38.5451	0.00138762	0.864917	0.215036	0.276646	154.826	3.06013	1793.67	22.4851	99.3374	5.05686	0.0628299	0.0477495
0M70949	5.5		6.08361e-06	30.3068	0.00722098	78.5123	8.27423e-05	45.2529	0.00124577	0.825001	0.186883	0.317937	149.624	3.04552	1755.04	22.8611	99.3378	4.54762	0.0893492	0.140309
0M70950	6		7.50827e-06	24.802	0.0187851	19.5834	6.34658e-05	53.2972	0.00170847	0.697427	0.274822	0.216332	161.654	2.53807	1843.16	18.1456	99.7266	6.21408	0.0469317	0.018394
0M70952	7		2.56145e-05	7.28714	0.0825255	4.273	0.00046756	7.36166	0.00868704	0.121566	1.41813	0.0421211	164.207	0.459576	1861.32	3.25285	99.9239	31.6297	0.0543763	0.00464902
0M70953	8		3.06815e-06	62.4779	0.00922085	42.9569	1.05246e-05	450.941	0.000545325	1.66569	0.0910727	0.652234	168.646	6.78347	1892.47	47.1928	99.7953	1.97525	0.0303916	0.0261326
0M70954	10		4.87707e-06	37.8371	0.0116934	35.5984	3.77958e-05	88.6244	0.00123813	0.66452	0.201936	0.295022	163.746	2.72413	1858.05	19.3161	99.738	4.50822	0.0546977	0.0389508
0M70956	12		3.26821e-06	57.967	0.00746359	59.4764	4.48994e-05	77.6748	0.000777858	1.3909	0.129443	0.459079	167.033	5.38491	1881.21	37.697	99.7054	2.83201	0.0538332	0.0640553
0M70957	15		2.86782e-06	64.7543	0.01024	39.1005	1.76633e-05	217.498	0.000590156	1.61344	0.0965856	0.615181	165.581	6.37997	1871.02	44.9154	99.9532	2.13697	0.0296074	0.0231752
0M70958	18		5.11999e-06	36.5375	0.00705494	66.5874	7.28827e-05	49.1334	0.00106337	1.0492	0.167994	0.354195	157.804	3.85827	1815.42	28.0106	99.4263	3.87951	0.0780165	0.103912
0M70960	21		4.47436e-06	41.8504	0.00890124	40.2333	2.85268e-05	130.744	0.00102074	0.964441	0.170266	0.349351	167.202	3.75555	1882.4	26.2735	99.6298	3.71858	0.0592693	0.0477068
0M70961	24		5.31815e-06	35.1302	0.0055642	65.7193	-3.14572e-05	115.871	0.000334461	3.20714	0.0551656	1.07645	163.396	12.0872	1855.58	85.8249	97.9194	1.2117	0.0308955	0.0406609
0M70963	27		3.56261e-06	54.4785	0.00144952	319.764	-1.04729e-05	386.389	0.000233507	5.08112	0.0388589	1.52844	163.053	18.9277	1853.13	134.577	97.5575	0.852164	0.0834072	0.533484
0M70964	30		7.38572e-06	25.53	-0.00110385	321.605	2.23509e-05	187.644	3.70204e-05	26.4934	0.00875783	6.78556	171.167	102.435	1909.92	705.799	73.8536	0.1385	-0.0178009	0.114893
0M70966	35		4.02964e-06	46.086	-0.00919227	39.7063	1.42985e-05	249.51	4.71348e-05	22.3886	0.00977311	6.07678	146.558	67.6116	1731.88	514.064	80.2641	0.196175	-0.00302778	0.00269986
0M70967	40		1.28705e-05	14.5485	-0.00864256	53.7213	5.3501e-05	88.9722	5.62219e-05	22.9989	0.0125247	4.74118	128.632	62.1469	1590.17	511.037	63.9103	0.228081	-0.00374412	0.00433067
0M70969	45		7.05406e-06	26.8299	-0.00169614	249.742	8.30393e-06	517.105	8.86235e-05	10.5403	0.016146	3.67835	154.855	39.1153	1793.89	287.375	86.1291	0.329146	-0.0275315	0.137647
0M70970	50		2.16681e-05	8.62218	0.00341611	108.719	3.57968e-05	103.069	0.000123512	9.31576	0.0279759	2.12255	179.801	37.8133	1968.46	252.243	77.8552	0.443996	0.0184395	0.0402549
		S	0.00024148	3.6598	0.221118	8.74114	0.00154637	11.8879	0.0274371	0.185573	4.46402	0.0624626

## Sheet: 17DF20-1a-mica
Supplementary Data 3. 40Ar/39Ar isotopic data for white mica in garnet quartz-mica schist sample (17DF20-1a) from the Dengfeng Complex
Relative Abundances			36Ar [V]	%1s	37Ar [V]	%1s	38Ar [V]	%1s	39Ar [V]	%1s	40Ar [V]	%1s	40(r)/39(k)	± 2s	Age	± 2s	40Ar(r)	39Ar(k)	K/Ca	± 2s
															(Ma)		(%)	(%)
0M70983	0.5		2.16968e-07	408.245	0.000164668	2515.91	-1.98108e-05	207.601	6.73306e-05	19.4567	0.0109672	1.28035	162.392	66.1434	1848.43	471.508	99.5277	0.140306	0.21226	10.6809
0M70984	0.8		3.43704e-06	26.0218	0.00221972	154.729	4.83673e-05	77.6152	0.00157637	0.758451	0.254382	0.0555608	160.991	2.54559	1838.42	18.2472	99.6666	3.28729	0.368926	1.14169
0M70985	1		4.84423e-06	18.9683	-0.00219848	237.392	7.37894e-06	452.482	0.00277283	0.439058	0.44278	0.0315237	159.012	1.50276	1824.18	10.8572	99.6336	5.79117	-0.656209	3.11559
0M70987	1.2		4.46053e-06	19.6943	0.00212139	224.465	9.14283e-05	38.7576	0.00665112	0.217149	1.04566	0.0136957	157.076	0.714797	1810.13	5.20458	99.8883	13.8804	1.62998	7.31745
0M70988	1.4		8.92584e-06	10.5139	-5.16011e-05	7591.84	5.94292e-05	65.976	0.00376346	0.339892	0.624625	0.0234284	165.26	1.17241	1868.76	8.2642	99.5725	7.85589	-37.9259	5758.55
0M70989	1.6		6.4885e-06	15.2136	0.00108182	385.732	6.02164e-05	58.5211	0.00536331	0.269868	0.893722	0.0163164	166.314	0.931973	1876.17	6.54249	99.7924	11.1937	2.57763	19.8855
0M70991	1.8		9.66594e-06	8.70588	-0.00432208	87.7054	0.000227824	20.2228	0.0148254	0.102308	2.36325	0.007291	159.156	0.335463	1825.21	2.42228	99.8632	30.9526	-1.78403	3.12939
0M70992	2.1		7.38954e-06	11.499	-0.00107706	366.637	0.000157247	24.0316	0.0113683	0.155047	1.81484	0.00829004	159.428	0.50598	1827.18	3.64957	99.8734	23.7316	-5.48893	40.2489
0M70993	2.4		1.59165e-06	55.7176	0.000598461	733.05	-1.44779e-05	282.21	0.00100237	1.27162	0.158948	0.0894966	158.21	4.23915	1818.37	30.7257	99.7304	2.09147	0.870592	12.7638
0M70995	2.8		8.24661e-07	101.365	-0.00314369	148.146	4.76138e-05	86.2566	0.000184011	7.06705	0.0310337	0.450597	164.044	24.1391	1860.17	170.964	98.4231	0.388664	-0.0307988	0.0913622
0M70996	3.5		9.20677e-07	111.65	-0.00114075	355.767	-1.86898e-05	187.678	9.01356e-05	15.5014	0.0154038	0.897716	165.39	52.8537	1869.68	372.37	97.6292	0.189803	-0.0414488	0.295208
0M70997	5		7.18797e-07	115.59	-0.00373874	103.694	1.91291e-05	172.654	6.29597e-05	19.729	0.00986523	1.40794	142.729	56.7957	1702.53	438.896	94.8489	0.136846	-0.00911811	0.0192375
0M70999	6		9.06969e-07	98.3638	-0.00599235	73.9955	-1.48315e-05	252.982	8.75914e-06	170.72	0.00295026	4.71954	170.643	409.477	1906.31	2827.03	74.7514	0.0269771	-0.00112149	0.00312669
0M71000	6.5		-1.52095e-07	572.139	-0.00530971	70.7135	-3.59193e-05	122.734	-4.88251e-06	258.083	0.00210187	6.59423	-1448.66	31279.3	0	41666.1	82.1737	-0.00248872	0.000116763	0.0025259
0M71001	7		3.41109e-07	249.406	-0.00408153	114.735	6.90683e-06	515.71	2.26462e-05	55.6996	0.00256559	5.39703	84.0414	93.5113	1180.38	964.545	83.4746	0.0531928	-0.0032466	0.00815599
0M71003	10		1.28012e-07	705.371	-0.00433977	95.8537	-4.77579e-06	899.5	7.95254e-05	16.6167	0.0124462	1.12316	146.164	49.121	1728.88	374.097	96.9337	0.172296	-0.00989029	0.0192355
0M71004	20		1.87012e-06	50.8259	-0.00186314	224.731	-1.75359e-05	204.339	2.72304e-05	47.2771	0.00479227	2.89978	143.259	136.401	1706.62	1051.68	85.2727	0.0595435	-0.0079614	0.036534
0M71005	35		6.64686e-06	14.7148	-0.00457518	77.8514	4.90733e-05	86.0314	2.11044e-05	58.053	0.00225122	6.15	-3.67647	35.5202	-74.3533	733.339	-3.96585	0.0506905	-0.00276006	0.00515182
		S	5.92253e-05	6.46714	-0.035648	49.9644	0.000648574	25.3399	0.0478819	0.119942	7.69259	0.00789325

## Sheet: 17DF20-1b-mica
Supplementary Data 3. 40Ar/39Ar isotopic data for white mica in garnet quartz-mica schist sample (17DF20-1b) from the Dengfeng Complex
Relative Abundances			36Ar [V]	%1s	37Ar [V]	%1s	38Ar [V]	%1s	39Ar [V]	%1s	40Ar [V]	%1s	40(r)/39(k)	± 2s	Age	± 2s	40Ar(r)	39Ar(k)	K/Ca	± 2s
															(Ma)		(%)	(%)
0M68132	1		1.74243e-05	9.13923	-0.000294659	388.403	0.000319558	11.4985	0.0234228	0.0659658	3.69585	0.0124046	157.564	0.215794	1813.68	1.56815	99.8582	55.5005	-41.3357	321.098
0M68133	1.5		8.90876e-06	17.4462	0.00274809	44.405	0.000222077	15.1662	0.017121	0.111305	2.71587	0.0155986	158.502	0.360954	1820.49	2.61316	99.9097	40.5635	3.23931	2.87684
0M68135	2		-1.34648e-06	117.734	0.000280639	383.433	-9.26182e-06	347.033	0.000876233	1.62593	0.136378	0.298894	156.159	5.28589	1803.44	38.6301	100.311	2.07577	1.62322	12.4481
0M68136	2.5		-1.66719e-07	1002.55	0.00164954	77.2714	1.11394e-05	370.222	0.000358256	3.88971	0.055557	0.727401	156.08	12.737	1802.87	93.1141	100.325	0.846168	0.112575	0.174199
0M68138	3		2.18384e-07	725.387	0.000712152	202.075	-2.77686e-05	106.427	0.000113636	14.8511	0.0143594	2.81548	126.837	39.5195	1575.35	327.645	99.9377	0.268086	0.0826133	0.334793
0M68139	3.4		-6.48875e-07	248.069	0.00195927	78.6365	-3.31236e-06	884.038	9.91033e-05	14.8906	0.013679	2.95248	143.518	45.3783	1708.61	349.489	102.549	0.231598	0.0259412	0.0415475
0M68140	3.8		-2.08221e-06	76.4205	0.00139819	90.7558	-3.31974e-05	87.2573	4.3243e-05	33.1112	0.00615721	6.55424	162.982	114.584	1852.63	814.923	111.893	0.100161	0.015721	0.0304652
0M68142	4.2		-2.94193e-06	55.2529	-0.000585903	237.836	-1.22929e-05	230.138	3.80784e-05	35.0738	0.0053027	7.61692	159.401	115.817	1826.98	835.46	115.689	0.0911913	-0.0341567	0.164204
0M68143	4.6		-1.80919e-07	889.408	0.000138266	988.266	-2.97205e-05	121.85	4.73908e-06	297.439	6.28312e-05	642.027	27.5216	321.31	476.597	4891.28	203.374	0.0110015	0.0174616	0.361124
0M68144	5		-1.31484e-06	120.74	0.001303	99.972	-1.90424e-05	153.349	1.57699e-05	87.8197	0.000310083	130.298	54.2052	132.138	843.03	1642.54	259.841	0.0352209	0.00593203	0.0162291
0M68146	5.5		-2.1327e-06	72.1021	-0.00119039	89.6065	-4.0645e-05	82.9239	-1.2326e-05	125.805	0.000508842	79.3731	-91.4374	269.233	0	2.69348e+06	206.627	-0.0272459	0.00502297	0.0162785
0M68147	6		-2.20102e-06	74.5891	-0.000265006	575.597	2.46714e-05	119.468	9.80865e-06	152.047	0.000740232	54.5515	137.981	432.693	1665.46	3412.95	186.269	0.0236779	-0.0196081	0.233229
0M68148	6.5		-6.11703e-07	252.906	0.00105435	89.4461	-3.825e-06	785.637	2.71863e-06	544.029	0.000993335	40.6337	634.177	9476.1	3748.47	23619.3	126.783	0.00470546	0.000979412	0.0147079
0M68150	7		-6.97174e-07	225.491	0.00129588	80.0853	-1.79881e-05	167.321	-1.9044e-07	8195.22	0.00120319	33.5735	-1387.5	39753.2	0	55452.5	125.821	-0.00258529	-0.000437819	0.0125583
0M68151	8		-3.66169e-07	427.448	0.000201996	664.863	-2.87543e-05	95.3625	1.37115e-05	97.7076	0.00200782	20.1147	157.18	324.504	1810.89	2361.78	106.24	0.0321567	0.0349363	0.469675
0M68152	10		7.98168e-07	209.121	0.000951066	122.908	-4.65661e-05	75.3221	1.68548e-05	80.3625	0.00280619	14.3925	163.219	285.002	1854.31	2025.06	94.1891	0.0383711	0.00885403	0.0263414
0M68154	15		5.4118e-07	301.505	-0.000479671	223.359	-4.12757e-05	92.1135	-1.95463e-05	66.973	0.000599815	67.3046	-20.8351	72.2788	-468.631	1855.84	66.7378	-0.0455249	0.0208283	0.09729
0M68155	20		3.43905e-07	456.376	-0.000926026	115.458	3.06363e-05	123.543	9.04107e-05	16.1908	0.0137916	2.92873	149.565	50.0663	1754.59	375.912	98.7446	0.215753	-0.0511306	0.119211
0M68156	25		3.07817e-06	52.1118	-0.000752502	147.199	-5.48085e-06	709.022	2.21785e-05	67.5463	0.0012015	33.5807	9.82021	57.1995	184.803	1023.24	18.5545	0.053791	-0.0156874	0.050623
0M68158	35		3.62071e-06	43.3977	0.00096415	104.573	-1.3614e-05	212.307	3.68106e-07	3938.04	0.000828621	48.8133	583.139	56203.9	3616.56	150691	-21.2516	-0.000715534	-0.000162867	0.0156586
0M68159	45		7.85187e-06	19.5178	0.00187477	73.7747	1.03175e-05	354.039	-5.29485e-06	272.696	0.0020297	19.9316	25.06	217.857	438.732	3386.6	-8.14608	-0.0156335	-0.00183001	0.00846941
		S	2.80947e-05	25.9907	0.0120372	47.1346	0.000285655	53.2141	0.0422115	0.160541	6.67024	0.0280167
