# Supplementary material for: Changes in orogenic style and surface environment recorded in Paleoproterozoic foreland successions
Source: Nat Commun. 2023 Dec 2;14:7997. doi: 10.1038/s41467-023-43893-w (PMC10693560; doi:10.1038/s41467-023-43893-w)
Supplement: Supplementary file 7 — Supplementary Data 4 [file 41467_2023_43893_MOESM7_ESM.xlsx]

## Sheet: Published zircon age data
Supplementary Data 4. Compilation of published zircon U-Pb isotopic ratios and ages of Songshan Group and Ma'anshan Formation of the lower Wufoshan Group.
Spot no.	Th	U	Th/U	Measured isotopic ratios							Age (Ma)						Concordance	Best age	Reference
				207Pb/206Pb	1sigma	207Pb/235U	1sigma	206Pb/238U	1sigma	rho	207Pb/206Pb	1sigma	207Pb/235U	1sigma	206Pb/238U	1sigma
Quartzite, Luohandong Fm (n=71)
DF07-06-01			0.45	0.1676	0.0022	11.037	0.1191	0.4767	0.0036		2534	22	2526	10	2513	16	99.1713	2534	Diwu et al., 2008
DF07-06-06			0.46	0.1649	0.0027	10.4374	0.1535	0.4583	0.0043		2507	28	2474	14	2432	19	97.0084	2507	Diwu et al., 2008
DF07-06-09			0.63	0.1656	0.0031	10.7587	0.1849	0.4706	0.005		2514	31	2503	16	2486	22	98.8862	2514	Diwu et al., 2008
DF07-06-13			0.73	0.2841	0.0039	26.0857	0.3076	0.6652	0.0062		3386	21	3350	12	3287	24	97.0762	3386	Diwu et al., 2008
DF07-06-15			0.7	0.1814	0.0037	12.6602	0.247	0.5058	0.0062		2665	34	2655	18	2639	27	99.0244	2665	Diwu et al., 2008
DF07-06-16			1.27	0.1723	0.0034	11.6382	0.2125	0.4893	0.0056		2581	32	2576	17	2568	24	99.4963	2581	Diwu et al., 2008
DF07-06-17			1.04	0.164	0.0025	10.8674	0.1409	0.4802	0.0041		2497	25	2512	12	2528	18	101.241	2497	Diwu et al., 2008
DF07-06-18			0.49	0.1598	0.0029	10.2949	0.1702	0.4668	0.0048		2454	30	2462	15	2469	21	100.611	2454	Diwu et al., 2008
DF07-06-20			0.34	0.1847	0.0029	13.3241	0.1844	0.5228	0.0049		2696	26	2703	13	2711	21	100.556	2696	Diwu et al., 2008
DF07-06-21			0.83	0.1659	0.0028	11.2579	0.1688	0.4919	0.0047		2516	28	2545	14	2579	20	102.504	2516	Diwu et al., 2008
DF07-06-22			0.66	0.172	0.003	11.7035	0.1898	0.4934	0.0051		2577	29	2581	15	2585	22	100.31	2577	Diwu et al., 2008
DF07-06-26			0.5	0.1652	0.0027	11.4049	0.1644	0.5007	0.0047		2509	27	2557	13	2617	20	104.305	2509	Diwu et al., 2008
DF07-06-27			0.83	0.171	0.0027	11.2259	0.1554	0.4761	0.0043		2567	26	2542	13	2510	19	97.7795	2567	Diwu et al., 2008
DF07-06-28			0.85	0.1798	0.0027	12.7525	0.1716	0.5144	0.0047		2651	25	2662	13	2675	20	100.905	2651	Diwu et al., 2008
DF07-06-29			0.6	0.1657	0.0029	11.2485	0.1837	0.4924	0.0051		2514	30	2544	15	2581	22	102.665	2514	Diwu et al., 2008
DF07-06-30			0.46	0.1756	0.0029	12.3412	0.1818	0.5097	0.0049		2612	27	2631	14	2655	21	101.646	2612	Diwu et al., 2008
DF07-06-31			0.73	0.1613	0.0028	9.8689	0.1554	0.4437	0.0043		2469	29	2423	15	2367	19	95.8688	2469	Diwu et al., 2008
DF07-06-32			0.9	0.1737	0.0038	11.6834	0.2453	0.4881	0.0063		2593	36	2579	20	2562	27	98.8045	2593	Diwu et al., 2008
DF07-06-35			0.54	0.167	0.0024	11.3777	0.146	0.4944	0.0042		2528	24	2555	12	2589	18	102.413	2528	Diwu et al., 2008
DF07-06-36			0.46	0.1829	0.0039	12.3154	0.2513	0.4887	0.0062		2679	35	2629	19	2565	27	95.7447	2679	Diwu et al., 2008
DF07-06-37			0.78	0.1657	0.0026	10.9277	0.1529	0.4786	0.0044		2515	26	2517	13	2521	19	100.239	2515	Diwu et al., 2008
DF07-06-38			0.61	0.1746	0.0034	12.1869	0.2186	0.5062	0.0057		2602	32	2619	17	2640	25	101.46	2602	Diwu et al., 2008
DF07-06-39			0.59	0.2838	0.0035	27.4784	0.2735	0.7022	0.0059		3384	19	3401	10	3429	22	101.33	3384	Diwu et al., 2008
DF07-06-40			0.79	0.2898	0.0035	28.1226	0.2744	0.7038	0.0059		3416	19	3423	10	3435	22	100.556	3416	Diwu et al., 2008
DF07-06-41			0.51	0.1492	0.002	8.9934	0.1008	0.4371	0.0035		2337	23	2337	10	2338	16	100.043	2337	Diwu et al., 2008
DF07-06-43			0.4	0.1739	0.0028	12.2078	0.1743	0.509	0.0049		2596	26	2621	13	2652	21	102.157	2596	Diwu et al., 2008
DF07-06-44			1.11	0.1663	0.0028	11.0556	0.1668	0.4819	0.0047		2521	28	2528	14	2536	21	100.595	2521	Diwu et al., 2008
DF07-06-45			0.63	0.1808	0.0043	12.3458	0.2779	0.495	0.0068		2661	39	2631	21	2592	29	97.407	2661	Diwu et al., 2008
DF07-06-47			0.76	0.1838	0.0033	13.2952	0.2193	0.5246	0.0057		2687	29	2701	16	2719	24	101.191	2687	Diwu et al., 2008
DF07-06-49			0.54	0.1657	0.0024	11.3089	0.1415	0.495	0.0043		2514	24	2549	12	2592	19	103.103	2514	Diwu et al., 2008
DF07-06-50			0.67	0.1651	0.0026	10.6949	0.1465	0.4697	0.0043		2509	26	2497	13	2482	19	98.9239	2509	Diwu et al., 2008
DF07-06-51			0.7	0.1664	0.003	10.757	0.1771	0.4689	0.0049		2521	30	2502	15	2479	21	98.334	2521	Diwu et al., 2008
DF07-06-52			0.4	0.178	0.0035	12.4225	0.226	0.5061	0.0059		2634	32	2637	17	2640	25	100.228	2634	Diwu et al., 2008
DF07-06-54			0.9	0.1718	0.0065	11.3834	0.4217	0.4806	0.01		2575	61	2555	35	2530	43	98.2524	2575	Diwu et al., 2008
DF07-06-56			0.47	0.1726	0.0024	11.668	0.1372	0.4901	0.0042		2583	23	2578	11	2571	18	99.5354	2583	Diwu et al., 2008
DF07-06-63			1.99	0.1857	0.0023	12.96	0.1264	0.506	0.004		2704	20	2677	9	2640	17	97.6331	2704	Diwu et al., 2008
DF07-06-64			1.15	0.1656	0.002	10.6309	0.1047	0.4653	0.0037		2514	20	2491	9	2463	16	97.9714	2514	Diwu et al., 2008
DF07-06-67			0.8	0.1674	0.0019	10.5479	0.0924	0.4569	0.0034		2532	19	2484	8	2426	15	95.8136	2532	Diwu et al., 2008
DF07-06-68			0.54	0.164	0.0024	10.6493	0.1324	0.471	0.0042		2497	24	2493	12	2488	18	99.6396	2497	Diwu et al., 2008
DF07-06-74			0.72	0.2927	0.0034	28.6967	0.2646	0.7111	0.0058		3432	18	3443	9	3463	22	100.903	3432	Diwu et al., 2008
DF07-06-77			0.56	0.1714	0.0022	11.5992	0.1262	0.4909	0.0041		2572	22	2573	10	2575	18	100.117	2572	Diwu et al., 2008
DF07-06-82			0.63	0.1931	0.0024	14.2666	0.1478	0.5359	0.0044		2769	21	2768	10	2766	19	99.8917	2769	Diwu et al., 2008
DF07-06-91			0.49	0.1682	0.0024	10.8282	0.1331	0.4671	0.0041		2540	24	2509	11	2471	18	97.2835	2540	Diwu et al., 2008
DF07-06-95			0.48	0.1956	0.0023	14.3908	0.1322	0.5339	0.0041		2790	19	2776	9	2758	17	98.853	2790	Diwu et al., 2008
DF07-06-96			0.62	0.2957	0.0033	27.7324	0.2321	0.6805	0.0052		3448	17	3410	8	3346	20	97.0418	3448	Diwu et al., 2008
DF07-06-98			0.61	0.168	0.0021	11.2337	0.1149	0.4846	0.0039		2537.8	21	2543	10	2547.2	17	100.37	2537.8	Diwu et al., 2008
DF07-06-99			0.72	0.2792	0.0031	25.0365	0.2149	0.6499	0.005		3358.5	17	3310	8	3227.8	20	96.1084	3358.5	Diwu et al., 2008
DF07-06-101			0.85	0.1667	0.0031	11.3136	0.1944	0.4921	0.0054		2524.8	31	2549	16	2579.8	23	102.178	2524.8	Diwu et al., 2008
DF07-06-102			0.71	0.166	0.0035	10.8929	0.2164	0.4758	0.0058		2517.7	35	2514	18	2509	25	99.6544	2517.7	Diwu et al., 2008
DF07-06-103			1.21	0.1625	0.0023	10.48	0.1282	0.4676	0.0041		2481.8	24	2478	11	2473	18	99.6454	2481.8	Diwu et al., 2008
DF07-06-104			0.76	0.1626	0.0021	10.6124	0.1168	0.4733	0.004		2482.9	22	2490	10	2498	17	100.608	2482.9	Diwu et al., 2008
DF07-06-106			0.74	0.1624	0.0025	10.7321	0.1481	0.4793	0.0045		2480.8	26	2500	13	2524.2	20	101.749	2480.8	Diwu et al., 2008
DF07-06-107			0.39	0.1631	0.004	10.5007	0.2466	0.4669	0.0065		2488.1	41	2480	22	2469.9	28	99.2685	2488.1	Diwu et al., 2008
DF07-06-109			0.58	0.1621	0.0019	10.4252	0.101	0.4663	0.0037		2477.7	20	2473	9	2467.4	16	99.5843	2477.7	Diwu et al., 2008
DF07-06-110			0.36	0.1609	0.002	9.8541	0.0986	0.4441	0.0036		2465.1	20	2421	9	2369	16	96.1016	2465.1	Diwu et al., 2008
DF07-06-111			0.67	0.2876	0.004	27.1088	0.3356	0.6836	0.0069		3404.7	21	3387	12	3358.2	26	98.6342	3404.7	Diwu et al., 2008
DF07-06-112			0.62	0.2869	0.038	27.727	0.3238	0.7008	0.0068		3400.9	20	2410	11	3423.8	26	100.673	3400.9	Diwu et al., 2008
DF07-06-115			0.41	0.1627	0.002	10.5857	0.1943	0.4718	0.0038		2483.9	21	2488	9	2491.5	17	100.306	2483.9	Diwu et al., 2008
DF07-06-117			0.85	0.1725	0.0022	12.2513	0.1322	0.515	0.0043		2582	21	2624	10	2678	18	103.718	2582	Diwu et al., 2008
DF07-06-118			0.75	0.1783	0.0026	12.7921	0.1632	0.5203	0.0048		2637.1	24	2665	12	2700.4	20	102.4	2637.1	Diwu et al., 2008
DF07-06-119			0.31	0.162	0.0024	10.1311	0.1337	0.4535	0.0042		2476.6	25	2447	12	2410.8	19	97.3431	2476.6	Diwu et al., 2008
DF07-06-120			0.41	0.1623	0.002	10.4651	0.1098	0.4676	0.0038		2479.8	21	2477	10	2473	17	99.7258	2479.8	Diwu et al., 2008
DF07-06-121			0.66	0.1688	0.0024	11.5495	0.1468	0.4962	0.0045		2545.8	24	2569	12	2597.5	20	102.031	2545.8	Diwu et al., 2008
DF07-06-122			0.58	0.1766	0.0025	12.6271	0.1538	0.5184	0.0047		2621.2	23	2652	11	2692.4	20	102.716	2621.2	Diwu et al., 2008
DF07-06-124			0.55	0.1649	0.0026	10.6288	0.1525	0.4674	0.0046		2506.5	26	2491	13	2472.1	20	98.6276	2506.5	Diwu et al., 2008
DF07-06-125			0.92	0.1657	0.0024	11.0128	0.1416	0.4818	0.0044		2514.7	24	2524	12	2535.1	19	100.811	2514.7	Diwu et al., 2008
DF07-06-127			1.21	0.1642	0.0023	11.1626	0.1336	0.493	0.0043		2499.4	23	2537	11	2583.6	19	103.369	2499.4	Diwu et al., 2008
DF07-06-128			0.72	0.1646	0.0023	11.2416	0.1341	0.4951	0.0044		2503.5	23	2543	11	2592.7	19	103.563	2503.5	Diwu et al., 2008
DF07-06-129			0.92	0.1815	0.0022	13.1665	0.1346	0.5259	0.0043		2666.6	20	2692	10	2724.2	18	102.16	2666.6	Diwu et al., 2008
DF07-06-131			0.93	0.1627	0.0023	11.115	0.1358	0.4954	0.0044		2483.9	23	2533	11	2594	19	104.433	2483.9	Diwu et al., 2008
DF07-06-132			0.88	0.1819	0.0026	13.1333	0.1646	0.5235	0.0048		2670.3	23	2689	12	2714	20	101.637	2670.3	Diwu et al., 2008
Quartzite, Luohandong Fm (n=36)
XS0416-4-2.			0.49	0.171	0.002223	11.82	0.33096	0.501	0.012525		2568	21			2619	54	102	2568	Wan et al., 2009
XS0416-4-3.			0.41	0.2613	0.0031356	23.6	0.6608	0.656	0.017056		3255	19			3251	65	100	3255	Wan et al., 2009
XS0416-4-5.			1.72	0.1913	0.0042086	13.98	0.5592	0.53	0.01749		2753	36			2743	74	100	2753	Wan et al., 2009
XS0416-4-6.			0.45	0.1644	0.0019728	10.71	0.29988	0.473	0.011825		2502	20			2495	51	100	2502	Wan et al., 2009
XS0416-4-7.			1	0.1809	0.0045225	12.13	0.50946	0.486	0.016524		2661	41			2554	71	96	2661	Wan et al., 2009
XS0416-4-9.			0.44	0.1673	0.00153916	10.62	0.2655	0.461	0.011064		2530	15			2442	48	97	2530	Wan et al., 2009
XS0416-4-10.			0.61	0.169	0.003549	11.42	0.41112	0.49	0.01421		2548	35			2570	62	101	2548	Wan et al., 2009
XS0416-4-11.			0.8	0.1659	0.0026544	10.59	0.3177	0.463	0.012038		2517	27			2452	52	97	2517	Wan et al., 2009
XS0416-4-15.			0.49	0.1868	0.0026152	13.49	0.5396	0.524	0.019388		2714	24			2715	82	100	2714	Wan et al., 2009
XS0416-4-17.			0.71	0.165	0.002475	10.86	0.3258	0.477	0.012402		2508	25			2516	55	100	2508	Wan et al., 2009
XS0416-4-19.			0.5	0.1625	0.002275	11.02	0.3306	0.492	0.013284		2482	24			2579	56	104	2482	Wan et al., 2009
XS0416-4-20.			1.18	0.1814	0.0034466	13.5	0.4455	0.54	0.01512		2666	31			2782	62	104	2666	Wan et al., 2009
XS0416-4-23.			0.63	0.1659	0.00137697	11.5	0.2875	0.503	0.011569		2516	14			2627	50	104	2516	Wan et al., 2009
XS0416-4-28.			0.4	0.1636	0.0014724	11.01	0.27525	0.488	0.011224		2494	15			2562	49	103	2494	Wan et al., 2009
XS0416-4-29.			2.28	0.1678	0.0043628	11.24	0.26976	0.485	0.01358		2536	43			2551	60	101	2536	Wan et al., 2009
XS0416-4-30.			0.35	0.1638	0.0015561	10.99	0.27475	0.487	0.011201		2495	16			2557	49	102	2495	Wan et al., 2009
XS0416-4-31.			0.79	0.1656	0.00163944	10.94	0.26256	0.479	0.011975		2514	17			2523	52	100	2514	Wan et al., 2009
XS0416-4-32.			0.52	0.1669	0.00128513	10.71	0.27846	0.466	0.011184		2527	13			2464	49	98	2527	Wan et al., 2009
XS0416-4-33.			0.47	0.169	0.002366	11.36	0.27264	0.487	0.012175		2548	24			2559	53	100	2548	Wan et al., 2009
XS0416-4-35.			0.57	0.1597	0.0030343	10.48	0.262	0.476	0.012376		2452	33			2510	55	102	2452	Wan et al., 2009
XS0416-4-36.			0.54	0.1807	0.00171665	12.48	0.28704	0.501	0.012024		2659	16			2617	52	98	2659	Wan et al., 2009
XS0416-4-40.2			0.55	0.1675	0.0035175	11.2	0.3808	0.485	0.013095		2533	35			2550	57	101	2533	Wan et al., 2009
XS0416-4-44.			0.57	0.1612	0.0017732	10.48	0.28296	0.472	0.011328		2468	19			2491	50	101	2468	Wan et al., 2009
XS0416-4-45.			0.62	0.1692	0.0055836	11.58	0.53268	0.496	0.015872		2550	55			2598	69	102	2550	Wan et al., 2009
XS0416-4-46.			0.78	0.1738	0.0019118	12.18	0.34104	0.508	0.0127		2595	19			2648	55	102	2595	Wan et al., 2009
XS0416-4-47.			0.61	0.182	0.005824	13.02	0.59892	0.519	0.016608		2671	53			2693	71	101	2671	Wan et al., 2009
XS0416-4-49.			0.48	0.1757	0.0028112	11.74	0.37568	0.485	0.01358		2613	27			2547	59	97	2613	Wan et al., 2009
XS0416-4-51.			0.47	0.171	0.003078	11	0.374	0.466	0.013514		2568	30			2468	59	96	2568	Wan et al., 2009
XS0416-4-52.			0.48	0.1599	0.0027183	9.74	0.2922	0.442	0.010608		2455	29			2358	47	96	2455	Wan et al., 2009
XS0416-4-54.			0.79	0.1636	0.003272	10.85	0.35805	0.481	0.012506		2493	33			2532	55	102	2493	Wan et al., 2009
XS0416-4-55.			0.35	0.1904	0.00184688	14.46	0.37596	0.551	0.013224		2746	16			2829	55	103	2746	Wan et al., 2009
XS0416-4-57.			0.58	0.1857	0.0050139	12.82	0.52562	0.501	0.015531		2704	44			2616	67	97	2704	Wan et al., 2009
XS0416-4-59.			0.62	0.1619	0.0030761	10.63	0.35079	0.476	0.012852		2475	31			2511	56	101	2475	Wan et al., 2009
XS0416-4-60.			0.47	0.1604	0.0036892	10.19	0.36684	0.461	0.012908		2460	38			2442	57	99	2460	Wan et al., 2009
XS0416-4-63.			0.42	0.1668	0.003336	10.5	0.4305	0.456	0.01368		2526	33			2424	60	96	2526	Wan et al., 2009
XS0416-4-64.			1.36	0.1862	0.0044688	13.52	0.51376	0.527	0.015283		2709	40			2727	65	101	2709	Wan et al., 2009
Quartzite, Luohandong Fm (n=15)
09SS29-02			0.67	0.1646	0.0008	10.8016	0.167	0.4752	0.0069		2506	13	2506	14	2506	30	100	2506	Liu et al., 2012
09SS29-03			0.71	0.1602	0.0009	10.2343	0.0809	0.4637	0.0039		2458	14	2456	7	2456	17	100	2458	Liu et al., 2012
09SS29-04			0.48	0.1607	0.0009	10.758	0.0636	0.4854	0.0025		2465	9	2502	5	2551	11	103	2465	Liu et al., 2012
09SS29-08			0.69	0.1936	0.0016	14.6531	0.14	0.5486	0.0032		2773	13	2793	9	2819	13	102	2773	Liu et al., 2012
09SS29-14			0.51	0.159	0.0007	10.5299	0.1625	0.4791	0.0064		2456	7	2483	14	2524	28	103	2456	Liu et al., 2012
09SS29-15			0.6	0.1659	0.0008	10.886	0.0778	0.4758	0.0023		2516	8	2513	7	2509	10	100	2516	Liu et al., 2012
09SS29-22			0.96	0.1972	0.0011	14.7513	0.1435	0.5441	0.0057		2803	9	2799	9	2801	24	100	2803	Liu et al., 2012
09SS29-26			0.58	0.1717	0.0008	11.3554	0.0743	0.4805	0.002		2574	8	2553	6	2530	9	98	2574	Liu et al., 2012
09SS29-33			0.93	0.1667	0.0007	11.0024	0.0877	0.4794	0.0029		2525	7	2523	7	2524	13	100	2525	Liu et al., 2012
09SS29-51			1.02	0.1707	0.0008	11.4468	0.0873	0.4882	0.0031		2565	7	2560	7	2563	14	100	2565	Liu et al., 2012
09SS29-52			0.42	0.1811	0.0008	12.8174	0.0715	0.5156	0.0024		2663	7	2666	5	2680	10	101	2663	Liu et al., 2012
09SS29-61			0.37	0.1762	0.0005	12.1634	0.0383	0.5007	0.001		2618	10	2617	3	2617	4	100	2618	Liu et al., 2012
09SS29-68			0.65	0.1739	0.0007	11.8172	0.0521	0.4935	0.0022		2595	7	2590	4	2586	9	100	2595	Liu et al., 2012
09SS29-71			0.47	0.1767	0.0008	12.2047	0.069	0.5019	0.0026		2622	7	2620	5	2622	11	100	2622	Liu et al., 2012
09SS29-72			0.86	0.1678	0.0008	11.1312	0.0741	0.4819	0.0027		2536	7	2534	6	2535	12	100	2536	Liu et al., 2012
Quartzite, Luohandong Fm (n=38)
09SS31-03			0.68	0.1749	0.0007	11.9898	0.0628	0.4981	0.0019		2605	7	2604	5	2606	8	100	2605	Liu et al., 2012
09SS31-07			0.89	0.1967	0.0008	14.5954	0.0877	0.5393	0.0029		2799	6	2789	6	2781	12	99	2799	Liu et al., 2012
09SS31-08			0.59	0.1881	0.0006	13.618	0.0864	0.5261	0.0031		2726	5	2724	6	2725	13	100	2726	Liu et al., 2012
09SS31-09			0.76	0.1746	0.0006	11.9484	0.0587	0.4971	0.0019		2602	4	2600	5	2601	8	100	2602	Liu et al., 2012
09SS31-12			0.62	0.1624	0.0005	11.0701	0.0634	0.4944	0.002		2481	6	2529	5	2590	9	104	2481	Liu et al., 2012
09SS31-16			0.57	0.1723	0.0006	11.6756	0.0677	0.4918	0.0024		2580	6	2579	5	2578	10	100	2580	Liu et al., 2012
09SS31-17			0.91	0.1734	0.0006	11.8085	0.0939	0.4942	0.0035		2590	7	2589	7	2589	15	100	2590	Liu et al., 2012
09SS31-18			1.45	0.1899	0.0007	13.8749	0.0992	0.5301	0.0032		2743	6	2741	7	2742	14	100	2743	Liu et al., 2012
09SS31-19			1.31	0.1713	0.0008	11.5703	0.1262	0.4902	0.0051		2570	13	2570	10	2572	22	100	2570	Liu et al., 2012
09SS31-20			0.97	0.192	0.0009	14.1311	0.0926	0.5342	0.0034		2759	8	2759	6	2759	14	100	2759	Liu et al., 2012
09SS31-31			0.55	0.1387	0.0005	7.7923	0.0414	0.4096	0.0019		2213	6	2207	5	2213	9	100	2213	Liu et al., 2012
09SS31-36			0.49	0.213	0.0009	15.9005	0.1062	0.5452	0.003		2929	7	2871	6	2805	12	96	2929	Liu et al., 2012
09SS31-38			0.67	0.2144	0.0014	16.7229	0.1516	0.5686	0.0035		2939	11	2919	9	2902	14	99	2939	Liu et al., 2012
09SS31-41			0.5	0.1695	0.0007	11.3093	0.0732	0.4858	0.0026		2554	8	2549	6	2552	11	100	2554	Liu et al., 2012
09SS31-50			0.8	0.1984	0.0014	14.1903	0.1625	0.5199	0.0056		2813	12	2763	11	2699	24	96	2813	Liu et al., 2012
09SS31-51			0.55	0.1525	0.001	9.8458	0.0866	0.4689	0.0038		2374	10	2420	8	2479	17	104	2374	Liu et al., 2012
09SS31-52			1.27	0.1717	0.0012	11.9154	0.1243	0.5039	0.0042		2576	12	2598	10	2631	18	102	2576	Liu et al., 2012
09SS31-54			1.11	0.2003	0.0011	14.6674	0.099	0.5318	0.0033		2829	9	2794	6	2749	14	97	2829	Liu et al., 2012
09SS31-55			1.29	0.1976	0.0011	14.0998	0.1009	0.5184	0.0036		2806	9	2756	7	2692	15	96	2806	Liu et al., 2012
09SS31-56			1.03	0.1741	0.0009	11.3005	0.0614	0.4714	0.0021		2597	8	2548	5	2490	9	96	2597	Liu et al., 2012
09SS31-57			0.89	0.1795	0.001	12.5497	0.0756	0.508	0.0027		2648	9	2646	6	2648	11	100	2648	Liu et al., 2012
09SS31-58			1.17	0.1839	0.001	13.0973	0.0959	0.5173	0.0035		2689	9	2687	7	2688	15	100	2689	Liu et al., 2012
09SS31-59			1.2	0.1767	0.001	12.2112	0.1315	0.5019	0.0052		2622	10	2621	10	2622	22	100	2622	Liu et al., 2012
09SS31-61			0.94	0.151	0.0008	9.1891	0.147	0.4418	0.0067		2357	9	2357	15	2359	30	100	2357	Liu et al., 2012
09SS31-62			0.46	0.1667	0.0008	11.0216	0.1007	0.4795	0.0036		2524	8	2525	9	2525	15	100	2524	Liu et al., 2012
09SS31-63			0.7	0.1863	0.0009	13.1099	0.0781	0.5108	0.0025		2710	8	2688	6	2660	11	98	2710	Liu et al., 2012
09SS31-64			0.73	0.1778	0.001	12.054	0.0826	0.4924	0.0029		2632	5	2609	6	2581	13	98	2632	Liu et al., 2012
09SS31-65			0.75	0.1635	0.0008	10.6314	0.1243	0.4722	0.0052		2492	8	2491	11	2493	23	100	2492	Liu et al., 2012
09SS31-66			0.72	0.1583	0.0006	10.0267	0.1044	0.4599	0.0046		2439	7	2437	10	2439	20	100	2439	Liu et al., 2012
09SS31-68			0.84	0.194	0.001	13.8368	0.0946	0.5178	0.003		2777	9	2739	6	2690	13	97	2777	Liu et al., 2012
09SS31-69			1.01	0.1865	0.0008	13.4904	0.1011	0.5253	0.0036		2722	6	2715	7	2722	15	100	2722	Liu et al., 2012
09SS31-70			0.81	0.1681	0.0007	11.1791	0.0706	0.4827	0.0023		2539	7	2538	6	2539	10	100	2539	Liu et al., 2012
09SS31-72			1.25	0.1754	0.0011	12.0478	0.1247	0.4989	0.0046		2610	4	2608	10	2609	20	100	2610	Liu et al., 2012
09SS31-74			0.65	0.1758	0.0008	11.4964	0.0646	0.475	0.0017		2613	7	2564	5	2505	7	96	2613	Liu et al., 2012
09SS31-75			1.19	0.1874	0.0009	13.2532	0.0919	0.5139	0.0035		2719	9	2698	7	2673	15	98	2719	Liu et al., 2012
09SS31-77			1.24	0.1865	0.0009	13.1292	0.0872	0.5114	0.0028		2722	8	2689	6	2662	12	98	2722	Liu et al., 2012
09SS31-78			0.71	0.1859	0.0008	13.2561	0.0852	0.5179	0.003		2706	7	2698	6	2690	13	99	2706	Liu et al., 2012
09SS31-80			0.78	0.1882	0.001	13.6544	0.1021	0.5265	0.0034		2728	9	2726	7	2727	14	100	2728	Liu et al., 2012
Quartzite (n=65)
AGQ13-06@01			0.524	0.177	0.0016461	12.096	0.214099	0.4955	0.0074325		2625	15.5	2612	16.7	2594	32.1	98.819	2625	Zhang et al., 2014
AGQ13-06@05			0.431	0.1829	0.00184729	12.801	0.231698	0.5076	0.007614		2679	16.6	2665	17.2	2647	32.7	98.8055	2679	Zhang et al., 2014
AGQ13-06@06			0.638	0.1734	0.00183804	11.476	0.213454	0.4799	0.00734247		2591	17.7	2563	17.5	2527	32	97.5299	2591	Zhang et al., 2014
AGQ13-06@10			0.067	0.1661	0.00084711	10.773	0.170213	0.4705	0.0070575		2518	8.5	2504	14.8	2486	31	98.7292	2518	Zhang et al., 2014
AGQ13-06@11			2.15	0.1807	0.00106613	12.22	0.196742	0.4905	0.0073575		2659	9.8	2621	15.3	2573	31.9	96.7657	2659	Zhang et al., 2014
AGQ13-06@13			0.482	0.1863	0.00104328	12.973	0.207568	0.5051	0.0075765		2710	9.2	2678	15.2	2635	32.5	97.2325	2710	Zhang et al., 2014
AGQ13-06@17			0.721	0.1659	0.00064701	10.439	0.162848	0.4564	0.00689164		2517	6.5	2475	14.6	2424	30.6	96.3051	2517	Zhang et al., 2014
AGQ13-06@19			0.88	0.1808	0.00164528	12.587	0.221531	0.505	0.0076255		2660	14.9	2649	16.7	2635	32.7	99.0602	2660	Zhang et al., 2014
AGQ13-06@21			0.624	0.1827	0.00147987	12.84	0.21828	0.5097	0.0076455		2678	13.3	2668	16.2	2655	32.7	99.1412	2678	Zhang et al., 2014
AGQ13-06@24			1.628	0.164	0.0009184	10.256	0.164096	0.4534	0.006801		2498	9.3	2458	14.9	2411	30.3	96.5172	2498	Zhang et al., 2014
AGQ13-06@26			0.815	0.1809	0.00065124	12.828	0.197551	0.5143	0.0077145		2661	6	2667	14.6	2675	32.9	100.526	2661	Zhang et al., 2014
AGQ13-06@27			0.475	0.1847	0.00134831	12.847	0.214545	0.5046	0.007569		2695	12.1	2669	15.9	2634	32.5	97.7365	2695	Zhang et al., 2014
AGQ13-06@29			0.424	0.1735	0.0006246	11.692	0.180057	0.4889	0.0073335		2591	6	2580	14.5	2566	31.9	99.0351	2591	Zhang et al., 2014
AGQ13-06@30			0.753	0.1825	0.00073	12.311	0.190821	0.4894	0.007341		2675	6.6	2628	14.7	2568	31.9	96	2675	Zhang et al., 2014
AGQ13-06@32			1.485	0.1652	0.00120596	10.785	0.18011	0.4735	0.0071025		2509	12.2	2505	15.6	2499	31.2	99.6014	2509	Zhang et al., 2014
AGQ13-06@33			0.732	0.1854	0.0011124	12.767	0.206825	0.4994	0.00754094		2702	9.9	2663	15.4	2611	32.5	96.6321	2702	Zhang et al., 2014
AGQ13-06@34			0.299	0.2091	0.00087822	16.028	0.25164	0.5559	0.00839409		2899	6.9	2878	15.1	2850	34.8	98.3098	2899	Zhang et al., 2014
AGQ13-06@38			0.362	0.1659	0.0006636	10.614	0.165578	0.464	0.0070064		2517	6.8	2490	14.6	2457	30.9	97.6162	2517	Zhang et al., 2014
AGQ13-06@40			0.231	0.1652	0.0015694	10.713	0.190691	0.4705	0.0070575		2509	15.9	2499	16.6	2486	31	99.0833	2509	Zhang et al., 2014
AGQ13-06@45			0.443	0.1813	0.00132349	12.539	0.209401	0.5015	0.0075225		2665	12.1	2646	15.8	2620	32.4	98.3114	2665	Zhang et al., 2014
AGQ13-06@47			0.485	0.207	0.000621	15.732	0.2407	0.5511	0.0082665		2882	4.8	2861	14.7	2830	34.4	98.1957	2882	Zhang et al., 2014
AGQ13-06@48			0.831	0.1894	0.00098488	13.804	0.219484	0.5286	0.007929		2737	8.6	2736	15.2	2736	33.6	99.9635	2737	Zhang et al., 2014
AGQ13-06@49			0.724	0.183	0.0010797	12.857	0.206998	0.5097	0.0076455		2680	9.8	2669	15.3	2655	32.7	99.0672	2680	Zhang et al., 2014
AGQ13-06@51			0.394	0.166	0.0005312	10.747	0.165504	0.4697	0.0070455		2517	5.4	2502	14.4	2482	31	98.6095	2517	Zhang et al., 2014
AGQ13-06@52			0.528	0.1817	0.00096301	12.705	0.20201	0.5072	0.007608		2668	8.8	2658	15.1	2644	32.6	99.1004	2668	Zhang et al., 2014
AGQ13-06@58			0.537	0.1846	0.00097838	13.024	0.208384	0.5118	0.00772818		2694	8.7	2681	15.2	2664	33.1	98.8864	2694	Zhang et al., 2014
AGQ13-06@60			1.598	0.1855	0.00083475	13.073	0.205246	0.5111	0.0076665		2703	7.5	2685	14.9	2661	32.9	98.4462	2703	Zhang et al., 2014
AGQ13-06@61			0.552	0.167	0.0009018	10.903	0.173358	0.4736	0.007104		2528	9	2515	14.9	2499	31.2	98.8528	2528	Zhang et al., 2014
AGQ13-06@62			0.63	0.1839	0.00060687	12.954	0.199492	0.5108	0.007662		2689	5.4	2676	14.6	2660	32.8	98.9215	2689	Zhang et al., 2014
AGQ13-06@64			0.484	0.1839	0.00121374	12.912	0.211757	0.5092	0.007638		2688	10.9	2673	15.6	2653	32.8	98.6979	2688	Zhang et al., 2014
AGQ13-06@66			0.458	0.1646	0.00064194	10.719	0.166145	0.4723	0.0070845		2503	6.5	2499	14.5	2494	31.1	99.6404	2503	Zhang et al., 2014
AGQ13-06@67			0.654	0.1667	0.0008335	10.799	0.170624	0.4698	0.007047		2525	8.3	2506	14.8	2483	31	98.3366	2525	Zhang et al., 2014
AGQ13-06@68			0.625	0.2019	0.00088836	15.225	0.23751	0.5469	0.0082035		2842	7.1	2829	15	2812	34.3	98.9444	2842	Zhang et al., 2014
AGQ13-06@70			0.978	0.1802	0.0005406	12.773	0.206923	0.5141	0.00817419		2655	5	2663	15.4	2674	35	100.716	2655	Zhang et al., 2014
AGQ13-06@71			1.073	0.1702	0.00098716	11.597	0.186712	0.4942	0.007413		2560	9.6	2572	15.2	2589	32.2	101.133	2560	Zhang et al., 2014
AGQ13-06@72			0.58	0.1818	0.00074538	12.663	0.196276	0.5051	0.0075765		2669	6.7	2655	14.7	2636	32.5	98.7636	2669	Zhang et al., 2014
AGQ13-06@73			0.944	0.1649	0.0004947	10.263	0.157024	0.4513	0.0067695		2507	5.1	2459	14.3	2401	30.1	95.7718	2507	Zhang et al., 2014
AGQ13-06@74			0.291	0.1666	0.00089964	10.754	0.172064	0.4682	0.007023		2524	9	2502	14.9	2476	31	98.0983	2524	Zhang et al., 2014
AGQ13-06@75			0.901	0.1654	0.00061198	10.498	0.161669	0.4605	0.0069075		2511	6.2	2480	14.4	2442	30.6	97.2521	2511	Zhang et al., 2014
AGQ13-06@76			0.553	0.1777	0.00074634	12.13	0.189228	0.495	0.0074745		2632	7	2615	14.8	2592	32.2	98.4802	2632	Zhang et al., 2014
AGQ13-06@77			0.558	0.1795	0.00141805	12.574	0.213758	0.5082	0.007623		2648	13.1	2648	16.1	2649	32.7	100.038	2648	Zhang et al., 2014
AGQ13-06@78			0.62	0.1835	0.00104595	12.803	0.204848	0.5061	0.0075915		2685	9.3	2665	15.2	2640	32.6	98.324	2685	Zhang et al., 2014
AGQ13-06@80			0.529	0.185	0.00148	12.578	0.213826	0.493	0.007395		2698	13.2	2649	16.1	2584	32	95.7746	2698	Zhang et al., 2014
AGQ13-06@82			0.394	0.1655	0.00097645	10.614	0.171947	0.4653	0.00702603		2512	9.9	2490	15.1	2463	31	98.0494	2512	Zhang et al., 2014
AGQ13-06@84			0.4	0.1817	0.00103569	12.666	0.203923	0.5056	0.007584		2668	9.3	2655	15.2	2638	32.6	98.8756	2668	Zhang et al., 2014
AGQ13-06@86			0.458	0.18	0.000972	12.309	0.196944	0.496	0.00744		2653	9	2628	15.1	2597	32.2	97.8892	2653	Zhang et al., 2014
AGQ13-06@87			0.72	0.1869	0.00054201	13.118	0.200705	0.5091	0.0076365		2715	4.7	2688	14.5	2653	32.7	97.7164	2715	Zhang et al., 2014
AGQ13-06@88			0.254	0.1807	0.00079508	12.62	0.198134	0.5064	0.007596		2660	7.3	2652	14.9	2641	32.7	99.2857	2660	Zhang et al., 2014
AGQ13-06@89			0.605	0.1812	0.00088788	12.594	0.198985	0.5042	0.007563		2663	8.1	2650	15	2632	32.5	98.8359	2663	Zhang et al., 2014
AGQ13-06@90			1.029	0.1866	0.00052248	13.193	0.201853	0.5129	0.00774479		2712	4.5	2694	14.6	2669	33	98.4145	2712	Zhang et al., 2014
AGQ13-06@92			0.618	0.1811	0.00061574	12.735	0.196119	0.5101	0.0076515		2663	5.6	2660	14.6	2657	32.8	99.7747	2663	Zhang et al., 2014
AGQ13-06@93			0.276	0.1762	0.00112768	12.043	0.196301	0.4958	0.007437		2617	10.6	2608	15.4	2596	32.1	99.1976	2617	Zhang et al., 2014
AGQ13-06@95			0.459	0.1834	0.00130214	12.562	0.208529	0.4969	0.0074535		2684	11.6	2647	15.7	2600	32.2	96.8703	2684	Zhang et al., 2014
AGQ13-06@98			0.772	0.1803	0.00113589	12.344	0.201207	0.4966	0.007449		2655	10.3	2631	15.4	2599	32.2	97.8908	2655	Zhang et al., 2014
AGQ13-06@100			0.565	0.1653	0.00072732	10.624	0.165734	0.466	0.00699		2511	7.4	2491	14.6	2466	30.8	98.2079	2511	Zhang et al., 2014
AGQ13-06@101			0.49	0.2117	0.00086797	16.524	0.257774	0.5661	0.0084915		2919	6.7	2908	15	2892	35	99.075	2919	Zhang et al., 2014
AGQ13-06@104			0.571	0.1663	0.00089802	10.985	0.17576	0.4791	0.0071865		2521	9.1	2522	15	2523	31.5	100.079	2521	Zhang et al., 2014
AGQ13-06@106			0.542	0.1667	0.00046676	10.741	0.164337	0.4674	0.007011		2524	4.7	2501	14.3	2472	30.9	97.9398	2524	Zhang et al., 2014
AGQ13-06@107			0.981	0.17	0.001819	11.217	0.213123	0.4786	0.00751402		2558	17.8	2541	17.9	2521	32.8	98.5536	2558	Zhang et al., 2014
AGQ13-06@111			0.429	0.1665	0.0005994	10.797	0.166274	0.4704	0.007056		2523	6	2506	14.4	2485	31	98.4939	2523	Zhang et al., 2014
AGQ13-06@113			0.913	0.1783	0.00067754	11.983	0.185736	0.4875	0.0073125		2637	6.3	2603	14.6	2560	31.8	97.08	2637	Zhang et al., 2014
AGQ13-06@114			1.026	0.1861	0.00124687	13.482	0.221105	0.5255	0.0078825		2708	11	2714	15.6	2722	33.4	100.517	2708	Zhang et al., 2014
AGQ13-06@115			0.244	0.1799	0.00118734	12.537	0.205607	0.5055	0.0075825		2652	10.8	2645	15.5	2637	32.6	99.4344	2652	Zhang et al., 2014
AGQ13-06@120			0.732	0.1722	0.00082656	11.304	0.177473	0.4761	0.0071415		2579	8	2549	14.8	2510	31.3	97.3245	2579	Zhang et al., 2014
AGQ13-06@121			1.468	0.1834	0.00069692	12.651	0.196091	0.5002	0.007503		2684	6.2	2654	14.7	2615	32.3	97.4292	2684	Zhang et al., 2014
Quartzite (n=52)
AGQ13-07@01			0.47	0.1794	0.00129168	12.368	0.209019	0.5001	0.00760152		2647	11.9	2633	16	2614	32.8	98.7533	2647	Zhang et al., 2014
AGQ13-07@05			0.668	0.1654	0.0006616	10.426	0.162646	0.4573	0.0068595		2511	6.6	2473	14.5	2428	30.5	96.6945	2511	Zhang et al., 2014
AGQ13-07@07			0.284	0.1948	0.000487	14.309	0.218928	0.5327	0.00804377		2783	4.1	2770	14.7	2753	34	98.922	2783	Zhang et al., 2014
AGQ13-07@09			0.485	0.165	0.0004125	10.528	0.163184	0.4627	0.00707931		2508	4.2	2482	14.5	2452	31.2	97.7671	2508	Zhang et al., 2014
AGQ13-07@10			0.659	0.181	0.0004706	12.431	0.190194	0.498	0.0075198		2662	4.3	2638	14.5	2605	32.4	97.8588	2662	Zhang et al., 2014
AGQ13-07@11			0.953	0.1691	0.00045657	11.22	0.171666	0.4813	0.00726763		2548	4.4	2542	14.4	2533	31.6	99.4113	2548	Zhang et al., 2014
AGQ13-07@16			0.554	0.1829	0.00064015	12.657	0.196184	0.5018	0.00757718		2680	5.7	2655	14.7	2622	32.6	97.8358	2680	Zhang et al., 2014
AGQ13-07@17			0.703	0.1775	0.000568	12.024	0.183967	0.4914	0.007371		2629	5.3	2606	14.5	2577	32	98.0221	2629	Zhang et al., 2014
AGQ13-07@18			0.446	0.1691	0.00069331	11.138	0.197143	0.4777	0.00821644		2549	6.9	2535	16.6	2517	36	98.7446	2549	Zhang et al., 2014
AGQ13-07@19			0.974	0.1875	0.00058125	13.333	0.203995	0.5157	0.0077355		2720	5.1	2703	14.6	2681	33	98.5662	2720	Zhang et al., 2014
AGQ13-07@20			0.317	0.1713	0.00053103	11.433	0.177211	0.4842	0.00735984		2570	5.2	2559	14.6	2545	32.1	99.0272	2570	Zhang et al., 2014
AGQ13-07@24			0.445	0.1672	0.00038456	11.094	0.168629	0.4813	0.0072195		2530	3.9	2531	14.3	2533	31.6	100.119	2530	Zhang et al., 2014
AGQ13-07@25			0.327	0.1749	0.00080454	11.62	0.183596	0.4818	0.00727518		2605	7.6	2574	14.9	2535	31.8	97.3129	2605	Zhang et al., 2014
AGQ13-07@26			0.417	0.1825	0.00073	12.994	0.204006	0.5164	0.00784928		2676	6.5	2679	14.9	2684	33.4	100.299	2676	Zhang et al., 2014
AGQ13-07@30			0.658	0.1757	0.0012299	12.047	0.201185	0.4973	0.00755896		2613	11.6	2608	15.8	2602	32.7	99.579	2613	Zhang et al., 2014
AGQ13-07@31			0.645	0.1847	0.00068339	12.904	0.201302	0.5067	0.00765117		2696	6.1	2673	14.8	2642	32.9	97.997	2696	Zhang et al., 2014
AGQ13-07@34			0.538	0.1664	0.00063232	10.97	0.171132	0.4781	0.00721931		2522	6.3	2521	14.6	2519	31.5	99.881	2522	Zhang et al., 2014
AGQ13-07@36			0.653	0.178	0.000979	12.186	0.197413	0.4964	0.00754528		2635	9.2	2619	15.3	2598	32.6	98.5958	2635	Zhang et al., 2014
AGQ13-07@37			0.604	0.1837	0.00117568	13.116	0.216414	0.5177	0.00786904		2687	10.6	2688	15.7	2689	33.6	100.074	2687	Zhang et al., 2014
AGQ13-07@39			0.377	0.1683	0.00045441	11.189	0.171192	0.4823	0.00728273		2540	4.4	2539	14.4	2537	31.7	99.8819	2540	Zhang et al., 2014
AGQ13-07@42			0.6	0.1693	0.00103273	10.99	0.182434	0.4709	0.00729895		2550	10.2	2522	15.6	2488	32	97.5686	2550	Zhang et al., 2014
AGQ13-07@43			0.622	0.1836	0.00104652	12.623	0.20323	0.4985	0.0074775		2686	9.4	2652	15.2	2607	32.3	97.0588	2686	Zhang et al., 2014
AGQ13-07@46			0.868	0.1784	0.0006244	12.582	0.195021	0.5115	0.00772365		2638	5.8	2649	14.7	2663	32.9	100.948	2638	Zhang et al., 2014
AGQ13-07@47			0.472	0.1783	0.00049924	12.032	0.18409	0.4895	0.0073425		2637	4.7	2607	14.4	2569	31.9	97.4213	2637	Zhang et al., 2014
AGQ13-07@48			0.883	0.1725	0.00046575	11.367	0.177325	0.4779	0.00735966		2582	4.5	2554	14.7	2518	32.2	97.5213	2582	Zhang et al., 2014
AGQ13-07@56			0.618	0.1937	0.00054236	14.006	0.214292	0.5243	0.00791693		2774	4.6	2750	14.7	2718	33.5	97.9813	2774	Zhang et al., 2014
AGQ13-07@60			0.497	0.2195	0.0003951	17.269	0.262489	0.5707	0.00861757		2977	2.9	2950	14.7	2911	35.5	97.783	2977	Zhang et al., 2014
AGQ13-07@61			0.494	0.2202	0.00035232	17.032	0.257183	0.561	0.0084711		2982	2.5	2937	14.6	2871	35	96.2777	2982	Zhang et al., 2014
AGQ13-07@62			1.118	0.1664	0.00051584	11.088	0.170755	0.4833	0.00729783		2522	5.2	2531	14.4	2541	31.7	100.753	2522	Zhang et al., 2014
AGQ13-07@64			0.407	0.1863	0.00078246	13.793	0.217929	0.5369	0.00816088		2710	7	2736	15	2771	34.3	102.251	2710	Zhang et al., 2014
AGQ13-07@66			1.141	0.1662	0.00142932	10.968	0.190843	0.4786	0.00722686		2520	14.4	2520	16.3	2521	31.5	100.04	2520	Zhang et al., 2014
AGQ13-07@67			0.42	0.1737	0.00039951	11.604	0.176381	0.4845	0.0072675		2594	3.9	2573	14.3	2547	31.6	98.1881	2594	Zhang et al., 2014
AGQ13-07@69			0.526	0.1847	0.00068339	12.86	0.210904	0.5049	0.0080784		2696	6	2669	15.5	2635	34.6	97.7374	2696	Zhang et al., 2014
AGQ13-07@71			0.451	0.1679	0.0006716	11.244	0.176531	0.4856	0.00733256		2537	6.7	2544	14.7	2552	32	100.591	2537	Zhang et al., 2014
AGQ13-07@75			0.469	0.1791	0.00057312	11.99	0.184646	0.4854	0.00732954		2645	5.3	2604	14.5	2551	31.8	96.4461	2645	Zhang et al., 2014
AGQ13-07@76			1.279	0.1834	0.00049518	13.052	0.199696	0.5162	0.00779462		2684	4.4	2683	14.5	2683	33.1	99.9627	2684	Zhang et al., 2014
AGQ13-07@78			0.462	0.1836	0.00060588	12.664	0.195026	0.5003	0.00755453		2686	5.5	2655	14.6	2615	32.5	97.3567	2686	Zhang et al., 2014
AGQ13-07@79			0.817	0.1784	0.00058872	12.194	0.199982	0.4957	0.00798077		2638	5.5	2619	15.5	2595	34.5	98.37	2638	Zhang et al., 2014
AGQ13-07@82			0.791	0.1673	0.0003346	10.813	0.164358	0.4687	0.0070305		2531	3.4	2507	14.2	2478	31	97.906	2531	Zhang et al., 2014
AGQ13-07@83			0.57	0.1826	0.00094952	12.942	0.208366	0.5141	0.00786573		2676	8.6	2675	15.3	2674	33.6	99.9253	2676	Zhang et al., 2014
AGQ13-07@84			0.446	0.1644	0.00095352	10.854	0.174749	0.4789	0.0071835		2501	9.7	2511	15.1	2522	31.4	100.84	2501	Zhang et al., 2014
AGQ13-07@85			0.839	0.185	0.000407	13.383	0.203422	0.5245	0.00791995		2699	3.6	2707	14.5	2718	33.5	100.704	2699	Zhang et al., 2014
AGQ13-07@86			1.318	0.1648	0.00166448	10.754	0.200024	0.4734	0.00738504		2505	17	2502	17.4	2499	32.4	99.7605	2505	Zhang et al., 2014
AGQ13-07@87			0.69	0.1678	0.00048662	11.135	0.170366	0.4813	0.0072195		2536	4.9	2535	14.4	2533	31.6	99.8817	2536	Zhang et al., 2014
AGQ13-07@88			0.586	0.1945	0.00223675	13.78	0.315562	0.5138	0.0101732		2781	18.8	2735	22	2673	43.6	96.1165	2781	Zhang et al., 2014
AGQ13-07@91			0.47	0.1746	0.000873	11.839	0.189424	0.4917	0.00747384		2602	8.3	2592	15.1	2578	32.3	99.0776	2602	Zhang et al., 2014
AGQ13-07@92			0.498	0.1846	0.00153218	12.94	0.222568	0.5085	0.00767835		2694	13.6	2675	16.3	2650	32.8	98.3667	2694	Zhang et al., 2014
AGQ13-07@93			0.409	0.1655	0.00047995	11.156	0.171802	0.4889	0.00738239		2513	4.8	2536	14.4	2566	32	102.109	2513	Zhang et al., 2014
AGQ13-07@94			0.561	0.1786	0.00041078	11.931	0.181351	0.4846	0.007269		2640	3.8	2599	14.4	2547	31.7	96.4773	2640	Zhang et al., 2014
AGQ13-07@98			0.412	0.1739	0.00045214	12.011	0.183768	0.5009	0.0075135		2596	4.3	2605	14.4	2618	32.5	100.847	2596	Zhang et al., 2014
AGQ13-07@99			0.667	0.1637	0.00050747	10.116	0.163879	0.4483	0.00712797		2494	5.2	2445	15.1	2387	31.8	95.7097	2494	Zhang et al., 2014
AGQ13-07@100			0.262	0.1791	0.00046566	12.612	0.192964	0.5106	0.007659		2645	4.3	2651	14.5	2659	32.9	100.529	2645	Zhang et al., 2014
Quartzite, Wuzhiling Fm (n=32)
SS27-01			0.68	0.1754	0.0005	12.5278	0.0569	0.5219	0.0022		2610	5	2645	4	2707	10	104	2610	Liu et al., 2012
SS27-10			1.07	0.1766	0.0007	11.9106	0.0525	0.4906	0.0021		2621	6	2597	4	2573	9	98	2621	Liu et al., 2012
SS27-12			0.54	0.1739	0.0005	11.8858	0.0832	0.4955	0.0031		2595	10	2595	7	2594	13	100	2595	Liu et al., 2012
SS27-14			0.97	0.179	0.0006	12.5172	0.0925	0.507	0.0035		2644	6	2644	7	2644	15	100	2644	Liu et al., 2012
SS27-15			0.19	0.1718	0.0005	11.637	0.1316	0.491	0.0053		2576	4	2576	11	2575	23	100	2576	Liu et al., 2012
SS27-19			0.91	0.1781	0.0007	12.4071	0.0619	0.5052	0.0025		2636	7	2636	5	2636	11	100	2636	Liu et al., 2012
SS27-20			0.62	0.166	0.0006	10.9387	0.0887	0.4777	0.0037		2518	1	2518	8	2517	16	100	2518	Liu et al., 2012
SS27-21			1.09	0.1653	0.0007	10.8509	0.0727	0.4763	0.0037		2511	6	2510	6	2511	16	100	2511	Liu et al., 2012
SS27-22			0.61	0.1676	0.0007	11.1558	0.0675	0.4826	0.0029		2600	8	2536	6	2539	12	98	2600	Liu et al., 2012
SS27-26			0.65	0.1764	0.001	12.1788	0.0861	0.5007	0.0025		2619	9	2618	7	2617	11	100	2619	Liu et al., 2012
SS27-27			1.6	0.1926	0.0012	14.1873	0.0986	0.5345	0.0034		2765	11	2762	7	2761	14	100	2765	Liu et al., 2012
SS27-30			0.72	0.1757	0.001	11.8315	0.0918	0.4886	0.0032		2613	9	2591	7	2565	14	98	2613	Liu et al., 2012
SS27-31			0.09	0.1248	0.0007	6.5542	0.057	0.3808	0.002		2026	10	2053	8	2080	9	103	2026	Liu et al., 2012
SS27-34			0.69	0.1737	0.0006	11.8651	0.0637	0.4956	0.0023		2594	6	2594	5	2595	10	100	2594	Liu et al., 2012
SS27-37			0.6	0.1722	0.0006	11.6734	0.0516	0.4919	0.0019		2579	6	2579	4	2579	8	100	2579	Liu et al., 2012
SS27-38			0.49	0.181	0.0006	12.7751	0.0938	0.512	0.0038		2663	6	2663	7	2665	16	100	2663	Liu et al., 2012
SS27-42			0.54	0.1688	0.0011	11.2141	0.4307	0.4834	0.0184		2546	16	2541	36	2542	80	100	2546	Liu et al., 2012
SS27-46			0.55	0.1794	0.001	11.9823	0.0714	0.4861	0.0025		2647	9	2603	6	2554	11	96	2647	Liu et al., 2012
SS27-51			0.75	0.1573	0.0008	9.5789	0.088	0.4428	0.0036		2428	8	2395	8	2363	16	97	2428	Liu et al., 2012
SS27-52			0.62	0.1728	0.0007	11.2589	0.0681	0.4739	0.0025		2585	1	2545	6	2501	11	97	2585	Liu et al., 2012
SS27-54			0.54	0.1754	0.0009	11.7585	0.14	0.4879	0.0058		2610	4	2585	11	2562	25	98	2610	Liu et al., 2012
SS27-56			0.94	0.1731	0.0006	11.7393	0.0793	0.4937	0.0033		2587	6	2584	6	2587	14	100	2587	Liu et al., 2012
SS27-57			1.24	0.1662	0.0011	10.9196	0.0773	0.4786	0.0028		2520	11	2516	7	2521	12	100	2520	Liu et al., 2012
SS27-61			0.46	0.1617	0.0014	10.4535	0.4922	0.4692	0.0213		2473	14	2476	44	2480	93	100	2473	Liu et al., 2012
SS27-63			0.7	0.1807	0.0007	12.2522	0.0628	0.4922	0.0021		2659	6	2624	5	2580	9	97	2659	Liu et al., 2012
SS27-64			0.46	0.1819	0.0007	12.8655	0.2024	0.5131	0.0077		2672	6	2670	15	2670	33	100	2672	Liu et al., 2012
SS27-67			0.56	0.1708	0.0005	11.5127	0.0596	0.489	0.0023		2566	6	2566	5	2567	10	100	2566	Liu et al., 2012
SS27-69			1.42	0.1921	0.0012	14.1377	0.1004	0.5339	0.0037		2761	11	2759	7	2758	16	100	2761	Liu et al., 2012
SS27-71			0.92	0.1551	0.0007	9.6726	0.1008	0.4521	0.0038		2403	9	2404	10	2404	17	100	2403	Liu et al., 2012
SS27-73			0.7	0.2003	0.0006	14.4947	0.0508	0.5251	0.0015		2829	5	2783	3	2721	6	96	2829	Liu et al., 2012
SS27-75			0.63	0.1808	0.0006	12.7256	0.059	0.5107	0.0022		2660	5	2660	4	2659	9	100	2660	Liu et al., 2012
SS27-78			0.65	0.1761	0.0005	12.1019	0.0551	0.4986	0.0022		2616	5	2612	4	2608	10	100	2616	Liu et al., 2012
Quartzite, Wuzhiling Fm (n=51)
18SS-1-01			1.10722	0.18039	0.00385	12.0104	0.15903	0.48277	0.00568		2656.5	34.96	2605.2	12.41	2539.3	24.67	95.5882	2656.5	Lan et al., 2021
18SS-1-02			0.689736	0.16507	0.0035	10.8273	0.14037	0.4756	0.00551		2508.3	35.24	2508.4	12.05	2508.1	24.06	99.992	2508.3	Lan et al., 2021
18SS-1-03			2.11704	0.16713	0.00847	10.6604	0.53303	0.46249	0.01422		2529.2	82.66	2494	46.42	2450.5	62.68	96.8883	2529.2	Lan et al., 2021
18SS-1-04			0.646301	0.1669	0.00364	11.0471	0.15517	0.47994	0.00577		2526.8	36.17	2527.1	13.08	2527	25.15	100.008	2526.8	Lan et al., 2021
18SS-1-05			0.871089	0.17259	0.00369	11.7353	0.15578	0.49303	0.00579		2582.9	35.24	2583.5	12.42	2583.8	25.01	100.035	2582.9	Lan et al., 2021
18SS-1-06			0.622891	0.27669	0.00587	25.6193	0.34181	0.67139	0.00824		3344.3	32.79	3332.1	13.04	3311.2	31.78	99.0103	3344.3	Lan et al., 2021
18SS-1-09			0.526613	0.17872	0.00402	12.4764	0.19016	0.5062	0.00641		2641	36.87	2641	14.33	2640.4	27.43	99.9773	2641	Lan et al., 2021
18SS-1-10			0.494313	0.16931	0.00367	10.7251	0.14735	0.45933	0.00547		2550.8	35.83	2499.6	12.76	2436.6	24.14	95.523	2550.8	Lan et al., 2021
18SS-1-11			0.912489	0.16574	0.0036	10.4752	0.14451	0.4583	0.00545		2515	36.01	2477.7	12.79	2432.1	24.11	96.7038	2515	Lan et al., 2021
18SS-1-12			0.488793	0.16495	0.00375	10.814	0.16856	0.47537	0.00602		2507.1	37.78	2507.3	14.49	2507.1	26.31	100	2507.1	Lan et al., 2021
18SS-1-13			1.26927	0.1627	0.00357	10.5493	0.15028	0.47017	0.00568		2483.9	36.55	2484.3	13.21	2484.3	24.9	100.016	2483.9	Lan et al., 2021
18SS-1-15			0.773492	0.27612	0.00579	25.8556	0.33107	0.67898	0.00811		3341.1	32.43	3341.1	12.52	3340.5	31.13	99.982	3341.1	Lan et al., 2021
18SS-1-17			0.617753	0.27553	0.00591	25.0109	0.34463	0.65821	0.00825		3337.8	33.17	3308.6	13.45	3260.2	32.06	97.6751	3337.8	Lan et al., 2021
18SS-1-18			0.515089	0.16623	0.0036	10.9588	0.15031	0.47805	0.00569		2520	35.91	2519.6	12.76	2518.8	24.8	99.9524	2520	Lan et al., 2021
18SS-1-19			0.713913	0.17201	0.00376	11.6731	0.16468	0.49209	0.00595		2577.3	36.06	2578.5	13.19	2579.7	25.73	100.093	2577.3	Lan et al., 2021
18SS-1-20			0.462105	0.16739	0.00368	11.1011	0.15922	0.4809	0.00585		2531.7	36.46	2531.6	13.36	2531.2	25.46	99.9803	2531.7	Lan et al., 2021
18SS-1-21			0.563115	0.16567	0.00439	10.901	0.23003	0.47713	0.00726		2514.4	43.83	2514.7	19.63	2514.8	31.7	100.016	2514.4	Lan et al., 2021
18SS-1-22			0.927593	0.16576	0.00357	10.9076	0.14778	0.47715	0.00564		2515.3	35.78	2515.3	12.6	2514.8	24.62	99.9801	2515.3	Lan et al., 2021
18SS-1-23			0.669559	0.17656	0.00373	12.2198	0.15596	0.50187	0.0058		2620.8	34.68	2621.4	11.98	2621.8	24.91	100.038	2620.8	Lan et al., 2021
18SS-1-24			0.886953	0.18366	0.00432	13.0414	0.22037	0.51492	0.00695		2686.2	38.35	2682.7	15.94	2677.6	29.6	99.6798	2686.2	Lan et al., 2021
18SS-1-27			1.87074	0.16421	0.00352	10.7282	0.14263	0.47374	0.00555		2499.5	35.62	2499.9	12.35	2500	24.28	100.02	2499.5	Lan et al., 2021
18SS-1-28			0.776503	0.2906	0.00605	28.057	0.34862	0.70011	0.00822		3420.8	31.98	3421.1	12.18	3421.1	31.17	100.009	3420.8	Lan et al., 2021
18SS-1-29			0.722969	0.16788	0.00362	10.867	0.14743	0.46939	0.00556		2536.6	35.74	2511.8	12.61	2480.9	24.38	97.8041	2536.6	Lan et al., 2021
18SS-1-30			0.502271	0.17732	0.00394	12.309	0.18176	0.50337	0.00626		2628	36.5	2628.3	13.87	2628.2	26.84	100.008	2628	Lan et al., 2021
18SS-1-31			0.431234	0.29414	0.00606	28.5996	0.34177	0.70506	0.00807		3439.6	31.62	3439.9	11.72	3439.8	30.53	100.006	3439.6	Lan et al., 2021
18SS-1-32			0.622924	0.16364	0.00342	10.6555	0.13169	0.47218	0.00536		2493.6	34.8	2493.6	11.47	2493.1	23.48	99.9799	2493.6	Lan et al., 2021
18SS-1-33			0.685408	0.16554	0.00362	10.8839	0.15349	0.47675	0.00575		2513.1	36.33	2513.3	13.11	2513.1	25.08	100	2513.1	Lan et al., 2021
18SS-1-35			0.566471	0.16305	0.00342	10.0792	0.12601	0.44826	0.00511		2487.5	34.97	2442.1	11.55	2387.5	22.74	95.9799	2487.5	Lan et al., 2021
18SS-1-39			0.784333	0.17653	0.00388	12.2152	0.17501	0.50177	0.00614		2620.5	36.13	2621.1	13.45	2621.4	26.36	100.034	2620.5	Lan et al., 2021
18SS-1-40			0.46977	0.16701	0.00359	11.0567	0.14828	0.48006	0.00566		2527.9	35.64	2527.9	12.49	2527.5	24.64	99.9842	2527.9	Lan et al., 2021
18SS-1-42			0.660066	0.16472	0.00357	10.786	0.14743	0.47482	0.00564		2504.7	35.97	2504.9	12.7	2504.7	24.65	100	2504.7	Lan et al., 2021
18SS-1-43			0.413413	0.21603	0.00511	17.301	0.30103	0.58074	0.00825		2951.3	37.71	2951.7	16.7	2951.8	33.63	100.017	2951.3	Lan et al., 2021
18SS-1-46			0.492643	0.16479	0.00366	10.7799	0.15762	0.47435	0.00582		2505.5	36.89	2504.3	13.59	2502.6	25.44	99.8843	2505.5	Lan et al., 2021
18SS-1-47			1.04479	0.16419	0.00385	10.7282	0.17783	0.47383	0.00621		2499.2	38.9	2499.9	15.4	2500.3	27.14	100.044	2499.2	Lan et al., 2021
18SS-1-48			1.23738	0.18386	0.00428	13.1174	0.21647	0.51736	0.00689		2688	37.98	2688.1	15.57	2688	29.27	100	2688	Lan et al., 2021
18SS-1-49			0.659036	0.16524	0.0036	10.8327	0.1509	0.47538	0.0057		2510	36.21	2508.9	12.95	2507.1	24.9	99.8845	2510	Lan et al., 2021
18SS-1-50			0.813378	0.28966	0.00602	27.9063	0.34249	0.69861	0.00813		3415.8	31.94	3415.8	12.03	3415.4	30.85	99.9883	3415.8	Lan et al., 2021
18SS-1-51			0.699856	0.16884	0.00359	11.274	0.14636	0.48422	0.00563		2546.1	35.2	2546.1	12.11	2545.6	24.46	99.9804	2546.1	Lan et al., 2021
18SS-1-53			0.566491	0.2904	0.00608	28.0291	0.35416	0.69991	0.0083		3419.7	32.17	3420.1	12.39	3420.3	31.49	100.018	3419.7	Lan et al., 2021
18SS-1-54			0.422676	0.19289	0.00423	14.957	0.21369	0.5623	0.00695		2766.9	35.52	2812.5	13.6	2876.1	28.69	103.947	2766.9	Lan et al., 2021
18SS-1-57			1.02793	0.1843	0.00426	13.162	0.21367	0.51801	0.00683		2691.5	37.71	2691.3	15.32	2690.7	29.02	99.9703	2691.5	Lan et al., 2021
18SS-1-59			0.801018	0.19379	0.00526	14.3589	0.32024	0.53731	0.00888		2774.6	43.79	2773.7	21.17	2772.2	37.25	99.9135	2774.6	Lan et al., 2021
18SS-1-61			0.643401	0.31553	0.0065	31.9432	0.37947	0.73413	0.00838		3548.2	31.38	3548.5	11.7	3548.8	31.17	100.017	3548.2	Lan et al., 2021
18SS-1-62			0.623005	0.1732	0.00386	11.8058	0.17393	0.49428	0.00612		2588.8	36.68	2589.1	13.79	2589.2	26.42	100.015	2588.8	Lan et al., 2021
18SS-1-64			1.12018	0.15817	0.00346	9.98717	0.14011	0.45789	0.00549		2436.1	36.62	2433.6	12.95	2430.2	24.26	99.7578	2436.1	Lan et al., 2021
18SS-1-66			0.479892	0.16883	0.00374	11.2858	0.16356	0.48475	0.00594		2546.1	36.62	2547	13.52	2547.9	25.79	100.071	2546.1	Lan et al., 2021
18SS-1-68			0.572527	0.16813	0.00402	11.1978	0.19373	0.48295	0.00651		2539.1	39.51	2539.7	16.13	2540.1	28.3	100.039	2539.1	Lan et al., 2021
18SS-1-69			0.409489	0.16818	0.00367	11.2026	0.15635	0.48302	0.00581		2539.7	36.14	2540.1	13.01	2540.4	25.25	100.028	2539.7	Lan et al., 2021
18SS-1-70			0.509766	0.16835	0.00356	11.2183	0.14269	0.4832	0.00557		2541.4	35.01	2541.4	11.86	2541.2	24.22	99.9921	2541.4	Lan et al., 2021
18SS-1-71			0.643964	0.27729	0.0058	26.0265	0.32585	0.68064	0.008		3347.7	32.32	3347.5	12.24	3346.8	30.69	99.9731	3347.7	Lan et al., 2021
18SS-1-72			1.0027	0.16967	0.00407	11.3757	0.19842	0.48619	0.0066		2554.4	39.6	2554.4	16.28	2554.2	28.61	99.9922	2554.4	Lan et al., 2021
Quartzite, Miaopo Fm (n=20)
SS18-03			1.32	0.1505	0.0006	9.4365	0.2141	0.4546	0.0106		2352	6	2381	21	2416	47	103	2352	Liu et al., 2012
SS18-08			1.13	0.1688	0.0004	11.1439	0.028	0.4783	0.0008		2546	4	2535	2	2520	4	99	2546	Liu et al., 2012
SS18-12			0.64	0.17	0.0005	11.4183	0.05	0.487	0.0017		2558	6	2558	4	2558	7	100	2558	Liu et al., 2012
SS18-19			0.91	0.1761	0.0006	11.7369	0.0581	0.4834	0.0023		2617	11	2584	5	2542	10	97	2617	Liu et al., 2012
SS18-20			0.48	0.1756	0.0007	12.0992	0.0774	0.4997	0.0029		2612	6	2612	6	2612	13	100	2612	Liu et al., 2012
SS18-22			0.39	0.1748	0.0006	11.9941	0.0814	0.4978	0.003		2606	5	2604	6	2604	13	100	2606	Liu et al., 2012
SS18-30			0.5	0.1766	0.0012	11.5936	0.158	0.4763	0.0062		2621	11	2572	13	2511	27	96	2621	Liu et al., 2012
SS18-31			0.61	0.2614	0.0009	22.5132	0.0922	0.6259	0.0021		3255	6	3206	4	3133	8	96	3255	Liu et al., 2012
SS18-41			1.32	0.1766	0.0006	12.2067	0.1258	0.5017	0.0051		2621	6	2620	10	2621	22	100	2621	Liu et al., 2012
SS18-49			0.82	0.1784	0.0009	12.0318	0.063	0.4897	0.0025		2639	8	2607	5	2569	11	97	2639	Liu et al., 2012
SS18-50			0.36	0.1858	0.0009	13.3504	0.1091	0.5216	0.0039		2705	8	2705	8	2706	17	100	2705	Liu et al., 2012
SS18-54			0.61	0.1994	0.0012	14.9752	0.1296	0.5497	0.0051		2821	10	2814	8	2824	21	100	2821	Liu et al., 2012
SS18-55			0.47	0.1714	0.0006	11.4801	0.0878	0.4903	0.0035		2571	6	2563	7	2572	15	100	2571	Liu et al., 2012
SS18-56			1.09	0.1629	0.0006	10.482	0.0675	0.4707	0.0025		2487	6	2478	6	2487	11	100	2487	Liu et al., 2012
SS18-57			0.78	0.1637	0.0006	10.5824	0.0923	0.4723	0.0032		2494	7	2487	8	2494	14	100	2494	Liu et al., 2012
SS18-61			1.24	0.1643	0.0007	10.7565	0.058	0.4752	0.0019		2502	8	2502	5	2506	8	100	2502	Liu et al., 2012
SS18-68			0.73	0.1752	0.0008	11.5841	0.0581	0.4802	0.002		2609	8	2571	5	2528	9	97	2609	Liu et al., 2012
SS18-73			0.47	0.1863	0.0007	12.7002	0.0822	0.4966	0.0032		2710	6	2658	6	2599	14	96	2710	Liu et al., 2012
SS18-74			0.62	0.186	0.0008	12.9816	0.0752	0.5084	0.0025		2706	7	2678	5	2650	11	98	2706	Liu et al., 2012
SS18-75			1.01	0.1816	0.0006	12.0889	0.059	0.4848	0.0023		2668	5	2611	5	2548	10	96	2668	Liu et al., 2012
Fine-grained sandstone, Ma'anshan Fm (n=47)
WFS-1-1	455	406	0.99	0.1332	0.0025	6.8127	0.1205	0.371	0.0051		2140	14	2087	16	2034	24	97.4278	2140	Hu et al., 2012
WFS-1-4	71	14	0.36	0.1224	0.0025	5.9938	0.1023	0.3552	0.004		1991	37	1975	15	1959	19	99.1866	1991	Hu et al., 2012
WFS-1-5	240	23	0.05	0.1329	0.0029	7.0383	0.1294	0.3843	0.0046		2136	39	2116	16	2096	21	99.0503	2136	Hu et al., 2012
WFS-1-7	1105	84	0.21	0.1271	0.0014	6.5953	0.0683	0.3764	0.0041		2058	9	2059	9	2059	19	100	2058	Hu et al., 2012
WFS-1-8	809	100	1.29	0.127	0.0014	6.3609	0.0675	0.3631	0.004		2057	9	2027	9	1997	19	98.5089	2057	Hu et al., 2012
WFS-1-12	105	46	0.59	0.1268	0.0017	6.4931	0.0853	0.3715	0.0044		2054	10	2045	12	2036	21	99.5589	2054	Hu et al., 2012
WFS-1-13	104	42	0.37	0.1282	0.0014	6.781	0.0714	0.3836	0.0042		2074	9	2083	9	2093	20	99.5211	2074	Hu et al., 2012
WFS-1-14	212	56	1.02	0.1174	0.0044	5.2224	0.1824	0.3227	0.0044		1917	69	1856	30	1803	21	97.103	1917	Hu et al., 2012
WFS-1-17	476	104	0.43	0.1183	0.0011	5.7217	0.0489	0.3509	0.0036		1930	8	1935	7	1939	17	99.7935	1930	Hu et al., 2012
WFS-1-20	240	116	1.8	0.1467	0.0015	8.6743	0.0833	0.4287	0.0046		2308	8	2304	9	2300	21	99.8262	2308	Hu et al., 2012
WFS-1-22	1081	83	0.34	0.1357	0.0016	7.2506	0.0802	0.3875	0.0043		2173	9	2143	10	2111	20	98.4955	2173	Hu et al., 2012
WFS-1-24	210	78	0.91	0.148	0.0012	8.5243	0.0642	0.4177	0.0042		2323	8	2289	7	2250	19	98.2816	2323	Hu et al., 2012
WFS-1-25	237	103	0.82	0.1228	0.0011	6.1609	0.054	0.3637	0.0038		1998	8	1999	8	2000	18	99.95	1998	Hu et al., 2012
WFS-1-27	255	24	0.05	0.1716	0.0014	11.947	0.0905	0.505	0.0052		2573	8	2600	7	2635	22	98.6628	2573	Hu et al., 2012
WFS-1-28	75	14	0.35	0.1149	0.001	5.3774	0.0429	0.3393	0.0034		1879	8	1881	7	1883	16	99.8937	1879	Hu et al., 2012
WFS-1-32	98	44	0.63	0.1155	0.0012	5.296	0.0512	0.3325	0.0035		1888	8	1868	8	1850	17	99.0317	1888	Hu et al., 2012
WFS-1-33	281	78	0.45	0.1266	0.001	6.5121	0.0499	0.3732	0.0037		2051	8	2048	7	2044	18	99.8045	2051	Hu et al., 2012
WFS-1-34	227	113	0.65	0.1184	0.002	5.4759	0.0882	0.3354	0.0043		1932	13	1897	14	1865	21	98.2988	1932	Hu et al., 2012
WFS-1-39	45	19	1.14	0.1457	0.0012	8.5223	0.0692	0.4243	0.0044		2296	8	2288	7	2280	20	99.6497	2296	Hu et al., 2012
WFS-1-40	319	107	0.38	0.1198	0.0015	5.237	0.0603	0.317	0.0035		1954	9	1859	10	1775	17	95.377	1954	Hu et al., 2012
WFS-1-41	72	14	0.36	0.1226	0.0014	5.823	0.0615	0.3445	0.0037		1994	9	1950	9	1908	18	97.8227	1994	Hu et al., 2012
WFS-1-44	238	102	0.53	0.1121	0.001	5.1869	0.0444	0.3357	0.0034		1833	8	1850	7	1866	17	99.1389	1833	Hu et al., 2012
WFS-1-45	51	20	0.58	0.1201	0.0014	5.8653	0.065	0.3542	0.0039		1958	9	1956	10	1955	19	99.9489	1958	Hu et al., 2012
WFS-1-48	483	88	0.41	0.1275	0.0012	6.7273	0.0616	0.3827	0.004		2064	8	2076	8	2089	19	99.3758	2064	Hu et al., 2012
WFS-1-49	171	57	1.33	0.1093	0.001	4.9562	0.0418	0.329	0.0033		1787	8	1812	7	1833	16	98.8477	1787	Hu et al., 2012
WFS-1-50	169	87	0.69	0.1227	0.002	6.0606	0.0928	0.3584	0.0045		1995	12	1985	13	1975	21	99.4949	1995	Hu et al., 2012
WFS-1-51	138	48	0.4	0.1242	0.0014	6.3651	0.0675	0.3716	0.0041		2018	9	2027	9	2037	19	99.5079	2018	Hu et al., 2012
WFS-1-52	253	24	0.05	0.1484	0.0024	9.6371	0.1509	0.4709	0.0064		2328	12	2401	14	2487	28	96.4812	2328	Hu et al., 2012
WFS-1-53	73	14	0.35	0.1157	0.0011	5.7184	0.052	0.3584	0.0037		1891	8	1934	8	1975	18	97.9023	1891	Hu et al., 2012
WFS-1-54	75	15	0.35	0.1209	0.0016	6.0163	0.0751	0.3608	0.0042		1970	10	1978	11	1986	20	99.5964	1970	Hu et al., 2012
WFS-1-55	461	416	1	0.1202	0.0011	5.7887	0.0494	0.3493	0.0036		1959	8	1945	7	1931	17	99.2776	1959	Hu et al., 2012
WFS-1-56	128	56	0.96	0.1186	0.0011	5.8378	0.049	0.3571	0.0037		1935	8	1952	7	1968	17	99.1837	1935	Hu et al., 2012
WFS-1-58	361	97	0.43	0.1244	0.0012	6.3163	0.0572	0.3682	0.0039		2021	8	2021	8	2021	18	100	2021	Hu et al., 2012
WFS-1-60	121	57	1.06	0.1189	0.0012	5.7892	0.0538	0.3533	0.0037		1939	8	1945	8	1950	18	99.7433	1939	Hu et al., 2012
WFS-1-62	285	97	0.78	0.1243	0.0014	6.1112	0.065	0.3566	0.0039		2019	9	1992	9	1966	19	98.6862	2019	Hu et al., 2012
WFS-1-63	152	65	0.44	0.1386	0.0016	7.6262	0.0828	0.3992	0.0045		2209	9	2188	10	2165	21	98.9433	2209	Hu et al., 2012
WFS-1-65	52	22	0.7	0.1179	0.0012	5.7046	0.0558	0.351	0.0037		1925	8	1932	8	1939	18	99.6383	1925	Hu et al., 2012
WFS-1-66	74	14	0.36	0.1362	0.0015	7.1543	0.0731	0.3811	0.0042		2179	9	2131	9	2082	19	97.6739	2179	Hu et al., 2012
WFS-1-67	113	45	0.25	0.1198	0.0012	5.4798	0.0527	0.3317	0.0035		1954	8	1897	8	1847	17	97.3291	1954	Hu et al., 2012
WFS-1-70	102	41	0.41	0.1187	0.0011	5.7479	0.0499	0.3512	0.0036		1937	8	1939	8	1940	17	99.9484	1937	Hu et al., 2012
WFS-1-72	212	86	0.49	0.1235	0.0016	6.2793	0.0794	0.369	0.0043		2007	10	2016	11	2025	20	99.5546	2007	Hu et al., 2012
WFS-1-73	171	98	0.91	0.1253	0.0012	6.3687	0.059	0.3688	0.0039		2033	8	2028	8	2024	18	99.8026	2033	Hu et al., 2012
WFS-1-74	162	71	0.76	0.1169	0.0013	5.7486	0.0595	0.3567	0.0039		1909	9	1939	9	1967	18	98.5663	1909	Hu et al., 2012
WFS-1-76	172	73	0.74	0.1183	0.0013	5.7256	0.0612	0.351	0.0038		1931	9	1935	9	1939	18	99.7935	1931	Hu et al., 2012
WFS-1-77	276	26	0.04	0.1195	0.0011	5.7538	0.0479	0.3494	0.0036		1948	8	1939	7	1932	17	99.6383	1948	Hu et al., 2012
WFS-1-78	74	14	0.35	0.1179	0.0014	5.2908	0.0578	0.3256	0.0036		1924	9	1867	9	1817	17	97.2856	1924	Hu et al., 2012
WFS-1-79	76	14	0.36	0.1188	0.0015	5.7878	0.0707	0.3535	0.004		1938	10	1945	11	1951	19	99.692	1938	Hu et al., 2012
Sandstone, Ma'anshan Fm (n=82)
WFS11-1	17615	28	0.15	0.1289	0.001	6.7226	0.0499	0.3781	0.0044		2084	13	2068	21	2076	7	99.6139	2084	Hu et al., 2012
WFS11-2	13072	23	0.11	0.1487	0.001	8.7697	0.0589	0.4277	0.0049		2331	11	2295	22	2314	6	99.1755	2331	Hu et al., 2012
WFS11-3	26875	35	0.05	0.1184	0.0008	5.6743	0.0376	0.3476	0.0039		1932	12	1923	19	1928	6	99.7403	1932	Hu et al., 2012
WFS11-4	8022	11	0.14	0.127	0.0012	6.0263	0.0546	0.3442	0.0042		2057	17	1907	20	1980	8	96.2439	2057	Hu et al., 2012
WFS11-5	3704	6	0.29	0.1278	0.0015	6.0183	0.0648	0.3415	0.0045		2068	20	1894	21	1979	9	95.6106	2068	Hu et al., 2012
WFS11-6	3692	6	0.31	0.1205	0.0015	5.7425	0.0677	0.3456	0.0046		1964	22	1913	22	1938	10	98.7016	1964	Hu et al., 2012
WFS11-7	13082	25	0.18	0.1461	0.001	8.6501	0.0577	0.4295	0.0049		2300	11	2304	22	2302	6	99.9132	2300	Hu et al., 2012
WFS11-8	19242	29	0.16	0.1222	0.0008	6.0913	0.0412	0.3614	0.0041		1989	12	1989	20	1989	6	100	1989	Hu et al., 2012
WFS11-9	9484	22	0.33	0.1637	0.0012	10.5455	0.0786	0.4671	0.0055		2495	12	2471	24	2484	7	99.4753	2495	Hu et al., 2012
WFS11-10	3116	5	1.01	0.1205	0.0017	5.8803	0.0772	0.3539	0.005		1964	25	1953	24	1958	11	99.7443	1964	Hu et al., 2012
WFS11-11	10611	24	0.3	0.1583	0.0011	10.0292	0.0709	0.4594	0.0054		2438	12	2437	24	2438	7	99.959	2438	Hu et al., 2012
WFS11-13	5206	9	0.6	0.1328	0.0012	7.255	0.0612	0.3963	0.0048		2135	15	2152	22	2143	8	99.5809	2135	Hu et al., 2012
WFS11-14	17095	24	0.18	0.1191	0.0008	5.8587	0.0402	0.3566	0.0041		1943	12	1966	19	1955	6	99.4389	1943	Hu et al., 2012
WFS11-15	16720	26	0.19	0.1175	0.0009	5.7875	0.043	0.3571	0.0042		1919	13	1968	20	1945	6	98.8244	1919	Hu et al., 2012
WFS11-16	3611	5	0.87	0.1248	0.0014	6.3313	0.0662	0.3678	0.0048		2027	19	2019	22	2023	9	99.8021	2027	Hu et al., 2012
WFS11-17	7973	11	0.39	0.1342	0.0016	6.8043	0.0752	0.3678	0.0049		2153	20	2019	23	2086	10	96.7357	2153	Hu et al., 2012
WFS11-18	15163	21	0.21	0.1237	0.0011	6.416	0.0563	0.3763	0.0046		2010	16	2059	22	2035	8	98.8276	2010	Hu et al., 2012
WFS11-19	14407	22	0.22	0.1373	0.0009	7.0511	0.0487	0.3725	0.0043		2193	12	2041	20	2118	6	96.2972	2193	Hu et al., 2012
WFS11-20	5651	8	0.56	0.1098	0.0012	4.9055	0.0519	0.3241	0.0041		1796	20	1810	20	1803	9	99.6125	1796	Hu et al., 2012
WFS11-21	12794	21	0.25	0.1267	0.0009	6.6112	0.0465	0.3784	0.0044		2053	12	2069	20	2061	6	99.6126	2053	Hu et al., 2012
WFS11-22	5264	10	0.6	0.1639	0.0013	10.8864	0.087	0.4817	0.0058		2496	13	2535	25	2514	7	99.1682	2496	Hu et al., 2012
WFS11-23	9316	13	0.34	0.1222	0.0016	5.5658	0.0659	0.3302	0.0045		1989	22	1840	22	1911	10	96.2143	1989	Hu et al., 2012
WFS11-24	3409	8	0.92	0.1582	0.0016	10.114	0.0962	0.4637	0.006		2437	17	2456	26	2445	9	99.5511	2437	Hu et al., 2012
WFS11-25	13530	20	0.23	0.1238	0.0009	6.3315	0.0446	0.371	0.0043		2011	12	2034	20	2023	6	99.4577	2011	Hu et al., 2012
WFS11-26	19572	25	0.16	0.108	0.0008	4.6131	0.0328	0.3098	0.0036		1766	13	1740	18	1752	6	99.3127	1766	Hu et al., 2012
WFS11-27	14033	26	0.22	0.1477	0.001	9.1363	0.0645	0.4486	0.0052		2320	12	2389	23	2352	6	98.4391	2320	Hu et al., 2012
WFS11-28	13127	22	0.24	0.1268	0.001	6.6514	0.0517	0.3806	0.0045		2054	14	2079	21	2066	7	99.3727	2054	Hu et al., 2012
WFS11-29	12184	18	0.26	0.1108	0.0008	4.9838	0.0365	0.3262	0.0038		1813	13	1820	18	1817	6	99.835	1813	Hu et al., 2012
WFS11-30	19628	43	0.16	0.1627	0.001	10.3946	0.0655	0.4634	0.0053		2484	10	2454	23	2471	6	99.3096	2484	Hu et al., 2012
WFS11-31	6220	11	0.5	0.1281	0.0012	6.6893	0.0584	0.3787	0.0046		2072	16	2070	22	2071	8	99.9517	2072	Hu et al., 2012
WFS11-32	9196	19	0.34	0.1592	0.0011	10.0528	0.0714	0.458	0.0054		2447	12	2431	24	2440	7	99.6305	2447	Hu et al., 2012
WFS11-33	11609	21	0.27	0.1577	0.001	9.4349	0.0597	0.434	0.0049		2431	10	2324	22	2381	6	97.577	2431	Hu et al., 2012
WFS11-35	15821	23	0.2	0.1225	0.0009	6.0857	0.0424	0.3603	0.0041		1993	12	1983	20	1988	6	99.7482	1993	Hu et al., 2012
WFS11-36	10481	21	0.3	0.1653	0.0012	10.8684	0.0767	0.477	0.0056		2510	12	2514	24	2512	7	99.9204	2510	Hu et al., 2012
WFS11-37	6702	9	0.47	0.1076	0.001	4.5939	0.0415	0.3096	0.0038		1760	17	1739	18	1748	8	99.4838	1760	Hu et al., 2012
WFS11-38	6049	8	0.52	0.1102	0.0013	4.9125	0.0547	0.3234	0.0042		1802	21	1806	21	1804	9	99.8892	1802	Hu et al., 2012
WFS11-39	26102	45	0.12	0.1191	0.0008	5.8516	0.0387	0.3562	0.0041		1943	12	1964	19	1954	6	99.4895	1943	Hu et al., 2012
WFS11-40	9650	17	0.33	0.1364	0.001	7.6474	0.0546	0.4067	0.0047		2182	12	2200	22	2190	6	99.5444	2182	Hu et al., 2012
WFS11-41	12132	20	0.26	0.1237	0.0009	6.344	0.0468	0.3719	0.0043		2011	13	2038	20	2025	6	99.3601	2011	Hu et al., 2012
WFS11-42	13473	20	0.23	0.117	0.0009	5.638	0.0409	0.3494	0.004		1912	13	1932	19	1922	6	99.4811	1912	Hu et al., 2012
WFS11-44	9936	15	0.32	0.1183	0.0009	5.7615	0.0437	0.3533	0.0041		1931	14	1950	20	1941	7	99.5374	1931	Hu et al., 2012
WFS11-45	18849	30	0.17	0.1317	0.0008	7.229	0.0474	0.3981	0.0045		2121	11	2160	21	2140	6	99.0698	2121	Hu et al., 2012
WFS11-46	5861	8	0.54	0.1141	0.0011	5.3096	0.05	0.3375	0.0042		1866	18	1875	20	1870	8	99.733	1866	Hu et al., 2012
WFS11-47	16312	23	0.19	0.1255	0.001	6.4191	0.0521	0.371	0.0044		2036	15	2034	21	2035	7	99.9508	2036	Hu et al., 2012
WFS11-48	3921	6	0.8	0.108	0.0012	4.8589	0.053	0.3263	0.0042		1766	21	1821	20	1795	9	98.5619	1766	Hu et al., 2012
WFS11-49	18514	43	0.17	0.1828	0.0013	12.9289	0.0931	0.5129	0.0061		2679	12	2669	26	2675	7	99.7754	2679	Hu et al., 2012
WFS11-50	7421	10	0.42	0.1099	0.0013	4.4496	0.0508	0.2937	0.0039		1797	22	1660	19	1722	9	96.3335	1797	Hu et al., 2012
WFS11-51	11778	12	0.27	0.1245	0.0012	6.3749	0.0587	0.3714	0.0046		2022	17	2036	22	2029	8	99.6556	2022	Hu et al., 2012
WFS11-54	8371	12	0.37	0.1263	0.0011	6.5188	0.0529	0.3744	0.0045		2047	15	2050	21	2048	7	99.9024	2047	Hu et al., 2012
WFS11-55	2150	3	1.46	0.1029	0.0018	4.633	0.0769	0.3264	0.0049		1678	32	1821	24	1755	14	96.3087	1678	Hu et al., 2012
WFS11-57	21526	34	0.15	0.1171	0.0008	5.7498	0.0412	0.3561	0.0041		1913	13	1963	20	1939	6	98.7699	1913	Hu et al., 2012
WFS11-58	7168	10	0.44	0.1175	0.0012	5.7381	0.0571	0.3542	0.0045		1919	19	1954	21	1937	9	99.1262	1919	Hu et al., 2012
WFS11-59	12922	29	0.24	0.1988	0.0015	14.8994	0.1114	0.5435	0.0065		2817	12	2798	27	2809	7	99.6076	2817	Hu et al., 2012
WFS11-60	3102	5	1.01	0.105	0.0016	4.6787	0.0669	0.3233	0.0046		1714	28	1806	22	1763	12	97.5904	1714	Hu et al., 2012
WFS11-61	6496	8	0.48	0.1093	0.0015	4.3787	0.0546	0.2905	0.004		1788	24	1644	20	1708	10	96.1814	1788	Hu et al., 2012
WFS11-62	3792	5	0.83	0.1117	0.0014	5.1309	0.0594	0.3333	0.0044		1827	22	1854	21	1841	10	99.2963	1827	Hu et al., 2012
WFS11-63	3813	6	0.82	0.1059	0.0019	4.814	0.0799	0.3297	0.005		1730	32	1837	24	1787	14	97.2406	1730	Hu et al., 2012
WFS11-64	4670	8	0.67	0.1276	0.0012	6.5721	0.0597	0.3735	0.0046		2066	16	2046	22	2056	8	99.5124	2066	Hu et al., 2012
WFS11-66	16450	28	0.19	0.1314	0.0009	7.0465	0.0499	0.3889	0.0045		2117	12	2118	21	2117	6	99.9528	2117	Hu et al., 2012
WFS11-67	3281	5	0.96	0.1115	0.0014	5.1505	0.0621	0.3352	0.0045		1823	23	1863	22	1845	10	99.0291	1823	Hu et al., 2012
WFS11-68	20591	28	0.15	0.1141	0.0009	4.828	0.0366	0.3069	0.0036		1866	14	1725	18	1790	6	96.3016	1866	Hu et al., 2012
WFS11-69	17290	27	0.18	0.1328	0.0009	7.4343	0.0496	0.4061	0.0046		2135	11	2197	21	2165	6	98.5328	2135	Hu et al., 2012
WFS11-70	4433	7	0.71	0.1142	0.0012	5.5211	0.0567	0.3506	0.0045		1868	19	1937	21	1904	9	98.2817	1868	Hu et al., 2012
WFS11-71	15470	27	0.2	0.1444	0.0009	8.5395	0.0553	0.429	0.0049		2280	11	2301	22	2290	6	99.5208	2280	Hu et al., 2012
WFS11-72	3366	5	0.93	0.1076	0.0014	4.9555	0.0608	0.334	0.0045		1759	23	1858	22	1812	10	97.4932	1759	Hu et al., 2012
WFS11-73	9750	15	0.32	0.1171	0.001	5.6351	0.0454	0.349	0.0042		1913	15	1930	20	1922	7	99.5846	1913	Hu et al., 2012
WFS11-74	13760	23	0.23	0.1272	0.0016	6.7138	0.0776	0.3829	0.0052		2059	21	2090	24	2074	10	99.2315	2059	Hu et al., 2012
WFS11-75	11383	17	0.28	0.1239	0.0009	6.4696	0.0457	0.3789	0.0044		2012	12	2071	20	2042	6	98.5898	2012	Hu et al., 2012
WFS11-76	5046	7	0.62	0.1017	0.0012	3.9003	0.0439	0.2783	0.0036		1655	22	1583	18	1614	9	98.0607	1655	Hu et al., 2012
WFS11-77	11996	20	0.26	0.1451	0.0011	8.219	0.0595	0.4109	0.0048		2289	12	2219	22	2255	7	98.3907	2289	Hu et al., 2012
WFS11-78	13383	26	0.23	0.1467	0.001	8.7697	0.0579	0.4335	0.005		2308	11	2322	22	2314	6	99.6549	2308	Hu et al., 2012
WFS11-79	20031	28	0.16	0.1263	0.0009	5.83	0.041	0.3348	0.0039		2047	12	1862	19	1951	6	95.3318	2047	Hu et al., 2012
WFS11-80	6782	12	0.46	0.1418	0.0011	8.252	0.0633	0.4222	0.005		2249	13	2270	23	2259	7	99.5142	2249	Hu et al., 2012
WFS11-81	12964	19	0.24	0.1177	0.0009	5.8923	0.0429	0.3632	0.0042		1921	13	1997	20	1960	6	98.1299	1921	Hu et al., 2012
WFS11-82	10694	17	0.29	0.1223	0.0009	6.2554	0.0464	0.3709	0.0043		1991	13	2034	20	2012	7	98.9125	1991	Hu et al., 2012
WFS11-83	8011	11	0.39	0.1082	0.001	4.8051	0.0424	0.3221	0.0039		1769	17	1800	19	1786	7	99.2192	1769	Hu et al., 2012
WFS11-84	19024	26	0.17	0.1217	0.0008	6.0012	0.0398	0.3576	0.0041		1982	12	1971	19	1976	6	99.7466	1982	Hu et al., 2012
WFS11-85	15955	25	0.2	0.1167	0.0009	5.757	0.0418	0.3579	0.0042		1906	13	1972	20	1940	6	98.364	1906	Hu et al., 2012
WFS11-86	9924	14	0.32	0.1171	0.001	5.9034	0.0475	0.3655	0.0043		1913	15	2008	21	1962	7	97.6826	1913	Hu et al., 2012
WFS11-87	19435	34	0.16	0.1188	0.0008	5.7102	0.0376	0.3486	0.004		1938	12	1928	19	1933	6	99.741	1938	Hu et al., 2012
WFS11-88	6468	9	0.49	0.112	0.0011	5.0042	0.0478	0.3242	0.004		1832	18	1810	20	1820	8	99.449	1832	Hu et al., 2012
WFS11-89	11305	16	0.28	0.1088	0.0008	4.932	0.0376	0.3288	0.0038		1779	14	1833	19	1808	6	98.6268	1779	Hu et al., 2012
Sandstone, Ma'anshan Fm (n=80)
AGQ13-08@01	29	40	0.433	0.1655	0.67	10.434	1.64	0.4573	1.5	0.9129	2513	11.2	2474	15.3	2427	30.4	98.082	2513	Zhang et al., 2016
AGQ13-08@03	78	79	0.587	0.1684	0.47	10.435	1.58	0.4495	1.51	0.954	2541	7.9	2474	14.7	2393	30.2	96.6715	2541	Zhang et al., 2016
AGQ13-08@04	14	74	0.104	0.1614	0.46	10.198	1.57	0.4582	1.5	0.9554	2471	7.8	2453	14.6	2432	30.5	99.1402	2471	Zhang et al., 2016
AGQ13-08@05	79	54	0.775	0.1358	0.76	7.219	1.71	0.3856	1.52	0.8942	2174	13.2	2139	15.3	2103	27.4	98.3027	2174	Zhang et al., 2016
AGQ13-08@06	49	96	0.292	0.1651	0.42	10.426	1.58	0.4581	1.52	0.9645	2508	7	2473	14.7	2431	30.8	98.2871	2508	Zhang et al., 2016
AGQ13-08@07	28	24	0.797	0.1796	0.87	12.404	1.77	0.5008	1.54	0.8705	2650	14.4	2635	16.7	2617	33.2	99.3145	2650	Zhang et al., 2016
AGQ13-08@08	29	32	0.559	0.164	0.77	10.597	1.68	0.4687	1.5	0.8908	2497	12.8	2488	15.7	2478	30.9	99.5973	2497	Zhang et al., 2016
AGQ13-08@09	20	32	0.36	0.1646	0.76	10.567	1.68	0.4657	1.5	0.8927	2503	12.7	2486	15.7	2465	30.8	99.1517	2503	Zhang et al., 2016
AGQ13-08@10	123	96	0.843	0.1653	0.45	10.593	1.57	0.4647	1.5	0.957	2511	7.6	2488	14.6	2460	30.8	98.8682	2511	Zhang et al., 2016
AGQ13-08@11	123	112	0.71	0.166	0.45	10.781	1.57	0.4709	1.5	0.9581	2518	7.5	2504	14.7	2488	31	99.359	2518	Zhang et al., 2016
AGQ13-08@12	59	48	0.75	0.1552	1	9.516	1.81	0.4447	1.5	0.831	2404	17	2389	16.7	2372	29.8	99.2859	2404	Zhang et al., 2016
AGQ13-08@13	125	65	1.369	0.1651	0.59	10.509	1.62	0.4617	1.51	0.9306	2508	10	2481	15.2	2447	30.8	98.6201	2508	Zhang et al., 2016
AGQ13-08@14	106	116	0.497	0.148	0.85	8.633	1.72	0.4232	1.5	0.8707	2323	14.5	2300	15.8	2275	28.8	98.9071	2323	Zhang et al., 2016
AGQ13-08@15	79	76	0.669	0.167	0.53	10.988	1.6	0.4773	1.51	0.9427	2527	8.9	2522	15	2516	31.5	99.7618	2527	Zhang et al., 2016
AGQ13-08@17	17	13	0.818	0.1644	1.49	10.567	2.14	0.4662	1.53	0.7158	2501	24.9	2486	20	2467	31.4	99.2328	2501	Zhang et al., 2016
AGQ13-08@18	95	65	0.969	0.1663	0.7	10.614	1.68	0.4628	1.53	0.9102	2521	11.7	2490	15.7	2452	31.3	98.4622	2521	Zhang et al., 2016
AGQ13-08@19	45	23	1.22	0.1538	1.57	9.068	2.17	0.4276	1.5	0.692	2389	26.4	2345	20.1	2295	29.1	97.8448	2389	Zhang et al., 2016
AGQ13-08@20	91	68	0.524	0.1147	0.64	5.071	1.63	0.3207	1.5	0.92	1875	11.5	1831	13.9	1793	23.5	97.9029	1875	Zhang et al., 2016
AGQ13-08@21	44	52	0.495	0.1598	0.69	9.873	1.65	0.4481	1.5	0.9094	2454	11.6	2423	15.3	2387	30	98.5031	2454	Zhang et al., 2016
AGQ13-08@22	77	111	0.293	0.1189	0.47	5.745	1.57	0.3506	1.5	0.9536	1939	8.5	1938	13.7	1937	25.2	99.9484	1939	Zhang et al., 2016
AGQ13-08@23	105	52	0.893	0.1145	0.85	5.162	1.73	0.3271	1.5	0.8705	1872	15.2	1846	14.8	1824	23.9	98.8011	1872	Zhang et al., 2016
AGQ13-08@24	102	59	0.802	0.119	0.7	5.614	1.66	0.3421	1.51	0.906	1941	12.5	1918	14.4	1897	24.8	98.8991	1941	Zhang et al., 2016
AGQ13-08@25	38	50	0.458	0.167	0.64	10.864	1.63	0.4719	1.5	0.9189	2527	10.8	2512	15.3	2492	31.1	99.2006	2527	Zhang et al., 2016
AGQ13-08@26	68	40	1.188	0.1677	0.77	10.779	1.69	0.4662	1.5	0.889	2535	12.9	2504	15.8	2467	30.8	98.5114	2535	Zhang et al., 2016
AGQ13-08@27	25	48	0.325	0.1706	0.65	11.433	1.66	0.486	1.52	0.9187	2564	10.9	2559	15.6	2553	32.2	99.7653	2564	Zhang et al., 2016
AGQ13-08@29	105	89	0.76	0.1624	0.5	10.437	1.59	0.4662	1.51	0.9487	2481	8.5	2474	14.9	2467	31	99.7167	2481	Zhang et al., 2016
AGQ13-08@30	57	95	0.424	0.2153	0.68	15.98	1.68	0.5383	1.53	0.9135	2946	11	2876	16.2	2776	34.7	96.4614	2946	Zhang et al., 2016
AGQ13-08@31	3	9	0.151	0.1189	2.03	5.645	2.52	0.3443	1.5	0.5943	1940	35.9	1923	22	1907	24.8	99.1645	1940	Zhang et al., 2016
AGQ13-08@32	80	43	1.468	0.1843	0.82	12.699	1.71	0.4996	1.5	0.8778	2692	13.5	2658	16.2	2612	32.3	98.2543	2692	Zhang et al., 2016
AGQ13-08@33	33	41	0.314	0.1175	0.79	5.354	1.7	0.3306	1.51	0.8848	1918	14.2	1878	14.7	1841	24.2	98.0102	1918	Zhang et al., 2016
AGQ13-08@35	65	53	0.782	0.1638	0.8	10.328	1.7	0.4574	1.5	0.882	2495	13.5	2465	15.9	2428	30.5	98.4876	2495	Zhang et al., 2016
AGQ13-08@38	34	22	1.089	0.1656	1.43	10.858	2.08	0.4756	1.5	0.7232	2513	23.9	2511	19.5	2508	31.3	99.8805	2513	Zhang et al., 2016
AGQ13-08@39	24	48	0.189	0.1122	0.74	5.093	1.67	0.3292	1.5	0.8968	1835	13.4	1835	14.3	1835	24	100	1835	Zhang et al., 2016
AGQ13-08@40	19	22	0.552	0.1653	1.02	10.694	1.82	0.4692	1.51	0.8288	2510	17	2497	17	2480	31.1	99.3169	2510	Zhang et al., 2016
AGQ13-08@41	203	106	1.378	0.1622	0.56	10.401	1.6	0.4651	1.5	0.9371	2479	9.4	2471	14.9	2462	30.8	99.6351	2479	Zhang et al., 2016
AGQ13-08@42	90	52	0.752	0.1144	0.78	5.17	1.69	0.3278	1.5	0.8867	1870	14	1848	14.5	1828	23.9	98.9119	1870	Zhang et al., 2016
AGQ13-08@43	59	65	0.411	0.1266	0.64	6.376	1.63	0.3652	1.5	0.9206	2052	11.2	2029	14.4	2007	25.9	98.9098	2052	Zhang et al., 2016
AGQ13-08@44	6	9	0.445	0.182	1.55	12.689	2.16	0.5055	1.5	0.6966	2672	25.4	2657	20.5	2638	32.6	99.2823	2672	Zhang et al., 2016
AGQ13-08@46	79	67	0.758	0.1659	0.6	10.68	1.62	0.4668	1.5	0.9283	2517	10.1	2496	15.1	2470	30.8	98.9529	2517	Zhang et al., 2016
AGQ13-08@47	84	54	1.068	0.1653	0.95	10.613	1.78	0.4658	1.5	0.8448	2510	15.9	2490	16.6	2465	30.8	98.9909	2510	Zhang et al., 2016
AGQ13-08@48	98	68	0.777	0.137	0.7	7.542	1.65	0.3994	1.5	0.9066	2189	12.1	2178	14.9	2166	27.7	99.4475	2189	Zhang et al., 2016
AGQ13-08@50	54	35	1.004	0.1581	1.23	9.93	1.95	0.4556	1.51	0.7755	2435	20.7	2428	18.1	2420	30.6	99.67	2435	Zhang et al., 2016
AGQ13-08@51	43	70	0.409	0.1837	0.52	12.904	1.59	0.5096	1.5	0.9443	2686	8.6	2673	15.1	2655	32.7	99.3243	2686	Zhang et al., 2016
AGQ13-08@52	90	106	0.55	0.169	0.48	11.374	1.58	0.4881	1.5	0.9532	2548	8	2554	14.8	2563	31.9	99.6482	2548	Zhang et al., 2016
AGQ13-08@54	93	96	0.628	0.1654	0.47	11.07	1.58	0.4854	1.51	0.9544	2512	7.9	2529	14.8	2551	31.8	99.1339	2512	Zhang et al., 2016
AGQ13-08@58	29	57	0.299	0.1834	0.88	11.908	1.74	0.471	1.5	0.8631	2684	14.4	2597	16.4	2488	31	95.7129	2684	Zhang et al., 2016
AGQ13-08@59	64	39	0.628	0.1093	0.76	4.441	1.68	0.2946	1.5	0.8927	1788	13.7	1720	14	1665	22	96.7504	1788	Zhang et al., 2016
AGQ13-08@61	68	145	0.295	0.1786	0.2	12.265	1.51	0.498	1.5	0.9913	2640	3.3	2625	14.3	2605	32.2	99.2352	2640	Zhang et al., 2016
AGQ13-08@62	259	159	1.087	0.1644	0.25	10.175	1.52	0.4488	1.5	0.9862	2502	4.2	2451	14.2	2390	30.1	97.4799	2502	Zhang et al., 2016
AGQ13-08@63	168	130	0.849	0.1645	0.23	10.527	1.52	0.464	1.5	0.9881	2503	3.9	2482	14.2	2457	30.7	98.9876	2503	Zhang et al., 2016
AGQ13-08@64	100	119	0.418	0.1357	0.32	7.351	1.53	0.393	1.5	0.9777	2173	5.6	2155	13.8	2137	27.3	99.1612	2173	Zhang et al., 2016
AGQ13-08@66	147	104	0.658	0.1241	0.39	6.063	1.55	0.3544	1.5	0.9685	2016	6.8	1985	13.6	1956	25.4	98.5283	2016	Zhang et al., 2016
AGQ13-08@68	98	97	0.725	0.1941	0.27	13.777	1.53	0.5149	1.5	0.9837	2777	4.5	2735	14.6	2677	33	97.8566	2777	Zhang et al., 2016
AGQ13-08@69	99	98	0.417	0.1146	0.32	5.239	1.54	0.3317	1.5	0.9784	1873	5.7	1859	13.2	1846	24.2	99.2982	1873	Zhang et al., 2016
AGQ13-08@70	36	23	1.016	0.1582	1.49	9.743	2.12	0.4467	1.5	0.7097	2436	25.1	2411	19.7	2381	30	98.7479	2436	Zhang et al., 2016
AGQ13-08@71	69	33	0.922	0.1103	0.94	4.857	1.78	0.3194	1.51	0.8489	1804	17	1795	15.1	1787	23.6	99.5533	1804	Zhang et al., 2016
AGQ13-08@75	78	72	0.496	0.1234	0.41	6.174	1.57	0.3629	1.52	0.9658	2005	7.2	2001	13.8	1996	26.2	99.7498	2005	Zhang et al., 2016
AGQ13-08@77	74	73	0.675	0.1823	0.37	12.231	1.55	0.4867	1.51	0.9717	2674	6.1	2622	14.7	2556	31.9	97.4508	2674	Zhang et al., 2016
AGQ13-08@80	76	37	0.902	0.1126	0.59	4.954	1.62	0.3192	1.5	0.9302	1841	10.7	1811	13.7	1786	23.5	98.61	1841	Zhang et al., 2016
AGQ13-08@81	100	64	0.765	0.128	0.58	6.524	1.61	0.3696	1.5	0.9326	2071	10.2	2049	14.3	2027	26.2	98.9205	2071	Zhang et al., 2016
AGQ13-08@82	100	90	0.434	0.1139	0.49	4.95	1.58	0.3151	1.5	0.9505	1863	8.8	1811	13.4	1766	23.2	97.4839	1863	Zhang et al., 2016
AGQ13-08@85	56	76	0.44	0.1662	0.37	10.662	1.58	0.4654	1.54	0.9724	2519	6.2	2494	14.8	2463	31.6	98.7492	2519	Zhang et al., 2016
AGQ13-08@86	102	148	0.414	0.1652	0.35	10.766	1.55	0.4728	1.51	0.9738	2509	5.9	2503	14.5	2496	31.4	99.7199	2509	Zhang et al., 2016
AGQ13-08@87	95	86	0.712	0.1671	0.35	10.942	1.54	0.475	1.5	0.9739	2528	5.9	2518	14.5	2506	31.3	99.5223	2528	Zhang et al., 2016
AGQ13-08@91	70	60	0.774	0.1665	0.43	11.02	1.57	0.4801	1.51	0.9614	2523	7.2	2525	14.7	2528	31.6	99.8813	2523	Zhang et al., 2016
AGQ13-08@92	158	131	0.816	0.1849	0.29	12.398	1.53	0.4864	1.5	0.9823	2697	4.7	2635	14.5	2555	31.8	96.9171	2697	Zhang et al., 2016
AGQ13-08@94	51	47	0.778	0.1813	0.58	12.847	1.61	0.5139	1.51	0.933	2665	9.6	2669	15.3	2673	33	99.8502	2665	Zhang et al., 2016
AGQ13-08@95	115	102	0.416	0.1141	0.54	4.715	1.59	0.2998	1.5	0.9415	1866	9.7	1770	13.4	1690	22.4	95.3757	1866	Zhang et al., 2016
AGQ13-08@96	172	107	0.681	0.1123	0.9	5.059	1.75	0.3268	1.5	0.8582	1836	16.2	1829	14.9	1823	23.9	99.6714	1836	Zhang et al., 2016
AGQ13-08@97	108	68	1.113	0.1686	0.46	11.166	1.58	0.4804	1.51	0.9564	2544	7.7	2537	14.8	2529	31.6	99.6842	2544	Zhang et al., 2016
AGQ13-08@99	102	119	0.527	0.1656	0.34	10.799	1.55	0.4729	1.51	0.975	2514	5.8	2506	14.5	2496	31.3	99.6002	2514	Zhang et al., 2016
AGQ13-08@101	99	62	1.071	0.1627	0.51	10.442	1.61	0.4653	1.53	0.9486	2484	8.6	2475	15.1	2463	31.4	99.514	2484	Zhang et al., 2016
AGQ13-08@102	139	126	0.801	0.185	0.83	13.345	1.73	0.5232	1.52	0.8782	2698	13.6	2704	16.5	2713	33.7	99.6677	2698	Zhang et al., 2016
AGQ13-08@104	43	37	0.801	0.1784	0.68	12.287	1.66	0.4996	1.51	0.9124	2638	11.2	2627	15.7	2612	32.6	99.4274	2638	Zhang et al., 2016
AGQ13-08@105	22	90	0.081	0.1123	0.48	4.688	1.58	0.3027	1.5	0.9527	1837	8.7	1765	13.3	1705	22.5	96.5418	1837	Zhang et al., 2016
AGQ13-08@106	77	88	0.362	0.1161	0.49	5.47	1.58	0.3417	1.5	0.951	1897	8.8	1896	13.7	1895	24.7	99.9472	1897	Zhang et al., 2016
AGQ13-08@107	132	94	0.944	0.1655	0.47	11.02	1.58	0.4829	1.51	0.9538	2513	8	2525	14.8	2540	31.7	99.4077	2513	Zhang et al., 2016
AGQ13-08@108	126	104	0.575	0.1298	0.55	6.666	1.6	0.3726	1.5	0.9397	2095	9.6	2068	14.2	2042	26.4	98.7348	2095	Zhang et al., 2016
AGQ13-08@109	245	113	0.891	0.1104	0.61	4.712	1.62	0.3096	1.5	0.9274	1806	11	1769	13.7	1739	22.9	98.2896	1806	Zhang et al., 2016
AGQ13-08@110	149	119	0.736	0.1486	1.22	9.005	1.95	0.4394	1.52	0.7784	2330	20.8	2339	18	2348	29.9	99.616	2330	Zhang et al., 2016
Sandstone, Ma'anshan Fm (n=79)
WFS13-01@01	108	85	0.729	0.1487	1.44	8.799	2.21	0.4292	1.67	0.7558	2331	24.5	2317	20.3	2302	32.3	99.3505	2331	Zhang et al., 2016
WFS13-01@03	70	101	0.303	0.1258	0.37	6.252	1.55	0.3603	1.51	0.9711	2041	6.5	2012	13.7	1984	25.8	98.5986	2041	Zhang et al., 2016
WFS13-01@04	160	96	0.683	0.1122	0.41	4.859	1.56	0.3142	1.51	0.9643	1835	7.5	1795	13.2	1761	23.3	98.0877	1835	Zhang et al., 2016
WFS13-01@05	201	118	0.87	0.1288	0.36	6.596	1.55	0.3714	1.5	0.9728	2082	6.3	2059	13.7	2036	26.3	98.8767	2082	Zhang et al., 2016
WFS13-01@07	58	46	0.507	0.1114	0.61	4.861	1.63	0.3165	1.51	0.9265	1822	11.1	1795	13.8	1772	23.4	98.7104	1822	Zhang et al., 2016
WFS13-01@08	280	151	0.876	0.119	0.3	5.644	1.53	0.3439	1.5	0.9801	1942	5.4	1923	13.3	1905	24.9	99.0596	1942	Zhang et al., 2016
WFS13-01@10	563	155	2.05	0.1188	0.76	5.505	1.69	0.336	1.5	0.8912	1939	13.6	1901	14.6	1867	24.4	98.1953	1939	Zhang et al., 2016
WFS13-01@12	107	77	0.619	0.1184	0.5	5.534	1.59	0.3389	1.51	0.9493	1933	8.9	1906	13.7	1881	24.6	98.6797	1933	Zhang et al., 2016
WFS13-01@13	38	18	1.084	0.1253	1.46	6.139	2.1	0.3552	1.52	0.7222	2034	25.5	1996	18.5	1960	25.7	98.18	2034	Zhang et al., 2016
WFS13-01@14	48	86	0.337	0.1667	0.3	10.936	1.54	0.4757	1.51	0.9807	2525	5.1	2518	14.5	2508	31.5	99.6021	2525	Zhang et al., 2016
WFS13-01@15	78	56	0.587	0.1113	0.42	5.025	1.56	0.3273	1.51	0.9639	1821	7.5	1823	13.3	1825	24	99.8904	1821	Zhang et al., 2016
WFS13-01@16	90	74	0.607	0.1278	0.35	6.686	1.54	0.3794	1.5	0.9741	2068	6.1	2071	13.7	2073	26.7	99.9035	2068	Zhang et al., 2016
WFS13-01@17	21	26	0.373	0.1291	0.63	6.895	1.64	0.3872	1.52	0.9229	2086	11.1	2098	14.7	2110	27.3	99.4297	2086	Zhang et al., 2016
WFS13-01@18	155	140	0.484	0.1179	0.26	5.607	1.52	0.3449	1.5	0.985	1925	4.7	1917	13.2	1910	24.9	99.6342	1925	Zhang et al., 2016
WFS13-01@19	195	130	0.633	0.1109	0.29	4.924	1.53	0.322	1.51	0.982	1815	5.3	1806	13	1799	23.7	99.6117	1815	Zhang et al., 2016
WFS13-01@20	44	32	0.721	0.1338	0.77	7.165	1.7	0.3884	1.52	0.8914	2148	13.4	2132	15.3	2116	27.4	99.2467	2148	Zhang et al., 2016
WFS13-01@21	135	94	1	0.1666	0.43	10.907	1.56	0.4748	1.5	0.9619	2524	7.1	2515	14.6	2505	31.2	99.6016	2524	Zhang et al., 2016
WFS13-01@22	36	24	0.628	0.1117	0.69	5.052	1.66	0.3281	1.51	0.9105	1827	12.4	1828	14.1	1829	24.1	99.9453	1827	Zhang et al., 2016
WFS13-01@23	59	56	0.493	0.1301	1.16	6.549	1.89	0.3651	1.5	0.7921	2099	20.2	2052	16.8	2006	25.9	97.7329	2099	Zhang et al., 2016
WFS13-01@24	205	211	0.411	0.1231	0.23	5.763	1.54	0.3396	1.52	0.9885	2001	4.1	1941	13.4	1885	24.8	97.0727	2001	Zhang et al., 2016
WFS13-01@25	33	32	0.733	0.191	0.54	13.556	1.62	0.5146	1.53	0.9419	2751	8.9	2719	15.5	2676	33.6	98.4059	2751	Zhang et al., 2016
WFS13-01@26	87	72	0.527	0.1193	0.53	5.659	1.6	0.344	1.51	0.9434	1946	9.4	1925	13.9	1906	24.9	99.0081	1946	Zhang et al., 2016
WFS13-01@28	30	32	0.451	0.1292	0.63	6.76	1.63	0.3795	1.51	0.9236	2087	11	2081	14.6	2074	26.8	99.6631	2087	Zhang et al., 2016
WFS13-01@30	144	97	0.684	0.1196	0.52	5.777	1.59	0.3503	1.51	0.9454	1950	9.2	1943	13.9	1936	25.2	99.6391	1950	Zhang et al., 2016
WFS13-01@31	200	152	0.551	0.1201	0.29	5.472	1.53	0.3306	1.5	0.9823	1957	5.1	1896	13.2	1841	24.1	97.0565	1957	Zhang et al., 2016
WFS13-01@32	68	33	0.911	0.1103	0.76	4.937	1.68	0.3247	1.5	0.8928	1804	13.7	1809	14.3	1813	23.8	99.7791	1804	Zhang et al., 2016
WFS13-01@34	248	215	0.973	0.219	0.17	17.07	1.51	0.5653	1.5	0.9933	2973	2.8	2939	14.6	2889	35.1	98.2841	2973	Zhang et al., 2016
WFS13-01@37	123	75	0.7	0.1117	0.32	4.979	1.54	0.3234	1.5	0.9783	1827	5.8	1816	13.1	1806	23.7	99.4478	1827	Zhang et al., 2016
WFS13-01@40	56	98	0.235	0.1182	0.26	5.604	1.53	0.3438	1.51	0.9849	1930	4.7	1917	13.3	1905	24.9	99.3721	1930	Zhang et al., 2016
WFS13-01@41	72	40	0.772	0.112	0.46	4.97	1.57	0.3219	1.5	0.9564	1832	8.3	1814	13.4	1799	23.7	99.1697	1832	Zhang et al., 2016
WFS13-01@42	238	166	0.653	0.1194	0.25	5.747	1.52	0.3491	1.5	0.9859	1948	4.5	1939	13.2	1930	25.1	99.5348	1948	Zhang et al., 2016
WFS13-01@43	183	121	0.858	0.1402	0.36	7.915	1.55	0.4095	1.51	0.9733	2230	6.1	2221	14.1	2212	28.3	99.594	2230	Zhang et al., 2016
WFS13-01@44	173	191	0.377	0.1245	0.38	5.925	1.55	0.3452	1.5	0.9699	2021	6.7	1965	13.6	1912	24.9	97.2659	2021	Zhang et al., 2016
WFS13-01@45	49	23	1.019	0.1176	0.63	5.588	1.68	0.3446	1.56	0.9268	1920	11.3	1914	14.6	1909	25.8	99.7384	1920	Zhang et al., 2016
WFS13-01@47	124	82	0.693	0.1171	0.32	5.576	1.55	0.3454	1.52	0.9789	1912	5.7	1912	13.5	1913	25.2	99.9477	1912	Zhang et al., 2016
WFS13-01@48	217	120	1.242	0.1596	0.26	10.057	1.52	0.457	1.5	0.9859	2452	4.3	2440	14.2	2426	30.4	99.4246	2452	Zhang et al., 2016
WFS13-01@49	235	114	0.933	0.1191	0.34	5.4	1.54	0.3288	1.5	0.9752	1943	6.1	1885	13.3	1832	24	97.1482	1943	Zhang et al., 2016
WFS13-01@50	126	87	0.613	0.1117	0.52	5.027	1.59	0.3265	1.5	0.9443	1827	9.5	1824	13.6	1821	23.9	99.8354	1827	Zhang et al., 2016
WFS13-01@51	152	89	0.81	0.1182	0.36	5.682	1.56	0.3486	1.52	0.9733	1929	6.4	1929	13.6	1928	25.4	99.9481	1929	Zhang et al., 2016
WFS13-01@52	34	43	0.477	0.1655	0.52	10.719	1.59	0.4699	1.5	0.9453	2512	8.7	2499	14.9	2483	31	99.3577	2512	Zhang et al., 2016
WFS13-01@53	390	245	0.816	0.1366	0.25	7.073	1.52	0.3756	1.5	0.9863	2184	4.4	2121	13.6	2056	26.5	96.8877	2184	Zhang et al., 2016
WFS13-01@54	74	44	0.725	0.1116	0.56	5.018	1.61	0.3261	1.51	0.9373	1825	10.1	1822	13.7	1820	23.9	99.8902	1825	Zhang et al., 2016
WFS13-01@55	34	18	0.819	0.1097	0.9	4.878	1.79	0.3224	1.55	0.8649	1795	16.2	1798	15.2	1801	24.3	99.8333	1795	Zhang et al., 2016
WFS13-01@56	296	103	1.243	0.1104	0.37	4.531	1.55	0.2976	1.51	0.9715	1806	6.7	1737	13	1679	22.3	96.6042	1806	Zhang et al., 2016
WFS13-01@57	149	77	0.941	0.1196	0.4	5.802	1.56	0.3517	1.51	0.9659	1951	7.2	1947	13.6	1943	25.3	99.7943	1951	Zhang et al., 2016
WFS13-01@59	262	216	0.641	0.1406	0.25	7.736	1.52	0.399	1.5	0.9861	2235	4.4	2201	13.8	2165	27.6	98.3509	2235	Zhang et al., 2016
WFS13-01@60	190	108	0.764	0.1109	0.34	4.988	1.55	0.3262	1.51	0.9762	1814	6.1	1817	13.2	1820	24	99.835	1814	Zhang et al., 2016
WFS13-01@61	252	178	0.563	0.1182	0.36	5.188	1.54	0.3184	1.5	0.9723	1929	6.4	1851	13.2	1782	23.4	96.2015	1929	Zhang et al., 2016
WFS13-01@63	75	36	0.913	0.1114	0.74	4.931	1.68	0.3211	1.51	0.8973	1822	13.4	1808	14.3	1795	23.7	99.2784	1822	Zhang et al., 2016
WFS13-01@65	148	116	0.676	0.1363	0.53	7.486	1.6	0.3984	1.5	0.9428	2180	9.2	2171	14.4	2162	27.7	99.5846	2180	Zhang et al., 2016
WFS13-01@66	88	87	0.567	0.1473	1.02	8.655	1.82	0.4261	1.51	0.8306	2315	17.3	2302	16.7	2288	29.2	99.39	2315	Zhang et al., 2016
WFS13-01@67	194	109	0.717	0.1096	0.35	4.649	1.56	0.3076	1.52	0.9744	1793	6.4	1758	13.1	1729	23.1	98.3367	1793	Zhang et al., 2016
WFS13-01@68	171	106	0.763	0.1216	0.41	5.943	1.56	0.3546	1.5	0.9645	1979	7.3	1968	13.6	1956	25.4	99.3884	1979	Zhang et al., 2016
WFS13-01@69	308	186	0.693	0.1189	0.26	5.306	1.52	0.3236	1.5	0.9856	1940	4.6	1870	13.1	1807	23.7	96.5733	1940	Zhang et al., 2016
WFS13-01@70	57	41	0.934	0.1676	0.51	11.001	1.6	0.4759	1.52	0.9483	2534	8.5	2523	15	2509	31.6	99.4436	2534	Zhang et al., 2016
WFS13-01@71	195	106	0.777	0.1109	0.45	4.877	1.6	0.319	1.53	0.959	1814	8.2	1798	13.6	1785	24	99.2744	1814	Zhang et al., 2016
WFS13-01@73	72	110	0.293	0.1266	0.5	6.454	1.58	0.3698	1.5	0.9488	2051	8.8	2040	14	2028	26.2	99.41	2051	Zhang et al., 2016
WFS13-01@75	53	85	0.286	0.1282	0.39	6.647	1.55	0.376	1.5	0.9673	2074	6.9	2066	13.8	2057	26.5	99.5634	2074	Zhang et al., 2016
WFS13-01@78	61	85	0.385	0.148	0.43	8.724	1.57	0.4274	1.51	0.9615	2323	7.4	2310	14.4	2294	29.3	99.305	2323	Zhang et al., 2016
WFS13-01@79	107	96	0.508	0.1289	0.36	6.511	1.55	0.3664	1.51	0.9728	2083	6.3	2047	13.7	2012	26.1	98.2754	2083	Zhang et al., 2016
WFS13-01@80	57	37	0.639	0.1113	0.63	4.844	1.63	0.3155	1.5	0.9227	1821	11.3	1793	13.8	1768	23.3	98.5959	1821	Zhang et al., 2016
WFS13-01@81	92	106	0.45	0.143	0.6	8.062	1.67	0.4089	1.55	0.9325	2264	10.3	2238	15.2	2210	29.1	98.741	2264	Zhang et al., 2016
WFS13-01@82	242	145	0.848	0.1296	0.31	6.6	1.54	0.3693	1.51	0.9791	2093	5.5	2059	13.6	2026	26.2	98.3843	2093	Zhang et al., 2016
WFS13-01@83	173	69	1.191	0.112	0.56	5.008	1.61	0.3243	1.51	0.9372	1832	10.2	1821	13.7	1811	23.9	99.4493	1832	Zhang et al., 2016
WFS13-01@84	29	16	0.862	0.1189	1.15	5.811	1.97	0.3544	1.59	0.8106	1940	20.5	1948	17.2	1956	26.9	99.5902	1940	Zhang et al., 2016
WFS13-01@87	244	247	0.669	0.1792	0.22	12.218	1.52	0.4946	1.5	0.9898	2645	3.6	2621	14.4	2591	32.2	98.8488	2645	Zhang et al., 2016
WFS13-01@88	177	96	0.878	0.1192	0.41	5.729	1.55	0.3485	1.5	0.9654	1945	7.2	1936	13.5	1927	25	99.534	1945	Zhang et al., 2016
WFS13-01@89	38	21	1.139	0.1491	0.85	8.719	1.77	0.4242	1.55	0.8758	2336	14.5	2309	16.2	2279	29.8	98.6922	2336	Zhang et al., 2016
WFS13-01@90	182	134	0.62	0.1194	0.37	5.787	1.55	0.3517	1.5	0.9703	1947	6.7	1945	13.5	1943	25.2	99.8971	1947	Zhang et al., 2016
WFS13-01@91	91	122	0.401	0.146	0.68	8.564	1.66	0.4254	1.51	0.912	2300	11.7	2293	15.2	2285	29.2	99.6505	2300	Zhang et al., 2016
WFS13-01@92	194	69	1.422	0.1189	0.51	5.433	1.6	0.3315	1.51	0.947	1939	9.2	1890	13.8	1846	24.3	97.6445	1939	Zhang et al., 2016
WFS13-01@93	56	64	0.365	0.117	0.49	5.52	1.64	0.3422	1.56	0.9533	1911	8.9	1904	14.2	1897	25.7	99.6317	1911	Zhang et al., 2016
WFS13-01@94	225	231	0.56	0.1619	0.29	9.829	1.53	0.4403	1.5	0.9815	2476	4.9	2419	14.2	2352	29.7	97.1914	2476	Zhang et al., 2016
WFS13-01@95	160	103	0.813	0.1472	0.35	8.122	1.55	0.4001	1.51	0.9735	2314	6.1	2245	14.1	2169	27.8	96.5564	2314	Zhang et al., 2016
WFS13-01@96	61	31	0.88	0.1113	0.74	5.013	1.7	0.3268	1.53	0.9014	1820	13.3	1822	14.5	1823	24.4	99.9451	1820	Zhang et al., 2016
WFS13-01@97	125	48	1.244	0.1121	0.62	5.021	1.63	0.3248	1.51	0.9247	1834	11.2	1823	13.9	1813	23.9	99.4499	1834	Zhang et al., 2016
WFS13-01@98	144	105	0.621	0.1206	0.37	5.819	1.55	0.35	1.51	0.9706	1965	6.6	1949	13.5	1935	25.2	99.2791	1965	Zhang et al., 2016
WFS13-01@99	70	90	0.43	0.1512	0.75	9.09	1.68	0.4361	1.5	0.8953	2359	12.7	2347	15.4	2333	29.4	99.4017	2359	Zhang et al., 2016
WFS13-01@100	82	33	1.162	0.1108	0.73	4.961	1.69	0.3248	1.53	0.9021	1812	13.2	1813	14.4	1813	24.2	100	1812	Zhang et al., 2016
Sandstone, Ma'anshan Fm (n=87)
B065-1	158	273	0.58	0.1084	0.0021	4.842	0.1004	0.321	0.0037	0.5605	1774	35	1792	17	1795	18	99.8327	1795	Meng et al., 2018
B065-2	20.8	47.1	0.44	0.1257	0.0033	6.4364	0.1812	0.3683	0.0053	0.5121	2039	46	2037	25	2021	25	99.2114	2021	Meng et al., 2018
B065-4	158	239	0.66	0.1056	0.0022	4.8415	0.1019	0.3299	0.0039	0.557	1724	38	1792	18	1838	19	97.4656	1838	Meng et al., 2018
B065-5	44.5	59.7	0.75	0.1608	0.004	10.01	0.2523	0.4501	0.0074	0.6494	2465	42	2436	23	2396	33	98.3444	2396	Meng et al., 2018
B065-6	90.4	151	0.6	0.1058	0.0026	4.8675	0.1186	0.3305	0.0043	0.5338	1729	44	1797	21	1841	21	97.5811	1841	Meng et al., 2018
B065-7	69.6	190	0.37	0.1051	0.0024	4.9463	0.116	0.3378	0.0043	0.5475	1717	42	1810	20	1876	21	96.4189	1876	Meng et al., 2018
B065-8	87.2	158	0.55	0.1058	0.0024	4.9146	0.1097	0.3339	0.004	0.5414	1729	42	1805	19	1857	20	97.16	1857	Meng et al., 2018
B065-9	149	273	0.55	0.1076	0.0021	4.721	0.0915	0.3147	0.0033	0.5381	1759	35	1771	16	1764	16	99.604	1764	Meng et al., 2018
B065-10	58.2	83.9	0.69	0.1057	0.0024	4.966	0.1181	0.3379	0.0047	0.5842	1728	43	1814	20	1877	23	96.5863	1877	Meng et al., 2018
B065-11	70.7	102	0.69	0.1106	0.0028	4.8529	0.1172	0.316	0.004	0.5292	1809	44	1794	20	1770	20	98.6532	1770	Meng et al., 2018
B065-12	51.6	98.4	0.52	0.1677	0.0039	11.0227	0.2509	0.4711	0.0054	0.5012	2535	39	2525	21	2489	24	98.564	2489	Meng et al., 2018
B065-13	110	127	0.87	0.1648	0.0037	10.5728	0.2352	0.4603	0.0055	0.5323	2505	32	2486	21	2441	24	98.1733	2441	Meng et al., 2018
B065-14	89.7	165	0.54	0.1295	0.0028	6.3663	0.1402	0.3522	0.004	0.5129	2092	38	2028	19	1945	19	95.8218	1945	Meng et al., 2018
B065-15	55.7	54.1	1.03	0.1101	0.0032	5.2147	0.1548	0.3405	0.0049	0.4882	1811	52	1855	25	1889	24	98.1838	1889	Meng et al., 2018
B065-16	66	96.9	0.68	0.1133	0.0028	5.2929	0.1316	0.3358	0.0041	0.4919	1854	44	1868	21	1867	20	99.9465	1867	Meng et al., 2018
B065-17	67.4	117	0.58	0.1881	0.0039	12.6859	0.2842	0.4835	0.0059	0.5468	2728	35	2657	21	2543	26	95.6154	2543	Meng et al., 2018
B065-18	27	56.9	0.48	0.1628	0.0041	11.0079	0.2845	0.4865	0.0067	0.5318	2485	43	2524	24	2556	29	98.7402	2556	Meng et al., 2018
B065-19	23.1	60.2	0.38	0.1146	0.0035	5.0578	0.1544	0.3179	0.0041	0.4267	1874	55	1829	26	1780	20	97.2846	1780	Meng et al., 2018
B065-20	70.6	108	0.65	0.1102	0.0027	4.9975	0.1177	0.3274	0.0041	0.5325	1803	44	1819	20	1826	20	99.6159	1826	Meng et al., 2018
B065-21	42.2	54.6	0.77	0.173	0.004	11.855	0.2847	0.4935	0.0063	0.5352	2587	38	2593	23	2586	27	99.7297	2586	Meng et al., 2018
B065-22	66.7	85.1	0.78	0.1102	0.0026	5.0405	0.1174	0.3302	0.0044	0.5673	1803	47	1826	20	1840	21	99.2362	1840	Meng et al., 2018
B065-23	60.8	45.9	1.32	0.1115	0.0029	5.3485	0.1513	0.3451	0.0049	0.5062	1833	47	1877	24	1911	24	98.2049	1911	Meng et al., 2018
B065-24	90.2	154	0.59	0.1844	0.0039	12.3577	0.2909	0.481	0.0063	0.5606	2692	35	2632	22	2532	28	96.127	2532	Meng et al., 2018
B065-26	35.7	38.4	0.93	0.1142	0.0035	5.3471	0.1754	0.3379	0.0053	0.4756	1933	57	1876	28	1877	25	99.9467	1877	Meng et al., 2018
B065-29	39	180	0.22	0.1186	0.0023	5.6023	0.1243	0.3398	0.0044	0.5845	1935	33	1916	19	1886	21	98.4219	1886	Meng et al., 2018
B065-30	65.4	68.6	0.95	0.1111	0.0029	5.1901	0.142	0.3385	0.0049	0.5315	1817	48	1851	23	1880	24	98.4455	1880	Meng et al., 2018
B065-31	63.5	110	0.58	0.1386	0.0034	7.6098	0.1932	0.3974	0.0052	0.518	2210	43	2186	23	2157	24	98.6645	2157	Meng et al., 2018
B065-32	34	36.8	0.92	0.1103	0.0035	5.1553	0.1601	0.3413	0.006	0.565	1806	57	1845	26	1893	29	97.4318	1893	Meng et al., 2018
B065-33	55.5	74.9	0.74	0.1139	0.0028	5.371	0.1331	0.3414	0.0046	0.5464	1865	46	1880	21	1893	22	99.3109	1893	Meng et al., 2018
B065-34	69.4	67.1	1.03	0.1118	0.003	5.0548	0.1393	0.3258	0.0045	0.4979	1829	48	1829	23	1818	22	99.3968	1818	Meng et al., 2018
B065-35	78.5	106	0.74	0.1146	0.0036	5.0817	0.1928	0.3138	0.0044	0.3695	1876	57	1833	32	1760	22	95.9365	1760	Meng et al., 2018
B065-37	75.7	118	0.64	0.1339	0.0036	6.7168	0.1904	0.3587	0.0049	0.4821	2150	47	2075	25	1976	23	95.1123	1976	Meng et al., 2018
B065-38	58.5	81.6	0.72	0.1131	0.0033	5.1168	0.151	0.324	0.0044	0.4569	1850	52	1839	25	1809	21	98.3553	1809	Meng et al., 2018
B065-39	63.9	110	0.58	0.1161	0.003	5.3658	0.1494	0.3303	0.0046	0.4957	1898	46	1879	24	1840	22	97.9027	1840	Meng et al., 2018
B065-40	92.4	102	0.91	0.1705	0.0038	10.5594	0.2677	0.4444	0.0073	0.6489	2562	38	2485	24	2370	33	95.2626	2370	Meng et al., 2018
B065-41	57	68.8	0.83	0.1099	0.003	5.1723	0.1396	0.3385	0.0046	0.5007	1798	49	1848	23	1880	22	98.2833	1880	Meng et al., 2018
B065-42	98.7	131	0.76	0.1143	0.003	5.2169	0.134	0.3277	0.0041	0.4863	1869	47	1855	22	1827	20	98.4791	1827	Meng et al., 2018
B065-43	68.8	113	0.61	0.1229	0.0031	6.0896	0.1532	0.3566	0.0047	0.5211	1998	45	1989	22	1966	22	98.8369	1966	Meng et al., 2018
B065-44	22.8	41.6	0.55	0.1137	0.0034	5.5827	0.1757	0.355	0.0063	0.5668	1859	59	1913	27	1958	30	97.675	1958	Meng et al., 2018
B065-47	37.2	101	0.37	0.1988	0.0041	15.2665	0.3258	0.5528	0.0066	0.5556	2816	33	2832	20	2837	27	99.8236	2837	Meng et al., 2018
B065-49	40	79	0.51	0.1149	0.0031	5.599	0.1478	0.3526	0.0047	0.5054	1880	49	1916	23	1947	22	98.395	1947	Meng et al., 2018
B065-51	35.6	56.8	0.63	0.1683	0.004	11.9249	0.2868	0.5119	0.0068	0.551	2543	40	2599	23	2665	29	97.4924	2665	Meng et al., 2018
B065-53	60.5	66.6	0.91	0.168	0.0037	11.2576	0.2623	0.4833	0.0061	0.5387	2538	37	2545	22	2541	26	99.8427	2541	Meng et al., 2018
B065-54	64	142	0.45	0.1171	0.0027	6.0881	0.1478	0.374	0.0044	0.4809	1913	41	1989	21	2048	21	97.077	2048	Meng et al., 2018
B065-55	80.8	110	0.73	0.1648	0.0037	11.233	0.2611	0.4908	0.0054	0.4777	2505	38	2543	22	2574	24	98.7884	2574	Meng et al., 2018
B065-56	39	68.6	0.57	0.1502	0.0041	9.3215	0.2579	0.448	0.0063	0.507	2350	46	2370	25	2386	28	99.3272	2386	Meng et al., 2018
B065-57	41.8	54.5	0.77	0.1086	0.0038	5.0238	0.1828	0.3335	0.0048	0.3957	1777	58	1823	31	1855	23	98.2599	1855	Meng et al., 2018
B065-58	24.9	37	0.67	0.1689	0.0043	11.842	0.3262	0.506	0.0084	0.6013	2547	43	2592	26	2639	36	98.203	2639	Meng et al., 2018
B065-59	59	118	0.5	0.1138	0.0025	5.5598	0.1263	0.3514	0.0045	0.568	1861	40	1910	20	1941	22	98.39	1941	Meng et al., 2018
B065-60	85	123	0.69	0.1751	0.0037	13.1372	0.272	0.5394	0.0064	0.5744	2607	35	2690	20	2781	27	96.6734	2781	Meng et al., 2018
B065-61	99.7	135	0.74	0.172	0.0035	11.7996	0.2856	0.4909	0.008	0.6698	2577	35	2589	23	2574	34	99.4189	2574	Meng et al., 2018
B065-62	30.3	60.1	0.5	0.1139	0.0031	5.7552	0.1595	0.3627	0.0055	0.5471	1863	55	1940	24	1995	26	97.2046	1995	Meng et al., 2018
B065-63	53.9	85.9	0.63	0.1041	0.0029	4.9872	0.1441	0.343	0.0051	0.5168	1698	47	1817	24	1901	25	95.4814	1901	Meng et al., 2018
B065-64	28.2	44.1	0.64	0.1092	0.0033	4.9946	0.1479	0.3299	0.0054	0.5503	1787	56	1818	25	1838	26	98.9059	1838	Meng et al., 2018
B065-66	34.2	59.5	0.58	0.111	0.0035	4.8291	0.146	0.3133	0.0047	0.4932	1817	57	1790	25	1757	23	98.1393	1757	Meng et al., 2018
B065-67	50.3	101	0.5	0.1575	0.0032	11.1724	0.2383	0.5081	0.0063	0.5813	2429	35	2538	20	2649	27	95.7201	2649	Meng et al., 2018
B065-69	79.1	124	0.64	0.1102	0.0026	5.1192	0.1245	0.3336	0.0041	0.501	1803	47	1839	21	1856	20	99.0798	1856	Meng et al., 2018
B065-70	55.4	125	0.44	0.1291	0.0031	6.9855	0.1631	0.3908	0.0054	0.5866	2087	42	2110	21	2126	25	99.2446	2126	Meng et al., 2018
B065-71	60.4	87.1	0.69	0.1105	0.0029	5.1903	0.1421	0.3373	0.0045	0.4892	1807	48	1851	23	1874	22	98.7651	1874	Meng et al., 2018
B065-72	46.2	36.6	1.26	0.1082	0.0036	4.9013	0.161	0.3275	0.0056	0.5181	1769	59	1802	28	1826	27	98.677	1826	Meng et al., 2018
B065-73	109	99.7	1.1	0.1513	0.0031	10.2045	0.2239	0.4863	0.0069	0.6512	2361	35	2453	20	2555	30	95.9265	2555	Meng et al., 2018
B065-74	34.3	39.1	0.88	0.1096	0.0034	5.1276	0.1631	0.3393	0.0057	0.5285	1794	57	1841	27	1883	27	97.7444	1883	Meng et al., 2018
B065-75	31.2	54.1	0.58	0.1105	0.003	5.3902	0.1548	0.3515	0.0051	0.5073	1809	49	1883	25	1942	24	96.915	1942	Meng et al., 2018
B065-76	43.5	49.1	0.89	0.1104	0.0031	5.2933	0.1609	0.3483	0.0058	0.5435	1805	52	1868	26	1927	28	96.8906	1927	Meng et al., 2018
B065-77	60.4	128	0.47	0.1274	0.003	6.9554	0.1707	0.3946	0.0047	0.4886	2062	41	2106	22	2144	22	98.2118	2144	Meng et al., 2018
B065-78	110	124	0.89	0.1617	0.0035	10.5775	0.2373	0.4727	0.0055	0.5201	2473	36	2487	21	2495	24	99.6788	2495	Meng et al., 2018
B065-79	22.2	46.9	0.47	0.109	0.0033	4.933	0.1509	0.3284	0.0054	0.535	1783	54	1808	26	1831	26	98.7359	1831	Meng et al., 2018
B065-80	29.6	47	0.63	0.1131	0.0032	4.9964	0.152	0.3194	0.0053	0.5475	1850	51	1819	26	1787	26	98.2252	1787	Meng et al., 2018
B065-81	68	69.9	0.97	0.1074	0.0027	4.9407	0.1314	0.3326	0.0048	0.5405	1767	51	1809	22	1851	23	97.7049	1851	Meng et al., 2018
B065-82	114	108	1.06	0.1157	0.0027	5.4963	0.1423	0.3422	0.0046	0.5237	1900	42	1900	22	1897	22	99.842	1897	Meng et al., 2018
B065-83	51.8	47.3	1.09	0.1181	0.0038	5.3082	0.1696	0.327	0.0054	0.5121	1928	25	1870	27	1824	26	97.5095	1824	Meng et al., 2018
B065-84	18.5	36.6	0.51	0.1651	0.0044	11.3355	0.3268	0.4948	0.0078	0.5449	2508	44	2551	27	2591	34	98.4442	2591	Meng et al., 2018
B065-85	25.3	28	0.9	0.113	0.0045	5.3688	0.1999	0.3481	0.0062	0.4771	1850	71	1880	32	1925	30	97.6347	1925	Meng et al., 2018
B065-86	66.9	86.2	0.78	0.1625	0.0036	10.8499	0.2467	0.4801	0.0061	0.5619	2483	32	2510	21	2528	27	99.2854	2528	Meng et al., 2018
B065-87	54.3	89.3	0.61	0.1156	0.0031	5.7773	0.1544	0.3593	0.0048	0.5	1900	47	1943	23	1979	23	98.1642	1979	Meng et al., 2018
B065-89	28.7	49.5	0.58	0.1644	0.0045	10.8296	0.3059	0.4728	0.0068	0.5064	2502	46	2509	26	2496	30	99.4805	2496	Meng et al., 2018
B065-90	83.4	111	0.75	0.1885	0.0049	14.3872	0.3651	0.5471	0.0066	0.4752	2729	43	2776	24	2813	28	98.676	2813	Meng et al., 2018
B065-91	47.9	59.6	0.81	0.1059	0.0032	4.839	0.1473	0.3289	0.0047	0.4711	1731	56	1792	26	1833	23	97.7379	1833	Meng et al., 2018
B065-92	88.9	166	0.53	0.1108	0.0026	5.1065	0.1197	0.3304	0.0038	0.4957	1813	42	1837	20	1840	19	99.8368	1840	Meng et al., 2018
B065-93	58.9	103	0.57	0.1264	0.0031	6.7887	0.1686	0.385	0.0046	0.4833	2050	43	2084	22	2100	22	99.2352	2100	Meng et al., 2018
B065-94	50.8	82.3	0.62	0.1192	0.0034	5.9263	0.1703	0.3564	0.0045	0.4437	1944	51	1965	25	1965	22	100	1965	Meng et al., 2018
B065-95	48.4	61.9	0.78	0.1144	0.0041	5.2289	0.1818	0.3297	0.0049	0.4258	1872	70	1857	30	1837	24	98.9172	1837	Meng et al., 2018
B065-96	40.5	55.8	0.73	0.1707	0.0058	12.3732	0.45	0.52	0.0098	0.5168	2565	57	2633	34	2699	41	97.5244	2699	Meng et al., 2018
B065-97	62	53.5	1.16	0.1592	0.0049	10.7428	0.3318	0.4848	0.0067	0.4477	2447	52	2501	29	2548	29	98.1382	2548	Meng et al., 2018
B065-98	113	104	1.08	0.1092	0.003	4.924	0.1416	0.3233	0.0043	0.4676	1787	50	1806	24	1806	21	100	1806	Meng et al., 2018
B065-99	24.4	58.1	0.42	0.1623	0.0046	10.7225	0.3098	0.4736	0.006	0.439	2480	48	2499	27	2500	26	99.96	2500	Meng et al., 2018
B065-100	38.9	69.7	0.56	0.1619	0.0042	11.0276	0.2859	0.4905	0.0066	0.5225	2476	44	2525	24	2573	29	98.1169	2573	Meng et al., 2018
References: 1. Diwu C R, Sun Y, Yuan H L, et al. U-Pb ages and Hf isotopes for detrital zircons from quartzite in the Paleoproterozoic Songshan Group on the southwestern margin of the North China Craton. Chinese Science Bulletin, 53, 2828-2839 (2008). 2. Wan, Y S., et al. Early Precambrian crustal evolution in the Dengfeng area, Henan Province (eastern China): Constraints from geochemistry and SH…
